# Supplementary material for: Comparative functional genomics analysis of bHLH gene family in rice, maize and wheat
Source: BMC Plant Biol. 2018 Nov 29;18:309. doi: 10.1186/s12870-018-1529-5 (PMC6267037; doi:10.1186/s12870-018-1529-5)
Supplement: Supplementary file 1 — Table S1. List of 1154 bHLHs from Arabidopsis, rice, maize and wheat and their related information. (XLS 509 kb) [file 12870_2018_1529_MOESM1_ESM.xls]

## Sheet: Sheet1
Table S1. List of 1154 bHLHs from Arabidopsis, rice, maize and wheat and their related information.
1 The green indicates that the prediction results of DNA-binding ability are different form that repoprted by Carretero-Paulet et al..
bHLH name	Gene ID	Alternative Names	Old ZmbHLH name	bHLH domain	Domain length	Loop length	Subfamily synthesized	Intron pattern	Previous subfamily (Pires & Dolan, 2009)	9	13	14	16	17	Basic amino acid	Group/Subgroup	DNA-binding motif1	basic (5)	Helix I (6)	Loop (2)	Helix II (12)	HLH region (20)	Total (25)	Architecure of converved protein motifs
AtbHLH131	AT4G38070			SKEVAAKKHSDAERRRRLRINSQFATLRTILPNLVKQDKASVLGETVRYFNELKKMVQDI	60	6	Vb	N	Vb	H	E	R	R	R	8	1A1	G binder	5	5	2	9	16	21	7	27	7	7	7	2	5	1	7	7	8	7	15	7	7	1	2	22
OsbHLH043	LOC_Os09g28900			RWTRARRSHSEAERKRRERINAHLDTLRGLVPSASRMDKAALLGEVVRYVRKLRSEAAGS	60	6	Vb	N	Vb	H	E	R	R	R	9	1A1	G binder	5	5	2	6	13	18	1	2	22	36
ZmbHLH127	GRMZM2G082630		ZmbHLH093	LRKERGRSHSEAERKRRQRINAHLATLRTLVPSASRMDKAALLGEVVRYVRELREKASDA	60	6	Vb	N		H	E	R	R	R	9	1A1	G binder	5	5	2	6	13	18	17	1	2	22	31
OsbHLH042	LOC_Os08g37290			GGSPAVRSHSEAERKRRQRINAHLATLRTLVPSASRMDKAALLGEVVRHVRELRCRADDA	60	6	Vb	N	Vb	H	E	R	R	R	6	1A1	G binder	5	5	2	5	12	17	1	2	22	32
TabHLH165	TRIAE_CS42_2AL_TGACv1_096318_AA0318600			GKGATVRSHSEAERKRRQRINAHLATLRTLVPSASRMDKAALLGEVVRHVRELQGRANDA	60	6	Vb	N		H	E	R	R	R	7	1A1	G binder	5	5	2	6	13	18	1	2	22	31
TabHLH166	TRIAE_CS42_2BL_TGACv1_130587_AA0414250			GKGATVRSHSEAERKRRQRINAHLATLRTLVPSASRMDKAALLGEVVRHVRELQGRANDA	60	6	Vb	N		H	E	R	R	R	7	1A1	G binder	5	5	2	6	13	18	1	2	22	31
TabHLH167	TRIAE_CS42_2DL_TGACv1_159818_AA0543140			GKGATVRSHSEAERKRRQRINAHLATLRTLVPSASRMDKAALLGEVVRHVRELQGRANDA	60	6	Vb	N		H	E	R	R	R	7	1A1	G binder	5	5	2	6	13	18	1	2	22	31
ZmbHLH128	GRMZM2G113257		ZmbHLH092	TRSGTGRSHSEAERKRRQRINAHLATLRTLLPAASRMDKAALLGEVVRHVRELRGEADAA	60	6	Vb	N		H	E	R	R	R	7	1A1	G binder	5	5	2	5	12	17	1	2	22
ZmbHLH129	GRMZM2G145146		ZmbHLH091	RSGGTSRSHSEAERKRRQRINAHLATLRTLLPAASRMDKAALLGEVVRHVRELRGEADAA	60	6	Vb	N		H	E	R	R	R	7	1A1	G binder	5	5	2	5	12	17	24	1	2	22
TabHLH168	TRIAE_CS42_5AL_TGACv1_378440_AA1253320			RGARTSRSHSEAERKRRQRINTHLATLRSLLPSASQMDKAALLGEVVRHVRELRGDADGG	60	6	Vb	N		H	E	R	R	R	8	1A1	G binder	5	5	1	5	11	16	23	24	1	2	22
TabHLH169	TRIAE_CS42_5BL_TGACv1_405396_AA1326380			RGARTSRSHSEAERKRRQRINTHLATLRSLLPSASQMDKAALLGEVVRHVRELRGDADGG	60	6	Vb	N		H	E	R	R	R	8	1A1	G binder	5	5	1	5	11	16	1	2	22
TabHLH170	TRIAE_CS42_5DL_TGACv1_435506_AA1451420			RGARTSRSHSEAERKRRQRINTHLATLRSLLPSASQMDKAALLGEVVRHVRELRGDADGG	60	6	Vb	N		H	E	R	R	R	8	1A1	G binder	5	5	1	5	11	16	1	2	22
OsbHLH040	LOC_Os03g15440			KALAASKSHSEAERRRRERINAHLARLRSLLPNTTKTDKASLLAEVIQHVKELKRQTSEI	60	6	Vb	N	Vb	H	E	R	R	R	7	1A1	G binder	5	5	2	9	16	21	34	36	36	29	1	2	22	5	36
ZmbHLH133	GRMZM2G043854		ZmbHLH088	KALAASKSHSEAERRRRERINAHLARLRSLLPNTTKTDKASLLAEVIQHVKELKRQTSEI	60	6	Vb	N		H	E	R	R	R	7	1A1	G binder	5	5	2	9	16	21	34	34	36	34	1	2	22	5
ZmbHLH126	GRMZM2G072376		ZmbHLH087	KALAASRSHSEAERRRRERINAHLARLRSLLPNTTKVLILIIIDDITHARIE	52	6	Vb	P		H	E	R	R	R	7	1A1	G binder	5	5	1	2	8	13	36	34	29	1
AtbHLH030	AT1G68810	T5L1		KALAASKSHSEAERRRRERINNHLAKLRSILPNTTKTDKASLLAEVIQHVKELKRETSVI	60	6	Vb	N	Vb	H	E	R	R	R	7	1A1	G binder	5	5	2	8	15	20	34	34	1	2	22	5
AtbHLH032	AT3G25710	TMO5		KALAASKSHSEAERRRRERINTHLAKLRSILPNTTKTDKASLLAEVIQHMKELKRQTSQI	60	6	Vb	N	Vb	H	E	R	R	R	7	1A1	G binder	5	5	2	9	16	21	34	1	2	22	5	5
TabHLH174	TRIAE_CS42_4AS_TGACv1_306224_AA1004570			KALAASKSHSEAERRRRERINSHLARLRSLLPNTTKTDKASLLAEVIQHVKELKRQTSEI	60	6	Vb	N		H	E	R	R	R	7	1A1	G binder	5	5	2	9	16	21	1	15	1	2	22	5
TabHLH175	TRIAE_CS42_4BL_TGACv1_320247_AA1032310			KALAASKSHSEAERRRRERINSHLARLRSLLPNTTKTDKASLLAEVIQHVKELKRQTSEI	60	6	Vb	N		H	E	R	R	R	7	1A1	G binder	5	5	2	9	16	21	1	15	1	2	22	5
TabHLH176	TRIAE_CS42_4DL_TGACv1_342366_AA1111590			KALAASKSHSEAERRRRERINSHLARLRSLLPNTTKTDKASLLAEVIQHVKELKRQTSEI	60	6	Vb	N		H	E	R	R	R	7	1A1	G binder	5	5	2	9	16	21	1	15	1	2	22	5
OsbHLH039	LOC_Os09g24490			KALAASRSHSEAERRRRQRINGHLARLRSLLPNTTKTDKASLLAEVIEHVKELKRQTTAI	60	6	Vb	N	Vb	H	E	R	R	R	7	1A1	G binder	5	5	2	9	16	21	36	36	1	2	22	5	36
ZmbHLH132	GRMZM2G526668		ZmbHLH084	KALAASRSHSEAERRRRQRINSHLARLRSLLPNTSKTDKASLLAEVIEHVKELKRQTSAV	60	6	Vb	N		H	E	R	R	R	7	1A1	G binder	5	5	2	9	16	21	36	1	2	22	5
ZmbHLH130	GRMZM2G107276		ZmbHLH086	KALAASRSHSEAERSRRQRINGHLAKLRSLLPNTTKTDKASLLAEVIEHVKELKRQTSAA	60	6	Vb	N		H	E	R	R	R	6	1A1	G binder	5	5	2	9	16	21	36	32	1	2
OsbHLH038	LOC_Os08g33590			KALAASRSHSEAERRRRQRINGHLARLRSLLPNTTKTDKASLLAEVIEHVKELKRQTSAM	60	6	Vb	N	Vb	H	E	R	R	R	7	1A1	G binder	5	5	2	10	17	22	36	34	1	2	22	5	36
ZmbHLH131	GRMZM2G176141		ZmbHLH085	KALAASRSHSEAERRRRQRINGHLARLRSLLPNTTKTDKASLLAEVLDHVKELKRQTSAM	60	6	Vb	N		H	E	R	R	R	7	1A1	G binder	5	5	2	9	16	21	34	1	2	22	5	36	36
TabHLH177	TRIAE_CS42_5AL_TGACv1_377638_AA1248470			KALAASRSHSEAERRRRQRINGHLARLRSLLPNTTKTDKASLLAEVLEHVKELKRQTSAM	60	6	Vb	N		H	E	R	R	R	7	1A1	G binder	5	5	2	9	16	21	34	1	2	22	5	36
TabHLH178	TRIAE_CS42_5BL_TGACv1_405147_AA1321160			KALAASRSHSEAERRRRQRINGHLARLRSLLPNTTKTDKASLLAEVLEHVKELKRQTSAM	60	6	Vb	N		H	E	R	R	R	7	1A1	G binder	5	5	2	9	16	21	34	1	2	22	5	36
TabHLH179	TRIAE_CS42_5DL_TGACv1_434834_AA1442320			KALAASRSHSEAERRRRQRINGHLARLRSLLPNTTKTDKASLLAEVLEHVKELKRQTSAM	60	6	Vb	N		H	E	R	R	R	7	1A1	G binder	5	5	2	9	16	21	34	1	2	22	5	36
AtbHLH051	AT2G40200			KAESLSRSHRLAEKRRRDRINSHLTALRKLVPNSDKLDKAALLATVIEQVKELKQKAAES	60	6	Vb	N	Vb	H	E	K	R	R	8	1A1	G binder	5	5	2	7	14	19	1	2	22
AtbHLH106	AT2G41130			RALAALRNHKEAERRRRERINSHLNKLRNVLSCNSKTDKATLLAKVVQRVRELKQQTLET	60	6	Vb	N	Vb	H	E	R	R	R	8	1A1	G binder	5	4	2	7	13	18	36	1	2	22	5	28	36
AtbHLH107	AT3G56770			KALASLRNHKEAERKRRARINSHLNKLRKLLSCNSKTDKSTLLAKVVQRVKELKQQTLEI	60	6	Vb	N	Vb	H	E	R	R	R	8	1A1	G binder	5	4	2	8	14	19	1	2	22	12	36
OsbHLH041	LOC_Os03g59670			RALAASRNHREAEKRRRERIKSHLDRLRAVLACDPKIDKASLLAKAVERVRDLKQRMAGI	60	6	Vb	N	Vb	H	E	K	R	R	8	1A1	G binder	5	4	2	7	13	18	24	1	2	36	22	5	36	14
ZmbHLH136	GRMZM2G027068		ZmbHLH096	RALAASRNHREAEKRRRERIKSHLDRLRNVLACDPKIDKASLLAKAVERVRDLKQRAAGV	60	6	Vb	N		H	E	K	R	R	8	1A1	G binder	5	4	2	7	13	18	1	2	22	5	36	36
TabHLH180	TRIAE_CS42_5AL_TGACv1_377681_AA1248720			RAVAATRNHREAEKRRRERIKSHLDRLRAVLACDPKIDKATLLAKAVERVRELKQRMDGV	60	6	Vb	N		H	E	K	R	R	8	1A1	G binder	5	4	2	7	13	18	1	2	36	22	5	17
TabHLH181	TRIAE_CS42_5BL_TGACv1_404431_AA1299650			RAVVATRNHREAEKRRRERIKSHLDRLRAVLACDPKIDKATLLAKAVERVRELKQRMAGV	60	6	Vb	N		H	E	K	R	R	8	1A1	G binder	5	4	2	7	13	18	13	1	2	36	22	5	17
TabHLH182	TRIAE_CS42_5DL_TGACv1_433031_AA1398880			RAVAATRNHREAEKRRRERIKSHLDRLRAVLACDPKIDKATLLAKAVERVRELKQRMAGV	60	6	Vb	N		H	E	K	R	R	8	1A1	G binder	5	4	2	7	13	18	1	2	36	22	5	17
OsbHLH037	LOC_Os01g11910			KAAMALKSHSEAERRRRERINAHLATLRTMVPCTDKMDKAALLAEVVGHVKKLKSAAARV	60	6	Vb	N	Vb	H	E	R	R	R	7	1A1	G binder	5	4	2	7	13	18	1	2	36	22	5
ZmbHLH134	GRMZM2G166642		ZmbHLH089	KAAMALKSHSEAERRRRERINAHLATLRTMVPCSDKMDKAAVLAEVITHVKKLKSTAAHI	60	6	Vb	N		H	E	R	R	R	7	1A1	G binder	5	4	2	7	13	18	36	1	2	30	22	5
ZmbHLH135	GRMZM2G016039		ZmbHLH090	KAAMALKSHSEAERRRRERINAHLATLRTMVPCSDKMDKAAVLAEVITHVKKLKSTAAHI	60	6	Vb	N		H	E	R	R	R	7	1A1	G binder	5	4	2	7	13	18	36	1	2	30	22	5
TabHLH173	TRIAE_CS42_3B_TGACv1_229892_AA0829260			KAATALRSHSEAERRRRERINAHLATLRSMVPCTGKMDKAALLAEVINHVKKLKSEAARV	60	6	Vb	N		H	E	R	R	R	7	1A1	G binder	5	4	2	7	13	18	36	1	2	22
TabHLH171	TRIAE_CS42_3AS_TGACv1_210741_AA0678130			KAATALRSHSEAERRRRERINAHLATLRSMVPCTDKMDKAALLAEVINHVKKLKSEAARV	60	6	Vb	N		H	E	R	R	R	7	1A1	G binder	5	4	2	7	13	18	36	1	2	22
TabHLH172	TRIAE_CS42_3DS_TGACv1_273165_AA0929060			KAATALRSHSEAERRRRERINAHLATLRSMLPCTDKMDKAALLAEVINHVKKLKSEAARV	60	6	Vb	N		H	E	R	R	R	7	1A1	G binder	5	4	2	7	13	18	36	1	2	22
OsbHLH036	LOC_Os05g07120			AQATAMTIHSEAERRRRERINAHLATLRRILPDAKQMDKATLLASVVNQVKHLKTRATEA	60	6	Vb	N	Vb	H	E	R	R	R	5	1A1	G binder	5	5	1	7	13	18	34	34	24	1	2	22	5	36	25
TabHLH156	TRIAE_CS42_1AS_TGACv1_019894_AA0072590			TEARSLKVHSLSERRRRERINTHLATLRRMIPDANQMDKATLLACVVNQVKELKRKATET	60	6	Vb	N		H	E	R	R	R	7	1A1	G binder	5	4	1	8	13	18	1	2	22	5
TabHLH157	TRIAE_CS42_1BS_TGACv1_049786_AA0161460			TEVRSLKVHSESERRRRERINTHLATLRRMIPDANQMDKATLLACVVNQVKELKRKATET	60	6	Vb	N		H	E	R	R	R	7	1A1	G binder	5	4	1	8	13	18	1	2	22	5
TabHLH158	TRIAE_CS42_1DS_TGACv1_080689_AA0252280			TEVRSLKVHSESERRRRERINTHLATLRRMIPDANQMDKATLLACVVNQVKELKRKATET	60	6	Vb	N		H	E	R	R	R	7	1A1	G binder	5	4	1	8	13	18	1	2	22	5
OsbHLH035	LOC_Os01g06640			TEARALKIHSEAERRRRERINAHLTTLRRMIPDTKQMDKATLLARVVDQVKDLKRKASEI	60	6	Vb	N	Vb	H	E	R	R	R	7	1A1	G binder	5	4	1	8	13	18	24	1	2	30	22	5
ZmbHLH138	GRMZM2G369629		ZmbHLH094	EARQALKIHSAAEKRRRERINAHLATLRRMIPDASQMDKATLLARVVCQLKDLKKKSAET	60	6	Vb	N		H	E	K	R	R	7	1A1	G binder	5	4	1	7	12	17	34	1	2	22	5
ZmbHLH137	GRMZM2G088443		ZmbHLH095	TEARALKVHSEAERRRRERINAHLATLRRMVPDTRQMDKATLLARVVEQVKLLKRKASEA	60	6	Vb	N		H	E	R	R	R	7	1A1	G binder	5	4	2	8	14	19	24	1	2	22	5
TabHLH164	TRIAE_CS42_3AS_TGACv1_212907_AA0704070			PEARALKAHSEAERRRRVRINAHLTALRRMIPDTKQMDKAALLARVVDQVRQLKRRASEA	60	6	Vb	N		H	E	R	R	R	7	1A1	G binder	5	4	1	5	10	15	24	1	2	22	5
TabHLH162	TRIAE_CS42_3DS_TGACv1_273892_AA0933840			TEARALKVHSEAERRRRVRINAHLTALRRMIPDTKQMDKAALLGRVVDQVRHLKRRASEV	60	6	Vb	I		H	E	R	R	R	7	1A1	G binder	5	4	1	5	10	15	24	1	2	22	5	10
TabHLH159	TRIAE_CS42_3AS_TGACv1_211393_AA0689690			TEARALKVHSEAERRRRVRINAHLTALRRMIPDTKQMDKAALLARVVDQVRHLKRRASEA	60	6	Vb	J		H	E	R	R	R	7	1A1	G binder	5	4	1	5	10	15	14	24	1	2	22	5
TabHLH163	TRIAE_CS42_3DS_TGACv1_273892_AA0933850			TEARALKVHSEAERRRRVRINAHLTTLRRMIPDTNQMDKAALLARVVDQVRHVKRRATEA	60	6	Vb	N		H	E	R	R	R	7	1A1	G binder	5	4	1	4	9	14	1	2
TabHLH160	TRIAE_CS42_3B_TGACv1_223144_AA0776940			TEARALKVHSEAERRRRVRINAHLTALRRMIPDTKQMDKAALLARVVDQVKHLKRRAGEA	60	6	Vb	J		H	E	R	R	R	7	1A1	G binder	5	4	1	6	11	16	24	1	2	22	5
TabHLH161	TRIAE_CS42_U_TGACv1_644204_AA2138020			TEARALKVHSEAERRRRVRINAHLTALRRMIPDTKQMDKAALLARVVDQVKHLKRRAGEA	60	6	Vb	N		H	E	R	R	R	7	1A1	G binder	5	4	1	6	11	16	24	1	2	22	5
AtbHLH041	AT5G56960			GPSATQLQHMISERKRREKLNESFQALRSLLPPGTKKDKASVLSIAREQLSSLQGEISKL	60	6	IVd	N	IVd	H	E	R	R	R	5	1A1	G binder	5	5	2	7	14	19	34	36	1	2	14	2	10
OsbHLH028	LOC_Os05g11070			ENQQLQLQHVLSERKRREKLNDSFKALRDVLPPATKKDKASVLMRAKDYVNVLKARIAEL	60	6	IVd	N	IVd	H	E	R	R	R	5	1A1	G binder	5	5	2	8	15	20	28	29	36	36	34	1	2
ZmbHLH146	GRMZM2G175480		ZmbHLH082	INGNNQQQHVLSERKRREKLNDSFKALRTVLPPSSKKDKASTLMRARDYVSTLQSRVSEL	60	6	IVd	N		H	E	R	R	R	5	1A1	G binder	5	5	2	8	15	20	34	1	2
ZmbHLH151	GRMZM2G132550		ZmbHLH083	ESKNIQLLHVRSERKRREKINDSFEALKNALPPSCCKRDKTSILMRARDYINSLKSRVSEL	61	7	IVd	N		H	E	R	R	R	7	1A1	G binder	5	4	2	7	13	18	34	34	1	2
TabHLH329	TRIAE_CS42_3B_TGACv1_223078_AA0776190			LSSVNQLQHMISERKRREKLNDSFQALKTVLPRGSKKDKTSILITAREYVKSLKSKVCDL	60	6	IVd	N		H	E	R	R	R	5	1A1	G binder	5	5	2	9	16	21	34	34	1	2	11
TabHLH326	TRIAE_CS42_3AS_TGACv1_211513_AA0690900			LSSVNQLQHMISERKRREKLNDSFQALKTVLPPGSKKDKTSILITAREYVNSLKSKVCDL	60	6	IVd	N		H	E	R	R	R	5	1A1	G binder	5	5	2	8	15	20	36	34	34	1	2	16	35
TabHLH327	TRIAE_CS42_3B_TGACv1_220832_AA0720780			LSSVNQLQHMISERKRREKLNDSFQALKTVLPPGSKKDKTSILITAREYVNSLKSKVCDL	60	6	IVd	N		H	E	R	R	R	5	1A1	G binder	5	5	2	8	15	20	34	34	1	2	16
TabHLH328	TRIAE_CS42_3DS_TGACv1_273315_AA0930330			LSSVNQLQHMISERKRREKLNDSFQALKTVLPPGSKKDKTSILITAREYVNSLKSKVCDL	60	6	IVd	N		H	E	R	R	R	5	1A1	G binder	5	5	2	8	15	20	34	34	1	2	16
ZmbHLH144	GRMZM2G397755		ZmbHLH080	PPSVNQLQHMFSERKRREKLNDSFHALKAVLPPGAKKDKTSILIRAREYVRSLEARVAEL	60	6	IVd	N		H	E	R	R	R	5	1A1	G binder	5	5	2	7	14	19	34	37	9	1	2	6	2	36
ZmbHLH145	GRMZM2G333582		ZmbHLH081	PPSVNQLQHMFSERKRREKLNDSFHALKAALPPGAKKDKTSILIRARDYVRSLEAKVAEL	60	6	IVd	J		H	E	R	R	R	5	1A1	G binder	5	4	2	7	13	18	34	1	2	2
OsbHLH027	LOC_Os01g09900			PSGNNQLQHTMSERKRREKLNDSFVALKAVLPPGSKKDKTSILIRAREYVKSLESKLSEL	60	6	IVd	N	IVd	H	E	R	R	R	5	1A1	G binder	5	5	2	8	15	20	1	2
OsbHLH025	LOC_Os01g09990	DPF		PPSGNQLQHMISERKRREKLNDSFLALKAVLPPGSKKDKTSILIRAREYVKSLESKLSEL	60	6	IVd	N	IVd	H	E	R	R	R	5	1A1	G binder	5	5	2	8	15	20	34	1	2	30	36	2
OsbHLH026	LOC_Os01g09930			PPSDNQLQHMISERKRREKLNDSFVALKAVLPTGSKKDKASILIRAREHIKSLESKLSEL	60	6	IVd	N	IVd	H	E	R	R	R	5	1A1	G binder	5	5	2	8	15	20	34	1	2	30	36
OsbHLH024	LOC_Os01g39330			ATNSSQLYHMMSERKRREKLNDSFHTLRSLLPPCSKKDKTTVLINAAKYLKSLETEITEL	60	6	IVd	N	IVd	H	E	R	R	R	5	1A1	G binder	5	5	2	7	14	19	36	36	1	2	36	2
ZmbHLH147	GRMZM5G849600		ZmbHLH076	SNNSSQVYHMISERKRREKLNDSFHTLRSLLPPCSKKDKTTVLTNAASYLKALEAQVSEL	60	6	IVd	I		H	E	R	R	R	5	1A1	G binder	5	5	2	9	16	21	34	1	2	2
ZmbHLH148	GRMZM2G463133		ZmbHLH077	SNNSSQVYHMLSERKRREKLNGSFHTLRSLLPPCPKKDKTTVLMNAASYVMALEAQVSEL	60	6	IVd	I		H	E	R	R	R	5	1A1	G binder	5	5	2	6	13	18	11	30	1	2	36	37
TabHLH319	TRIAE_CS42_3DL_TGACv1_249389_AA0847430			SGHTGQLYHMMSERKRREKLNDSFHTLRSLLPPCSKKDKTTVLTKAAWYLKTLEAQVSEL	60	6	IVd	N		H	E	R	R	R	6	1A1	G binder	5	5	2	8	15	20	1	2	17	2
TabHLH317	TRIAE_CS42_3AL_TGACv1_194518_AA0634800			SGNTGQLYHMMSERKRREKLNDSFHTLRSLLPPCSKKDKTTVLTKAAGYLKTLEAQVSEL	60	6	IVd	N		H	E	R	R	R	5	1A1	G binder	5	5	2	8	15	20	36	1	2	17	2
TabHLH318	TRIAE_CS42_U_TGACv1_640718_AA2070830			SGNTGQLYHMMSERKRREKLNDSFHTLRSLLPPCSKKDKTTVLTKAAGYLKTLEAQVSEL	60	6	IVd	N		H	E	R	R	R	5	1A1	G binder	5	5	2	8	15	20	1	2	17	2
ZmbHLH149	GRMZM2G170559		ZmbHLH079	VPTSSQLNHMISERRRRERLNESFEALRGLLPPGSKKDKATVLAKTLDYMSILVAQIADL	60	6	IVd	N		H	E	R	R	R	5	1A1	G binder	5	5	2	8	15	20	34	28	3	1	2	34	2	36
OsbHLH029	LOC_Os02g12820			PPTSSQLHHMISERRRRERLNESFEHLRGLLPPGSKKDKATVLAKTLEYMNLLIAQISEL	60	6	IVd	N	IVd	H	E	R	R	R	6	1A1	G binder	5	5	2	8	15	20	36	34	36	28	1	2	34	14	36	2
TabHLH320	TRIAE_CS42_6AS_TGACv1_487408_AA1570450			APTSSQLHHMISERRRRERLNESFEALRGLLPPGSKKDKATVLANTLDYMNVLIAQISEL	60	6	IVd	N		H	E	R	R	R	6	1A1	G binder	5	5	2	8	15	20	34	28	1	2	1	8
TabHLH321	TRIAE_CS42_6BS_TGACv1_514926_AA1665940			APTSSQLHHMISERRRRERLNESFEALRGLLPPGSKKDKATVLANTLDYMNILIAQISEL	60	6	IVd	N		H	E	R	R	R	6	1A1	G binder	5	5	2	8	15	20	34	28	1	2	1	8
TabHLH322	TRIAE_CS42_6DS_TGACv1_542560_AA1724330			APTSSQLHHMISERRRRERLNESFEALRGLLPPGSKKDKATVLANTLDYMNILIAQISEL	60	6	IVd	N		H	E	R	R	R	6	1A1	G binder	5	5	2	8	15	20	34	28	1	2	8
ZmbHLH150	GRMZM2G340177		ZmbHLH078	QHTSSQLHHMFSERRRRERLNESFQTLRALLPPGTKKDKATVLANTTEYMKKLIADVSEL	60	6	IVd	N		H	E	R	R	R	7	1A1	G binder	5	5	2	8	15	20	9	1	2	18
OsbHLH030	LOC_Os06g37410			PPSSSQLHHMISERRRRERINDSFQTLRALLPLPPDSKKDKAAILASTTEYMDKLISQVSEL	62	8	IVd	N	IVd	H	E	R	R	R	6	1A1	G binder	5	5	2	7	14	19	36	38	34	24	37	14	1	2	36	6	7
TabHLH323	TRIAE_CS42_7AL_TGACv1_556633_AA1767620			PSTTSQLHHVISERRRRERLNDSFQTLRALLPPGSKKDKANVLASTTEYMARLVSQVSQL	60	6	IVd	N		H	E	R	R	R	6	1A1	G binder	5	5	2	7	14	19	34	34	29	1	2
TabHLH324	TRIAE_CS42_7BL_TGACv1_577358_AA1873350			PSTTSQLHHVISERRRRERLNDSFQTLRALLPPGSKKDKANVLASTTEYMAKLVSQVTQL	60	6	IVd	N		H	E	R	R	R	6	1A1	G binder	5	5	2	7	14	19	10	34	34	32	1	2	8
TabHLH325	TRIAE_CS42_7DL_TGACv1_603999_AA1992110			PSTTSQLHHVISERRRRERLNDSFQTLRALLPPGSKKDKANVLASTTEYMAKLVSQVTQL	60	6	IVd	N		H	E	R	R	R	6	1A1	G binder	5	5	2	7	14	19	36	34	34	32	1	2	8
AtbHLH001	AT5G41315	GL3		EARDETGNHAVLEKKRREKLNERFMTLRKIIPSINKIDKVSILDDTIEYLQELERRVQEL	60	6	IIIf	N	IIIf	H	E	K	R	R	6	1A1	G binder	5	6	2	9	17	22	13	27	1	11	32	15	37	1	2	22
AtbHLH002	AT1G63650	EGL1, EGL3		DTPEETGNHALSEKKRREKLNERFMTLRSIIPSISKIDKVSILDDTIEYLQDLQKRVQEL	60	6	IIIf	N	IIIf	H	E	K	R	R	5	1A1	G binder	5	6	2	10	18	23	13	27	11	32	15	37	19	1	2	22
AtbHLH012	AT4G00480	MYC1		MFPSQNSGLNQDDPSDRRKENEKFSVLRTMVPTVNEVDKESILNNTIKYLQELEARVEEL	60	6	IIIf	N	IIIf	L	D	P	D	R	1	2	non DNA binder	1	4	1	8	13	14	13	27	11	32	15	1	2	6	37
ZmbHLH124	GRMZM2G172795	R(Lc)	ZmbHLH098	AQENGAKNHVMLERKRREKLNEMFLVLKSLVPSIHKVDKASILAETIAYLKELQRRVQEL	60	6	IIIf	N		H	E	R	R	R	6	1A1	G binder	5	5	2	11	18	23	13	27	11	13	36	1	2	6	5
ZmbHLH125	GRMZM5G822829	R(Lc)	ZmbHLH097	MSGTGTKNHVMSERKRREKLNEMFLVLKSLLPSIHRVNKASILAETIAYLKELQRRVQEL	60	6	IIIf	N		H	E	R	R	R	6	1A1	G binder	5	5	1	11	17	22	13	27	11	32	15	24	1	2	6	5	6
TabHLH239	TRIAE_CS42_2AL_TGACv1_095119_AA0307150			QESTNTKNHVISERRRREKLNEMFLILKSLVPSIHKVDKASILAETITYLRELEQKVEEL	60	6	IIIf	N		H	E	R	R	R	6	1A1	G binder	5	5	2	10	17	22	13	27	11	32	15	15	1	2	6	5
TabHLH240	TRIAE_CS42_2BL_TGACv1_135031_AA0444600			QESTNTKNHVISERRRREKLNEMFLILKSLVPSIHKVDKASILAETIAYLRELEQKVEEL	60	6	IIIf	N		H	E	R	R	R	6	1A1	G binder	5	5	2	10	17	22	13	27	11	32	15	30	1	2	6	5
TabHLH241	TRIAE_CS42_2DL_TGACv1_157987_AA0504870			QESTNTKNHVISERRRREKLNEMFLILKSLVPSIHKVDKASILAETIAYLRELEQKVEEL	60	6	IIIf	N		H	E	R	R	R	6	1A1	G binder	5	5	2	10	17	22	13	27	11	32	15	1	2	6	5
OsbHLH012	LOC_Os01g39480			AAGSSIKNHVMSERRRWEKLNEMFLTLKSLVPSIDKVDKASSLAETIAYLKELERRVQEL	60	6	IIIf	N	IIIf	H	E	R	R	W	5	1B	non E binder	4	5	2	10	17	21	36	1	2	5
OsbHLH165	LOC_Os01g39580	Rb		AGSCSIKNHVMSERRRREKLNEMFLILKSLVPSIDKVDKASILSETIAYLKELERRVQEL	60	6	IIIf	N	IIIf	H	E	R	R	R	6	1A1	G binder	5	5	2	10	17	22	1	2	36	5
OsbHLH016	LOC_Os04g47059	OSB2, Kala4		TPGSNIKSHVMSERRRREKLNEMFLILKSLLPSVRKVDKASILAETITYLKVLEKRVKEL	60	6	IIIf	N	IIIf	H	E	R	R	R	6	1A1	G binder	5	5	2	10	17	22	32	15	1	2
OsbHLH015	LOC_Os04g47040			TQESGIKNHVISERRRREKLNEMFLILKSIVPSIHKVDKASILEETIAYLKVLEKRVKEL	60	6	IIIf	N	IIIf	H	E	R	R	R	6	1A1	G binder	5	5	2	10	17	22	13	27	11	32	15	33	1	2	36	6	5
OsbHLH013	LOC_Os04g47080	OSB1		TQGSSIKNHVMSERRRREKLNEMFLILKSVVPSIHRVDKASILAETIAYLKELEKRVEEL	60	6	IIIf	N	IIIf	H	E	R	R	R	6	1A1	G binder	5	5	2	10	17	22	13	27	11	32	15	1	2	6	5
OsbHLH014	LOC_Os11g15210			DQGSSIKNHVMSERRRREKLKEMFLILKSVVPSIHKVDKASILAETIAYLKELEKRVEEL	60	6	IIIf	N	IIIf	H	E	R	R	R	6	1A1	G binder	5	5	2	10	17	22	32	15	1	2	6	5
TabHLH248	TRIAE_CS42_4BL_TGACv1_320724_AA1047200			DRESNIKNHVISERRRRERLNEMFMVLKSLVPSIHKVDKASILLQTIAYLKELEQRVKEL	60	6	IIIf	N		H	E	R	R	R	7	1A1	G binder	5	5	2	9	16	21	13	27	11	32	15	1	2	7
TabHLH249	TRIAE_CS42_4DL_TGACv1_343163_AA1130820			ARETNIKAHVISERRRRERLNEMFLVLKSLVPSIHKVDKASILVETIAYLKELEQRVKEL	60	6	IIIf	N		H	E	R	R	R	7	1A1	G binder	5	5	2	10	17	22	13	27	11	32	15	1	2
TabHLH243	TRIAE_CS42_4BL_TGACv1_320724_AA1047120			AQESNIKTHVLSERRRREKLNEMFLVLKSLVPSINKMDKASILAETITYLKELEQRVEEL	60	6	IIIf	N		H	E	R	R	R	6	1A1	G binder	5	5	2	10	17	22	13	27	11	32	15	30	1	2	6	5
TabHLH244	TRIAE_CS42_4DL_TGACv1_344978_AA1150830			AQESNIKTHVLSERRRREKLNEMFLVLKSLVPSINKMDKASILAETITYLKELEQRVEEL	60	6	IIIf	N		H	E	R	R	R	6	1A1	G binder	5	5	2	10	17	22	13	27	11	32	15	1	2	6	5
TabHLH242	TRIAE_CS42_2DL_TGACv1_158047_AA0507230			AQESNIKTHVLSERRHREKLNEMFLVLKSLVPSINKMDKASILAETITYLKELEQRVEEL	60	6	IIIf	J		H	E	R	H	R	6	1B	non E binder	4	5	2	10	17	21	13	27	11	32	30	6	28	1	2	6	5
TabHLH245	TRIAE_CS42_4BL_TGACv1_320724_AA1047110			PQESNIKTHVLSERRRREKLNDMFLVLKSMIPSINKMDKASILAETITYLRELEQRVEEL	60	6	IIIf	N		H	E	R	R	R	6	1A1	G binder	5	4	2	9	15	20	1	2	6	5	4
TabHLH246	TRIAE_CS42_5AL_TGACv1_374235_AA1194600			PQESNIKTHVLSERRRREKLNDMFLVLKSMVPSINKMDKASILAETITYLRELEQRVEEL	60	6	IIIf	N		H	E	R	R	R	6	1A1	G binder	5	4	2	9	15	20	15	6	1	2	6	5
TabHLH247	TRIAE_CS42_5AL_TGACv1_374516_AA1202210			PQESNIKTHVLSERRRREKLNDMFLVLKSMVPSINKMDKASILAETITYLRELEQRVEEL	60	6	IIIf	N		H	E	R	R	R	6	1A1	G binder	5	4	2	9	15	20	13	27	11	32	15	6	1	2	6	5
AtbHLH011	AT4G36060			KKEAVCSQKAEREKLRRDKLKEQFLELGNALDPNRPKSDKASVLTDTIQMLKDVMNQVDRL	61	7	IVb	K	IVb	K	E	K	R	R	7	1A1	G binder	4	3	2	9	14	18	1	2	7
AtbHLH121	AT3G19860			DVSARKSQKAGREKLRREKLNEHFVELGNVLDPERPKNDKATILTDTVQLLKELTSEVNKL	61	7	IVb	other	IVb	K	E	K	R	R	7	1A1	G binder	4	4	2	9	15	19	1	2	7
OsbHLH064	LOC_Os02g23823			SIATRKVQKADREKMRRDRLNEQFQELGSTLDPDRPRNDKATILSDAIQMLKDLTSQVNKL	61	7	IVb	K	IVb	K	E	K	R	R	7	1A1	G binder	4	3	1	10	14	18	1	2	7	34
ZmbHLH172	GRMZM2G114444		ZmbHLH183	STSARKVQKADREKMRRDKLNEQFQDLGNALDPDRPRNDKATILGDTIQMLKDLTTQVNKL	61	7	IVb	K		K	E	K	R	R	7	1A1	G binder	4	3	2	10	15	19	1	2	7	34
TabHLH421	TRIAE_CS42_6AL_TGACv1_471152_AA1503590			SVTARKVHKADRERMRRDKLNEQFLELGTTLDPDRPRHDKATILGDTVQMLKDLTSQVNKL	61	7	IVb	K		K	E	R	R	R	8	1A1	G binder	4	3	1	10	14	18	1	2	7
AtbHLH047	AT3G47640	PYE		GKVPKRINKAVRERLKREHLNELFIELADTLELNQQNSGKASILCEATRFLKDVFGQIESL	61	7	IVb	K	IVb	K	E	R	K	R	8	1A1	G binder	3	3	1	8	12	15	1	2	7	34	21
OsbHLH061	LOC_Os11g38870			EKAPKKTHKAEREKLKRDQLNDLFVELSSMLDPERQNSGKATVLGDAARVLRDLVSQVESL	61	7	IVb	K	IVb	K	E	K	K	R	9	1A1	G binder	3	3	1	8	12	15	1	2	7	34
ZmbHLH171	GRMZM2G133675		ZmbHLH182	EKPPKKTHKAEREKLKRDQLNDLFVELGSMLDLDRQNTGKATVLGDAARVLRDLITQVESL	61	7	IVb	K		K	E	K	K	R	9	1A1	G binder	3	3	2	8	13	16	1	2	7	34	3	36
TabHLH419	TRIAE_CS42_4BS_TGACv1_327821_AA1075370			EKAPKKNHKAEREKLKRDQLNDLFVELSSMLDHDRQNRGKATVLGDAARVLRDLTTQVESL	61	7	IVb	K		K	E	K	K	R	9	1A1	G binder	3	3	1	8	12	15	1	2	7	34	36
TabHLH420	TRIAE_CS42_4DS_TGACv1_361207_AA1163620			EKAPKKNHKAEREKLKRDQLNDLFVELSSMLDHDRQNRGKATVLGDVARVLRDLITQVESL	61	7	IVb	K		K	E	K	K	R	9	1A1	G binder	3	3	1	7	11	14	1	2	7	34	36
OsbHLH062	LOC_Os07g43530	OsbHLH1		KKAPKRIHKSEREKLKRDKQNDLFNELGNLLEPDRQNNGKACVLGETTRILKDLLSQVESL	61	7	IVb	K	IVb	K	E	K	K	R	10	1A1	G binder	3	3	1	8	12	15	36	1	2	7
ZmbHLH170	GRMZM2G017145		ZmbHLH181	KKAPKKVHKSEREKRKRDKQNDLFGELGNMLEPDRQNNGKACILSDTTRILKDLLSQVESL	61	7	IVb	K		K	E	K	K	R	11	1A1	G binder	3	2	2	9	13	16	1	2	7
TabHLH415	TRIAE_CS42_2BS_TGACv1_146500_AA0466710			TKVPNKIHKSEREKRKRGTQNDLFNELGAMLEPDRQNNGKACVLGDTTRILKDLVSQVESL	61	7	IVb	K		K	E	K	K	R	9	1A1	G binder	3	2	1	8	11	14	1	2	7
TabHLH413	TRIAE_CS42_2AS_TGACv1_113102_AA0351260			EKVPKKIHKSEREKRKRGTQNDLFNELGAMLEPDRQNNGKACVLGDTTRILKDLVSQVESL	61	7	IVb	K		K	E	K	K	R	10	1A1	G binder	3	2	1	8	11	14	1	2	7
TabHLH414	TRIAE_CS42_2DS_TGACv1_177983_AA0588610			KKVPKKIHKSEREKRKRGTQNDLFNELGAMLEPDRQNNGKACVLGDTTRILKDLVSQVESL	61	7	IVb	K		K	E	K	K	R	11	1A1	G binder	3	2	1	8	11	14	1	2	7
OsbHLH063	LOC_Os03g26210	IRO3		KKVPRKVHKSEREKLKRGHLNDLFGELGNMLEADRQSNGKACILTDTTRILRDLLSQVKSL	61	7	IVb	K	IVb	K	E	K	K	R	10	1A1	G binder	3	3	1	7	11	14	36	1	2	7	20
ZmbHLH169	GRMZM2G350312		ZmbHLH180	KPGPRKIHKAEREKLKRDHLNDLFVELGNMLEADRQNNGKACILTDTTRILRDLLVQVDSL	61	7	IVb	K		K	E	K	K	R	9	1A1	G binder	3	3	2	7	12	15	1	2	7
TabHLH416	TRIAE_CS42_2AS_TGACv1_113707_AA0359670			KKAPRMIHKAEREKHKRDLLNDLFSELDEMLEADRQTNGKACILTDTTRILRDLLSQLESL	61	7	IVb	K		K	E	K	K	R	10	1A1	G binder	3	3	1	7	11	14	1	2	7
TabHLH417	TRIAE_CS42_2BS_TGACv1_148847_AA0495340			KKAPRMIHKAEREKHKRDLLNDLFGELGEMLEADRQTNGKACILTDTTRILRDLLSQLESL	61	7	IVb	K		K	E	K	K	R	10	1A1	G binder	3	3	1	7	11	14	29	5	9	1	2	7
TabHLH418	TRIAE_CS42_2DS_TGACv1_178613_AA0598190			KKAPRMIHKAEREKHKRDLLNDLFSELGEMLEADRQTNGKACILTDTTRILRDLLSQLESL	61	7	IVb	K		K	E	K	K	R	10	1A1	G binder	3	3	1	7	11	14	1	2	7
AtbHLH034	AT3G23210			GSCSKPGTKACREKLRREKLNDKFMDLSSVLEPGRTPKTDKSAILDDAIRVVNQLRGEAHEL	62	8	IVc	L	IVc	K	E	K	R	R	6	1A1	G binder	4	5	2	7	14	18	34	1	2	7	25
AtbHLH104	AT4G14410			SCSRGGGTKACRERLRREKLNERFMDLSSVLEPGRTPKTDKPAILDDAIRILNQLRDEALKL	62	8	IVc	L	IVc	K	E	R	R	R	6	1A1	G binder	4	5	2	6	13	17	1	2	7	25
ZmbHLH178	GRMZM2G058451		ZmbHLH179	ESTTESSTKASREKIRRDKLNERFLELGAILEPGKTPKMDKTAILSDAIRVVGELRSEAKKL	62	8	IVc	L		K	E	K	R	R	5	1A1	G binder	4	5	2	6	13	17	1	2	7	25
OsbHLH057	LOC_Os07g35870			ESGTRPSSKACREKVRRDKLNERFLELGAVLEPGKTPKMDKSSILNDAIRVMAELRSEAQKL	62	8	IVc	other	IVc	K	E	K	R	R	6	1A1	G binder	4	5	2	8	15	19	1	2	7	29	25
TabHLH406	TRIAE_CS42_2BS_TGACv1_146937_AA0475590			ETGAQPSSKACREKVRRDKLNERFLELSAVLDPGKTPKIDKCAILNDAIRAVTELRSEAEKL	62	8	IVc	L		K	E	K	R	R	5	1A1	G binder	4	5	2	6	13	17	1	2	7	25
TabHLH404	TRIAE_CS42_2AS_TGACv1_112268_AA0334520			ETGAQPSSKACREKVRRDKLNERFLELGAVLDPGKTPKIDKCAILNDAIRAVTELRSEAEKL	62	8	IVc	L		K	E	K	R	R	5	1A1	G binder	4	5	2	6	13	17	1	2	7	25
TabHLH405	TRIAE_CS42_2DS_TGACv1_178140_AA0591730			ETGAQPSSKACREKVRRDKLNERFLELGAVLDPGKTPKIDKCAILNDAIRAVTELRSEAEKL	62	8	IVc	L		K	E	K	R	R	5	1A1	G binder	4	5	2	6	13	17	1	2	7	25
AtbHLH105	AT5G54680	ILR3		ESSSATSSKACREKQRRDRLNDKFMELGAILEPGNPPKTDKAAILVDAVRMVTQLRGEAQKL	62	8	IVc	L	IVc	K	E	K	R	R	5	1A1	G binder	4	5	2	7	14	18	1	7	25
AtbHLH115	AT1G51070			ESCTGSNSKACREKQRRDRLNDKFTELSSVLEPGRTPKTDKVAIINDAIRMVNQARDEAQKL	62	8	IVc	L	IVc	K	E	K	R	R	5	1A1	G binder	4	5	2	4	11	15	1	7	25
OsbHLH059	LOC_Os02g02480			SSSSGPKSKACREKIRRDRLNDRFLELSSVINPDKQAKLDKANILSDAARLLAELRGEAEKL	62	8	IVc	other	IVc	K	E	K	R	R	6	1A1	G binder	4	5	2	6	13	17	36	1	2	7	25
ZmbHLH175	GRMZM2G314882		ZmbHLH175	PCSSGLKSKACREKMRRDKLNDRFLELSSVMNPGKQAKLDKANILSDAARMVAQLRGEAEKL	62	8	IVc	L		K	E	K	R	R	6	1A1	G binder	4	4	2	6	12	16	1	2	7	25
ZmbHLH176	GRMZM5G856837		ZmbHLH174	PCSSGPTSKACREKMRRDKLNDRFLELSSIMNPGKEAKLDKANILSDAARMVAQLRGEAEKL	62	8	IVc	L		K	E	K	R	R	5	1A1	G binder	4	4	2	6	12	16	38	1	2	7	25
TabHLH410	TRIAE_CS42_6AS_TGACv1_485603_AA1548260			PSSSGPKSKACREKMRRDKLNDRFLELCSVMNSGKHSGLEECSASNPGKNAKLDKASILSDATRMLTQLRGETEKL	76	22	IVc	L		K	E	K	R	R	6	1A1	G binder	4	4	2	7	13	17	36	1	2	7	25
TabHLH411	TRIAE_CS42_6BS_TGACv1_514711_AA1663590			PSSSGPKSKACREKMRRDKLNDRFLELCSVMNSGKHTGLEECSASNPGKNAKLDKASILSDATRMLTQLRGETEKL	76	22	IVc	L		K	E	K	R	R	6	1A1	G binder	4	4	2	7	13	17	36	1	2	7	25
TabHLH412	TRIAE_CS42_6DS_TGACv1_542526_AA1723490			PSPSGPKSKACREKMRRDKLNDRFLELCSVMNSGKHTGVEECSASNPGKNAKLDKASILSDATRMLTQLRGETEKL	76	22	IVc	L		K	E	K	R	R	6	1A1	G binder	4	4	2	7	13	17	36	1	2	7	25
OsbHLH058	LOC_Os05g38140			ESSAPPGTKACREKLRRDRLNERFNELSAILEPGKPPRADKVSILSDAARLLSQLRAEAQKL	62	8	IVc	other	IVc	K	E	K	R	R	5	1A1	G binder	4	5	2	6	13	17	1	2	7	25
ZmbHLH177	GRMZM2G061906		ZmbHLH178	ESSAPPGTKACREKLRRDRLNERFNELCAILEPGKPPKADKVAILSDAARLLNQLQGEAQKL	62	8	IVc	L		K	E	K	R	R	5	1A1	G binder	4	5	2	6	13	17	1	2	7	25
TabHLH401	TRIAE_CS42_1AL_TGACv1_000254_AA0007360			ESSAQPGTKACREKLRRDRLNERFNELCAVLEPGKPPKADKVAILSDATRLLDQLRAEAQKL	62	8	IVc	L		K	E	K	R	R	5	1A1	G binder	4	5	2	5	12	16	1	2	7	25
TabHLH402	TRIAE_CS42_1BL_TGACv1_034678_AA0145290			ESSAQPGTKACREKLRRDRLNERFSELCAVLEPGKPPKADKVAILSDATRLLDQLRAEAQKL	62	8	IVc	L		K	E	K	R	R	5	1A1	G binder	4	5	2	5	12	16	36	1	7	25
TabHLH403	TRIAE_CS42_1DL_TGACv1_063169_AA0224560			ESSAQPGTKACREKLRRDRLNERFSELCAVLEPGKPPKADKVAILSDATRLLDQLRAEAQKL	62	8	IVc	L		K	E	K	R	R	5	1A1	G binder	4	5	2	5	12	16	36	1	2	7	25
OsbHLH060	LOC_Os08g04390			GSCGRPTSKASREKIRRDKMNDRFLELGTTLEPGKPVKSDKAAILSDATRMVIQLRAEAKQL	62	8	IVc	other	IVc	K	E	K	R	R	6	1A1	G binder	4	4	2	6	12	16	36	36	1	7	25
TabHLH407	TRIAE_CS42_7AL_TGACv1_556014_AA1752750	TabHLH060, ADC33137		EPCGRPTSKACREKVRRDKLNDRFLELGTTLDPGKPVKADKAAILSDATRMVTQLRAEAQQL	62	8	IVc	L		K	E	K	R	R	6	1A1	G binder	4	4	2	6	12	16	1	7	25
TabHLH408	TRIAE_CS42_7BL_TGACv1_578581_AA1897480			EPCGRPTSKACREKVRRDKLNDRFLELGTTLDPGKPVKADKAAILSDATRMVTQLRAEAQQL	62	8	IVc	L		K	E	K	R	R	6	1A1	G binder	4	4	2	6	12	16	1	7	25
TabHLH409	TRIAE_CS42_7DL_TGACv1_602762_AA1967700			EPCGRPTSKACREKVRRDKLNDRFLELGTTLDPGKPVKADKAAILSDATRMVTQLRAEAQQL	62	8	IVc	L		K	E	K	R	R	6	1A1	G binder	4	4	2	6	12	16	1	7	25
ZmbHLH173	GRMZM2G017586		ZmbHLH177	GSSDMPTSKACRERMRRNKLNDRFLELGSALEPGKPVKADKAAILSDATRMVIQLRSESQQL	62	8	IVc	L		K	E	R	R	R	5	1A1	G binder	4	4	2	6	12	16	1	7	25
ZmbHLH174	GRMZM2G093744		ZmbHLH176	NDVHVPTSKASREKMRRNKLNDRFLELGSTLEPGKPVKADKAAILSDATRMVIQLRSEAQQL	62	8	IVc	L		K	E	K	R	R	6	1A1	G binder	4	4	2	6	12	16	1	2	7	25
ZmbHLH179	GRMZM2G069630			YVNTNDVFKEPNDVFKEPGSNKRFLELGSTLEPGKPVKADKVAILSDATLMVIQLRSEAQQL	62	8	IVc	L		K	D	V	K	E	2	2	non DNA binder	0	3	2	5	10	10	7
AtbHLH019	AT2G22760			RSPVLAKEHVLAERKRREKLSEKFIALSALLPGLKKADKVTILDDAISRMKQLQEQLRTL	60	6	IVa	N	IVa	H	E	R	R	R	7	1A1	G binder	5	6	2	10	18	23	24	1	2	6	5	10
AtbHLH020	AT2G22770	NAI1		REPHLLKEHVLAERKRRQKLNERLIALSALLPGLKKTDKATVLEDAIKHLKQLQERVKKL	60	6	IVa	N	IVa	H	E	R	R	R	8	1A1	G binder	5	6	2	10	18	23	24	1	2	6	5	10
AtbHLH018	AT2G22750			RSQSNAQDHILAERKRREKLTQRFVALSALIPGLKKMDKASVLGDAIKHIKYLQESVKEY	60	6	IVa	N	IVa	H	E	R	R	R	6	1A1	G binder	5	6	2	9	17	22	24	1	2	6	5
AtbHLH025	AT4G37850			RNQSNAQDHIIAERKRREKLTQRFVALSALVPGLKKMDKASVLGDALKHIKYLQERVGEL	60	6	IVa	N	IVa	H	E	R	R	R	6	1A1	G binder	5	6	2	9	17	22	34	1	2	6	5	10
OsbHLH018	LOC_Os03g51580			RPASQNQEHILAERKRREKLSQRFIALSKIVPGLKKMDKASVLGDAIKYVKQLQDQVKGL	60	6	IVa	N	IVa	H	E	R	R	R	6	1A1	G binder	5	6	2	12	20	25	28	34	24	1	2	6	5	10
ZmbHLH122	GRMZM2G019806		ZmbHLH107	RPASQNQDHILAERKRREKLSQRFIALSKIVPGLKKMDKASVLGDAIKYVKQLQDQVKGL	60	6	IVa	N		H	E	R	R	R	6	1A1	G binder	5	6	2	12	20	25	28	26	24	1	2	6	5	10
ZmbHLH123	GRMZM2G082343		ZmbHLH106	RPASQNQDHILAERKRREKLSQRFIALSKIVPGLKKMDKASVLGDAIKYVKQLQDQVKGL	60	6	IVa	N		H	E	R	R	R	6	1A1	G binder	5	6	2	12	20	25	28	24	1	2	6	5	10
TabHLH283	TRIAE_CS42_4AL_TGACv1_288533_AA0951280			RPAAQNQDHILAERRRREKLSERFIALSKIVPGLKKMDKASVLGDAIKYVKTLQEQVKGM	60	6	IVa	P		H	E	R	R	R	6	1A1	G binder	5	6	2	12	20	25	28	34	24	1	2	6	5	10	37
TabHLH284	TRIAE_CS42_4BS_TGACv1_327970_AA1080160			RPAAQNQDHIMAERKRREKLSERFIALSKIVPGLKKMDKASVLGDAIKYVKTLQEQVKGM	60	6	IVa	P		H	E	R	R	R	6	1A1	G binder	5	6	2	12	20	25	28	34	24	1	2	6	5	10
TabHLH285	TRIAE_CS42_4DS_TGACv1_361059_AA1159920			RPAAQNQDHIMAERKRREKLSERFIALSKIVPGLKKMDKASVLGDAIKYVKTLQEQVKGM	60	6	IVa	P		H	E	R	R	R	6	1A1	G binder	5	6	2	12	20	25	36	28	26	24	1	2	6	5	10
TabHLH280	TRIAE_CS42_7AL_TGACv1_556512_AA1764470			MSPDPAKDHIIAERRRREKINQRLMELSTLIPGLKKMNKATIIGDAVKHVRELQEKVNIL	60	6	IVa	N		H	E	R	R	R	6	1A1	G binder	5	6	1	9	16	21	28	24	1	2	6	5	10
TabHLH281	TRIAE_CS42_7BL_TGACv1_577114_AA1866320			VSPDPANGHIIAERRRREKINQRLMELSTLIPGLKKMNKATIIGDAVKHLRELQEKVNIL	60	6	IVa	N		H	E	R	R	R	5	1A1	G binder	5	6	1	9	16	21	28	1	2	6	5	10
OsbHLH021	LOC_Os12g43620			AAPGYVQDHIIAERRRREKINQRFIELSTVIPGLKKMDKATILGDAVKYVKELQEKVKTL	60	6	IVa	N	IVa	H	E	R	R	R	5	1A1	G binder	5	6	2	12	20	25	28	36	36	36	24	1	2	6	5	10
ZmbHLH115	GRMZM2G068604		ZmbHLH103	SSPGPVQDHIIAERRRREKINQRFIELSTVIPGLKKMDKATILGDAVKYVRELQEKVKGL	60	6	IVa	N		H	E	R	R	R	5	1B	non E binder	5	6	2	11	19	24	28	24	24	1	2	36	36	6	5	10
ZmbHLH116	GRMZM2G049686		ZmbHLH104	SSPGPVQDHIIAERRRREKINQRFIELSTVIPGLKKMDKATILGDAVKYVRELQEKVKGL	60	6	IVa	N		H	E	R	R	R	5	1A1	G binder	5	6	2	11	19	24	28	24	24	1	2	36	36	6
TabHLH276	TRIAE_CS42_5AS_TGACv1_393503_AA1273320			ASPGPVQDHIIAERRRREKINQRFIELSTVIPNLKKMDKATILGDAVKYVRELQDKVKTM	60	6	IVa	N		H	E	R	R	R	5	1A1	G binder	5	6	2	11	19	24	28	24	24	1	2	6	5	10
TabHLH277	TRIAE_CS42_5DS_TGACv1_456542_AA1473610			ASPGPVQDHIIAERRRREKINQRFIELSTVIPNLKKMDKATILGDAVKYVRELQDKVKTM	60	6	IVa	N		H	E	R	R	R	5	1A1	G binder	5	6	2	11	19	24	28	24	24	1	2	6	5	10
TabHLH278	TRIAE_CS42_5BS_TGACv1_424423_AA1389560			ASPGPVQDHIIAERRRREKINQRFIELSTVIPNLKKMDKATILGDAVKYVRELQEKVKTM	60	6	IVa	N		H	E	R	R	R	5	1A1	G binder	5	6	2	11	19	24	28	30	24	24	1	2	26	6	5	10	22
TabHLH279	TRIAE_CS42_5BS_TGACv1_424423_AA1389570			ASPGPVQDHIIAERRRREKINQRFIELSTVIPNLKKMDKATILGDAVKYVRELQEKVKTM	60	6	IVa	N		H	E	R	R	R	5	1A1	G binder	5	6	2	11	19	24	28	30	24	24	1	2	26	6	5	10
TabHLH250	TRIAE_CS42_3AS_TGACv1_212821_AA0703590			KVAACAQGHIMAERKRREKTNQRFIELSALIPGLKKMDKGTILSNATSYVKELQEKVKSL	60	6	IVa	N		H	E	R	R	R	6	1A1	G binder	5	5	2	9	16	21	28	24	1	2	6	5	10
TabHLH251	TRIAE_CS42_3DS_TGACv1_271545_AA0902100			KVGACAQDHIMAERKRREKTNQRFIELSAVIPGLKKMDKGTILSNATSYVKQLQEKVKSL	60	6	IVa	N		H	E	R	R	R	6	1A1	G binder	5	5	2	9	16	21	28	24	1	2	6	5	10
TabHLH265	TRIAE_CS42_4DL_TGACv1_343948_AA1141930			KGPPHAQDHVMAERKRREKINQRFIELSALIPGLKMDKGTILTDATRYVKELQERVRSL	59	5	IVa	N		H	E	R	R	R	7	1A1	G binder	5	6	2	9	17	22	28	13	24	1	2	6	5	10
TabHLH260	TRIAE_CS42_4AL_TGACv1_289198_AA0967130			KSTSYAQDHIMAERKRREKINQRFIELSAVIPGLKKMDKGTILTDATRYVKELQEKVRSL	60	6	IVa	N		H	E	R	R	R	6	1A1	G binder	5	6	2	10	18	23	28	36	36	24	1	2	6	5	10
TabHLH262	TRIAE_CS42_4BL_TGACv1_320303_AA1034450			KSRPYAQDHIMAERKRREKINQRFIELSAVIPGLKKMDKGTILADATRYVKELQERVKYL	60	6	IVa	N		H	E	R	R	R	7	1A1	G binder	5	6	2	9	17	22	28	36	36	36	24	1	2	6	5	10
TabHLH263	TRIAE_CS42_4DL_TGACv1_342860_AA1124130			KSTPYAQDHIMAERKRREKINQRFIELSAVIPGLKKMDKGTILADATRYVKELQERVK	58	6	IVa	N		H	E	R	R	R	6	1A1	G binder	5	6	2	8	16	21	28	36	36	31	36	24	1	2
TabHLH261	TRIAE_CS42_4BL_TGACv1_320266_AA1033070			KSTPYAQDHIMAERKRREKINQRFIELSAVIPGLKKMDKGTILADATRYVKELQERVKYL	60	6	IVa	N		H	E	R	R	R	6	1A1	G binder	5	6	2	9	17	22	28	36	36	24	1	2	6	5	10
TabHLH264	TRIAE_CS42_4AL_TGACv1_292536_AA0999160			KSTPYAQDHIMAERKRRENINQSFIELSALIPGLKKMDKGTILADATIFVKELQERVKYL	60	6	IVa	N		H	E	R	R	R	6	1A1	G binder	5	5	2	8	15	20	28	36	36	24	1	2
ZmbHLH121	GRMZM2G036554		ZmbHLH105	GAASCTPEHIVAERKRREKINNRLIELSTVIPGLKKMDKATILSDAAKYVKELQQRLKAL	60	6	IVa	N		H	E	R	R	R	5	1A1	G binder	5	6	2	10	18	23	28	36	15	1	2	6	5	10
OsbHLH022	LOC_Os03g46790			ASVAVQLEHVVAERKRREKINQRFMELSAVIPKLKKMDKATILSDAASYIRELQEKLKAL	60	6	IVa	N	IVa	H	E	R	R	R	5	1A1	G binder	5	6	2	10	18	23	28	31	1	2	6	5
ZmbHLH120	GRMZM2G095899		ZmbHLH102	SAPPCSQDHIVAERKRREKINQRFIELSAVIPCLKKMDKATILSDATRYVKELQEKLKAL	60	6	IVa	N		H	E	R	R	R	5	1A1	G binder	5	6	2	12	20	25	28	24	1	2	6	5	10
ZmbHLH119	GRMZM2G355469		ZmbHLH099	VGSIYAQDHIIAERKRREKINQRFIELSTVIPGLKKMDKATILSDATRYVRDLQEKIKAH	60	6	IVa	N		H	E	R	R	R	5	1A1	G binder	5	6	2	9	17	22	28	36	1	2	6	5	10
TabHLH256	TRIAE_CS42_4BS_TGACv1_328234_AA1085010			SGPPYAQDHIMAERKRREKINQRFIELSTIIPGLKKMDKATILSDTTRHVKELQEKIKAL	60	6	IVa	N		H	E	R	R	R	5	1A1	G binder	5	6	2	10	18	23	28	24	1	2	6	5	10
TabHLH257	TRIAE_CS42_4DS_TGACv1_361787_AA1172740			SVPPYAQDHIMAERKRREKINQRFIELSTVIPGLKKMDKATILSDTTRHVKELQEKIKAL	60	6	IVa	N		H	E	R	R	R	5	1A1	G binder	5	6	2	10	18	23	28	24	1	2	6	5	10	37
TabHLH258	TRIAE_CS42_4BS_TGACv1_328234_AA1085020			SGPPYAQDHIMAERKRREKINQRFIELSTVIPGLKKMHKATILSDATRHIKELQAKIKAL	60	6	IVa	I		H	E	R	R	R	5	1A1	G binder	5	6	1	10	17	22	28	36	24	1	2	36
TabHLH259	TRIAE_CS42_4BS_TGACv1_329736_AA1103590			SGPPYAQDHNMAERKRREKINQRFIELSTVIPGLKKMHKATILSDATRHVKELQAKIKAL	60	6	IVa	N		H	E	R	R	R	5	1A1	G binder	5	6	1	10	17	22	28	24	1	2	32	6	5	10	37
TabHLH252	TRIAE_CS42_4AL_TGACv1_288604_AA0953560			SGPPYAQDHIMAERKRREKINQRFIELSTVIPGLKKMDKATILSDATRHVKELQEKIKAL	60	6	IVa	N		H	E	R	R	R	5	1A1	G binder	5	6	2	10	18	23	28	24	1	2	6	5	10	37
TabHLH253	TRIAE_CS42_4BS_TGACv1_328687_AA1092100			SGPPYAQDHIMAERKRREKINQRFIELSTVIPGLKKMDKATILSDATRHVKELQEKIKAL	60	6	IVa	N		H	E	R	R	R	5	1A1	G binder	5	6	2	10	18	23	28	36	15	24	1	2	6	5	10	37
TabHLH254	TRIAE_CS42_4DS_TGACv1_362140_AA1177100			SGPPYAQDHIMAERKRREKINQRFIELSTVIPGLKKMDKATILSDATRHVKELQEKIKAL	60	6	IVa	N		H	E	R	R	R	5	1A1	G binder	5	6	2	10	18	23	28	36	25	24	1	2	32	6	5	10	37
TabHLH255	TRIAE_CS42_4BS_TGACv1_328570_AA1090230			SGPPYAQDHIMAERKRREKINQRFIELSTVIPGLKKMDKATILSDATRHAKELQEKIKAL	60	6	IVa	N		H	E	R	R	R	5	1A1	G binder	5	6	2	10	18	23	28	36	32	24	1	2	32	6	5	10	37
ZmbHLH117	GRMZM2G120021		ZmbHLH101	SSAAYAQDHIIAERKRREKINQRFIELSTVIPGLKKMDKATILSDATKYVKELHGKLKDL	60	6	IVa	N		H	E	R	R	R	5	1A1	G binder	5	6	2	10	18	23	28	24	1	2	6	5	10
ZmbHLH118	GRMZM2G155043		ZmbHLH100	MAAAYAKDHIIAERKRREKINQRFIELSTVIPGLKKMDKATILLDATRYLKELQEKLKDL	60	6	IVa	N		H	E	R	R	R	6	1A1	G binder	5	6	2	11	19	24	28	24	1	2	6	24	36	10
OsbHLH020	LOC_Os03g46860			SAAPYAQEHIIAERKRREKINQRFIELSTVIPGLKKMDKATILSDAVRYVKEMQEKLSEL	60	6	IVa	N	IVa	H	E	R	R	R	5	1A1	G binder	5	6	2	11	19	24	28	36	36	36	24	1	2	6	5	10	37
TabHLH266	TRIAE_CS42_4AL_TGACv1_288604_AA0953580			GHAPYAQDHIMAERKRREKINRRFIELSTVIPGLKKMDKATILSDAVRYVKEQQEKLRAL	60	6	IVa	N		H	E	R	R	R	6	1A1	G binder	5	6	2	11	19	24	28	24	1	2	6	5	10
TabHLH268	TRIAE_CS42_4DS_TGACv1_361787_AA1172730			GHAPYAQDHIMAERKRREKINRRFIELSTVIPGLKKMDKATILSDAVKYVKEQQEKLKAL	60	6	IVa	N		H	E	R	R	R	6	1A1	G binder	5	6	2	11	19	24	28	31	24	1	2	6	5	10
TabHLH267	TRIAE_CS42_4BS_TGACv1_328270_AA1085430			GHAPYAQDHIMAERKRREKINRRFIELSTVIPGLKKMDKATILSDAVKYVREQQEKLKAL	60	6	IVa	N		H	E	R	R	R	6	1A1	G binder	5	6	2	10	18	23	28	24	1	2	6	5	10	37
TabHLH269	TRIAE_CS42_4DS_TGACv1_362140_AA1177090			GHAPYAQDHIMAERKRREKINRRFIELSTVIPGLKKMDKATILSDAVKYVKEQQEKLKAL	60	6	IVa	N		H	E	R	R	R	6	1A1	G binder	5	6	2	11	19	24	28	36	24	1	2	6	5	10
TabHLH282	TRIAE_CS42_5BL_TGACv1_406714_AA1349130			PTRSSRPRRAGAGAQRREKINRRFIELSTVIPGLKKMDKATILSDALRYVKEQQEKLKAL	60	6	IVa	N		R	G	A	R	R	6	1B	non E binder	2	6	2	10	18	20	28	3	1	2	36	6	5	10
TabHLH270	TRIAE_CS42_5BL_TGACv1_405125_AA1320710			GAVPTVQEHVMAERKRREKINRRFIELSTVIPSLKKMDKATILSDAVRYVKEQQEKLKAL	60	6	IVa	N		H	E	R	R	R	5	1A1	G binder	5	6	2	11	19	24	28	3	24	1	2	6	5	10
TabHLH274	TRIAE_CS42_5BL_TGACv1_404811_AA1311390			GTASTGQEHVMAERKRREKLNRHFIEHSTVIPGLKKMDKTTILSDAVRYVKEQQEKLKAL	60	6	IVa	N		H	E	R	R	R	5	1A1	G binder	5	4	2	10	16	21	28	24	1	2	29	6	5	10
TabHLH275	TRIAE_CS42_5BL_TGACv1_407899_AA1360140			GTASTGQKHVMAERKRREKLNRHFIELSTVIPGLKKMDKTTILSDAVRYVKEQHEKLKAL	60	6	IVa	N		H	E	R	R	R	6	1A1	G binder	5	5	2	9	16	21	28	24	1	2	29	6
TabHLH271	TRIAE_CS42_5DL_TGACv1_434394_AA1435180			GTVPTVQEHVMAERKRREKINRRFIELSTVIPGLKKMDKATILSDAVRYVKEQQEKLKAL	60	6	IVa	N		H	E	R	R	R	5	1A1	G binder	5	6	2	11	19	24	28	3	24	1	2	6	5	10
TabHLH272	TRIAE_CS42_U_TGACv1_643293_AA2130290			GMVPTVQEHVMAERKRREKINRRFIELSTVIPGLKKMDKATILSDAVRYVKEQQEKLKAL	60	6	IVa	N		H	E	R	R	R	5	1A1	G binder	5	6	2	11	19	24	28	3	24	1	2	6	5	10
TabHLH273	TRIAE_CS42_5BL_TGACv1_407899_AA1360160			GMEPTVHEHVMAERKRREKINRRFIELSTVIPGLKRMDKATILSDALRCVKEQQEKLKAF	60	6	IVa	N		H	E	R	R	R	6	1A1	G binder	5	6	2	8	16	21	28	1	2	6	5	10
OsbHLH023	LOC_Os10g01530			RATSSMQEHVIAERKRREKMHQQFTTLASIVPEITKTDKVSVLGSTIEYVHHLRERVKIL	60	6	IVa	N	IVa	H	E	R	R	R	6	1A1	G binder	5	5	2	7	14	19	24	1	2	6	5	10
ZmbHLH114	GRMZM2G150327		ZmbHLH132	RASSGVHEHIVAERMRRQKMNHQFAALASMIPDITKTDKVSLLGSTIEYVQHLRGRLKAL	60	6	IVa	N		H	E	R	R	R	6	1A1	G binder	5	4	2	8	14	19	34	1	2	6	5	10
TabHLH294	TRIAE_CS42_5AL_TGACv1_376232_AA1234160			RRGRAPQEHVIAERKRREKLQQQFVSLATIVPGLKKTDKLSLLGSTIDYVKNLEEKVKAL	60	6	IVa	N		H	E	R	R	R	8	1A1	G binder	5	5	2	9	16	21	29	1	2	6	5	10
TabHLH292	TRIAE_CS42_4BL_TGACv1_320809_AA1049270			RLGRAPQEHVIAERKRREKLQQQFVSLATIVPGLKKTDKLSLLGSTIDYVKQLEEKVQAL	60	6	IVa	N		H	E	R	R	R	7	1A1	G binder	5	5	2	9	16	21	11	29	1	2
TabHLH293	TRIAE_CS42_4DL_TGACv1_342960_AA1126170			RRGRAPQEHVIAERKRREKLQQQFVSLATIVPGLKKTDKLSLLGSTIDYVKQLEEKVKAL	60	6	IVa	N		H	E	R	R	R	8	1A1	G binder	5	5	2	9	16	21	11	29	1	2	36	6	5	10
ZmbHLH113	GRMZM2G317317			RMHWNTQEHVIAERKRREKMQQQFVTLATIVPDLTKMGLAGGGIHALIKHTFWGIPAGSGTVASANVITKSGISPNGSHQKAGNPIRVPDGSAHVRNWWSIPGLRTLAPRILTQPDQDKISLLGSTIEYVKHLEEKVKAL	140	86	IVa	other		H	E	R	R	R	7	1A1	G binder	5	5	2	9	16	21	34	1	2	6	5
TabHLH291	TRIAE_CS42_5AL_TGACv1_374203_AA1193520			RATASAHEHVIAERKRREKLQRQFVSLATIVPAGVRKADKISLLGSAIDYVKQLEEKVKAL	61	7	IVa	N		H	E	R	R	R	7	1A1	G binder	5	5	2	9	16	21	29	1	2
TabHLH289	TRIAE_CS42_4BL_TGACv1_320418_AA1038430			RATASAQEHVIAERKRREKLQLQFVSLATIVPGVKKADRISLLGSTIDYVKQLEEKVKTM	60	6	IVa	N		H	E	R	R	R	6	1A1	G binder	5	5	2	9	16	21	29	1	2	6	5	10
TabHLH290	TRIAE_CS42_4BL_TGACv1_320418_AA1038450			RATASAQEHVIAECKRREKLQLQFASLATIAPGIKKADGISLLGSTIDYVKQLEEKVKTM	60	6	IVa	N		H	E	C	R	R	5	1A1	G binder	4	4	2	9	15	19	35	24	1	2	6	5	10
OsbHLH019	LOC_Os03g12760			RPPANAQEHVIAERKRREKLQQQFVALATIVPGLKKTDKISLLGSTIDYVKQLEEKVKAL	60	6	IVa	N	IVa	H	E	R	R	R	6	1A1	G binder	5	5	2	9	16	21	34	24	1	2	6	5	10
TabHLH288	TRIAE_CS42_4BL_TGACv1_320891_AA1051000			RAPANAQEHVIAERKRREKLQQQFVSLATIVPGLKKTDKISLLGSTIDYVKQLEDKVKAL	60	6	IVa	N		H	E	R	R	R	6	1A1	G binder	5	5	2	9	16	21	29	24	1	2	6	5	10
TabHLH286	TRIAE_CS42_4AS_TGACv1_307600_AA1021820			RAPANAQEHVIAERKRREKLQQQFVSLATIVPGLRKTDKISLLGSTIDYVKQLEDKVRAL	60	6	IVa	N		H	E	R	R	R	6	1A1	G binder	5	5	2	9	16	21	21	29	24	1	2	6	5	10
TabHLH287	TRIAE_CS42_4DL_TGACv1_343422_AA1134210			RAPANAQEHVIAERKRREKLQQQFVSLATIVPGLKKTDKISLLGSTIDYVKQLEDKVRAL	60	6	IVa	N		H	E	R	R	R	6	1A1	G binder	5	5	2	9	16	21	11	29	24	1	2	6	5	10
AtbHLH042	AT4G09820	TT8		RLPREDLSHVVAERRRREKLNEKFITLRSMVPFVTKMDKVSILGDTIAYVNHLRKRVHEL	60	6	III(d+e)	N	IIIf	H	E	R	R	R	7	1A1	G binder	5	5	2	8	15	20	13	27	11	32	15	38	1	2	6	5	6
TabHLH235	TRIAE_CS42_1AS_TGACv1_019344_AA0065150			REVDFGASHVMQERKRREKLNERFIVLRSLVPFVTKMDKASILGDTIEYVKQLTKRIQDL	60	6	III(d+e)	J		H	E	R	R	R	6	1A1	G binder	5	6	2	10	18	23	13	27	11	32	15	28	1	2	6	5	20
TabHLH236	TRIAE_CS42_1DS_TGACv1_081152_AA0258100			REVDFGASHVMQERKRREKLNERFIVLRSLVPFVTKMDKASILGDTIEYVKQLTKRIQDL	60	6	III(d+e)	J		H	E	R	R	R	6	1A1	G binder	5	6	2	10	18	23	27	11	32	15	28	1	2	6	5	20
TabHLH237	TRIAE_CS42_1BS_TGACv1_050618_AA0173960			REVDFGASHVMQERKRREKLNERFIILRSLVPFVTKMDKASILGDTIEYVKQLTKRIQDL	60	6	III(d+e)	J		H	E	R	R	R	6	1A1	G binder	5	6	2	10	18	23	13	27	11	32	15	28	1	2	6	5	20
TabHLH238	TRIAE_CS42_1DS_TGACv1_080648_AA0251560			REVDFGASHVMQERKRRGKLNERFIILRSLVPFVTKMDKASILGDTIEYVKQLTKRIQDL	60	6	III(d+e)	J		H	E	R	R	R	6	1A1	G binder	5	6	2	10	18	23	28	1	2	6	5
AtbHLH014	AT4G00870			KHHPAVLSHVEAEKQRREKLNHRFYALRAIVPKVSRMDKASLLSDAVSYIESLKSKIDDL	60	6	III(d+e)	P	IIId+e	H	E	K	R	R	7	1A1	G binder	5	6	2	11	19	24	13	27	32	15	9	1	2	6	5
TabHLH223	TRIAE_CS42_1DL_TGACv1_062596_AA0216990			SDSRQTVGHVQAERQRRDKLNRRFCDLRAVVPNVSRMDKASLLADAATYIGELRTRVAHL	60	6	III(d+e)	P		H	E	R	R	R	5	1A1	G binder	5	6	2	8	16	21	14	1	2	30	5
TabHLH222	TRIAE_CS42_1BL_TGACv1_032369_AA0129030			PSSVTATPLSNGRAAGRDKLDRRFCDLRAVVPNVSRMDKASLLADAATYIGELRTRVAHL	60	6	III(d+e)	T		L	R	A	G	R	2	2	non DNA binder	1	6	2	8	16	17	33	1	2	30	5
TabHLH234	TRIAE_CS42_U_TGACv1_642736_AA2122420			PGSCSTVSHVQAERQRRNKLNRRFCDLRAAVPTVSRMDKASLLSDATIYITELRSRLERL	60	6	III(d+e)	P		H	E	R	R	R	4	1A1	G-box	5	5	2	8	15	20	1	2	30	5
TabHLH224	TRIAE_CS42_2AL_TGACv1_095705_AA0313970			DGRHSAVSHVQAERLRRDKLNRRFCDLRAAVPNVSRMNKASLLADAVAYIAELRSRVARL	60	6	III(d+e)	P		H	E	R	R	R	6	1A1	G binder	5	5	1	9	15	20	33	24	1	2	30	5
TabHLH233	TRIAE_CS42_5BL_TGACv1_404510_AA1302570			RPDGPAVSHVEAERQRRDKLNRRFCDLRAAVPNVSRMDKASLLADAVAYITDLRSRVARL	60	6	III(d+e)	P		H	E	R	R	R	5	1A1	G binder	5	5	2	9	16	21	34	1	2	30	5	29
TabHLH231	TRIAE_CS42_5AL_TGACv1_374857_AA1210320			RPEGPTVSHVEAERQRRDKLNRRFCDLRAAVPRVSRMDKASLLADAVAYITDLRSCVARL	60	6	III(d+e)	P		H	E	R	R	R	5	1A1	G binder	5	5	2	9	16	21	34	1	2	30	5
TabHLH232	TRIAE_CS42_5DL_TGACv1_433569_AA1416380			RPEGPAVSHVEAERQRRDKLNRRFCDLRAAVPKVSRMDKASLLADAVAYITDLRSCVARL	60	6	III(d+e)	P		H	E	R	R	R	5	1A1	G binder	5	5	2	9	16	21	11	1	2	30	5
OsbHLH011	LOC_Os08g43070			GGGAPPIGHVEAERQRREKLNRRFCELRAAVPTVSRMDKASLLADAVDYIAELRRRVERL	60	6	III(d+e)	P	IIId+e	H	E	R	R	R	4	1A1	G-box	5	5	2	9	16	21	17	1	2	30	5
ZmbHLH109	GRMZM2G472671		ZmbHLH108	RTNGPTLSHVEAERQRRDKLNRRFCELRAAVPTVSRMDKASLLADAATYIGELRDRVEQL	60	6	III(d+e)	P		H	E	R	R	R	5	1A1	G binder	5	5	2	8	15	20	17	1	2	5
ZmbHLH112	GRMZM2G038479		ZmbHLH111	RSDNPGISHVEAERQRREKLNRRFCDLRAAVPTVSRMDKASLLADAAAYIAELRGRVEQL	60	6	III(d+e)	P		H	E	R	R	R	5	1A1	G binder	5	5	2	8	15	20	17	1	2	30	5
ZmbHLH111	GRMZM2G013688		ZmbHLH110	RPDGPAVSHVESERQRREKLNRRFCDLRAAVPTVSRMDKASLLADAASYIAELRGRVARL	60	6	III(d+e)	P		H	E	R	R	R	5	1A1	G binder	5	5	2	8	15	20	8	17	1	2	36	30	5	2
OsbHLH167	LOC_Os09g34330			RPDGPTVSHVEAERQRREKLNRRFCDLRAAVPTVSRMDKASLLADAAAYIAELRARVARL	60	6	III(d+e)	P	IIId+e	H	E	R	R	R	5	1A1	G binder	5	5	2	8	15	20	37	38	1	2	36	36	30	5
ZmbHLH110	GRMZM2G107560		ZmbHLH109	RPDGPTVSHVEAERQRREKLNRRFCDLRAAVPTVSRMDKASLLADAAAYIAELRGRIARL	60	6	III(d+e)	P		H	E	R	R	R	5	1A1	G binder	5	5	2	8	15	20	27	34	1	2	30	5
TabHLH225	TRIAE_CS42_5AL_TGACv1_373941_AA1184950			RPEGPTVSHVEAERQRRDKLNRRFCDLRAAVPTVSRMDKASLLADAAAYIAELRARVARL	60	6	III(d+e)	P		H	E	R	R	R	5	1A1	G binder	5	5	2	8	15	20	34	1	2	36	30	5
TabHLH226	TRIAE_CS42_5BL_TGACv1_404893_AA1314300			RPEGPTVSHVEAERQRRDKLNRRFCDLRAAVPTVSRMDKASLLADAAAYIAELRARVARL	60	6	III(d+e)	P		H	E	R	R	R	5	1A1	G binder	5	5	2	8	15	20	34	17	1	2	36	30	5
TabHLH227	TRIAE_CS42_5BL_TGACv1_407596_AA1358290			RPEGPTVSHVEAERQRRDKLNRRFCDLRAAVPTVSRMDKASLLADAAAYIAELRARVARL	60	6	III(d+e)	P		H	E	R	R	R	5	1A1	G binder	5	5	2	8	15	20	34	1	2	36	30	5
TabHLH228	TRIAE_CS42_5DL_TGACv1_433569_AA1416360			RPEGPTVSHVEAERQRRDKLNRRFCDLRAAVPTVSRMDKASLLADAAAYIAELRARVARL	60	6	III(d+e)	P		H	E	R	R	R	5	1A1	G binder	5	5	2	8	15	20	34	1	2	30	5
TabHLH229	TRIAE_CS42_5DL_TGACv1_435551_AA1451950			RPEGPTVSHVEAERQRRDKLNRRFCDLRAAVPTVSRMDKASLLADAAAYIAELRARVARL	60	6	III(d+e)	P		H	E	R	R	R	5	1A1	G binder	5	5	2	8	15	20	34	1	2	30	5
TabHLH230	TRIAE_CS42_5AL_TGACv1_375036_AA1214470			RPEGPTVSHVEAERQRRDKLNRRFCDLRAAVPTVSRMDKASLLADAAAYIAELRAGVARL	60	6	III(d+e)	P		H	E	R	R	R	5	1A1	G binder	5	5	2	8	15	20	34	1	2	36	30
AtbHLH017	AT2G46510	AIB, JAM1		NGREEPLNHVEAERQRREKLNQRFYALRSVVPNISKMDKASLLGDAISYIKELQEKVKIM	60	6	III(d+e)	P	IIId+e	H	E	R	R	R	5	1A1	G binder	5	6	2	12	20	25	13	27	11	32	15	17	1	2	6	10
AtbHLH028	AT5G46830	MYC5		HGRDKPLNHVEAERMRREKLNHRFYALRAVVPNVSKMDKTSLLEDAVCYINELKSKAENV	60	6	III(d+e)	P	IIId+e	H	E	R	R	R	7	1A1	G binder	5	6	2	9	17	22	13	27	11	32	15	17	1	2	6	5
AtbHLH006	AT1G32640	MYC2, ZBF1, JAI1		NGREEPLNHVEAERQRREKLNQRFYALRAVVPNVSKMDKASLLGDAIAYINELKSKVVKT	60	6	III(d+e)	P	IIId+e	H	E	R	R	R	5	1A1	G binder	5	6	2	10	18	23	25	24	13	27	11	32	15	10	17	1	2	6	5
AtbHLH004	AT4G17880	MYC4		NGREEPLNHVEAERQRREKLNQRFYSLRAVVPNVSKMDKASLLGDAISYISELKSKLQKA	60	6	III(d+e)	P	IIId+e	H	E	R	R	R	5	1A1	G binder	5	6	2	10	18	23	13	27	36	11	32	15	17	1	2	6	5
AtbHLH005	AT5G46760	ATR2, MYC3		NGREEPLNHVEAERQRREKLNQRFYSLRAVVPNVSKMDKASLLGDAISYINELKSKLQQA	60	6	III(d+e)	P	IIId+e	H	E	R	R	R	5	1A1	G binder	5	6	2	10	18	23	13	27	11	32	15	36	17	1	2	6	5
TabHLH183	TRIAE_CS42_1AL_TGACv1_000298_AA0008240			NGREEPLNHVEAERQRREKLNQRFYALRAVVPNVSKMDKASLLGDAISYINELRGKMTAL	60	6	III(d+e)	P		H	E	R	R	R	5	1A1	G binder	5	6	2	10	18	23	32	15	36	34	34	17	1	2	6	5
TabHLH184	TRIAE_CS42_1DL_TGACv1_061684_AA0201690			NGREEPLNHVEAERQRREKLNQRFYALRAVVPNVSKMDKASLLGDAISYINELRGKMTAL	60	6	III(d+e)	P		H	E	R	R	R	5	1A1	G binder	5	6	2	10	18	23	13	27	11	32	15	36	34	34	17	1	2	6	5
OsbHLH009	LOC_Os10g42430	MYC2		NGREEPLNHVEAERQRREKLNQRFYALRAVVPNVSKMDKASLLGDAISYINELRGKLTAL	60	6	III(d+e)	P	IIId+e	H	E	R	R	R	5	1A1	G binder	5	6	2	10	18	23	34	13	27	11	32	15	34	34	17	1	2	36	6	5
ZmbHLH103	GRMZM2G001930		ZmbHLH117	NGREEPLNHVEAERQRREKLNQRFYALRAVVPNVSKMDKASLLGDAISYINELRGKLTSL	60	6	III(d+e)	P		H	E	R	R	R	5	1A1	G binder	5	6	2	10	18	23	13	27	11	32	15	36	34	21	17	1	2	6	5
ZmbHLH104	GRMZM2G049229		ZmbHLH116	NGREEPLNHVEAERQRREKLNQRFYALRAVVPNVSKMDKASLLGDAISYINELRGKLTSL	60	6	III(d+e)	P		H	E	R	R	R	5	1A1	G binder	5	6	2	10	18	23	13	27	11	32	15	36	25	34	21	17	1	2	6	5
AtbHLH013	AT1G01260	MYC7E, JAM2		NGRAEALNHVEAERQRREKLNQRFYALRSVVPNISKMDKASLLGDAVSYINELHAKLKVM	60	6	III(d+e)	P	IIId+e	H	E	R	R	R	5	1A1	G binder	5	6	2	10	18	23	13	27	11	32	15	34	34	21	17	1	2	6	5	10
AtbHLH003	AT4G16430	JAM3		NGREEALNHVEAERQRREKLNQRFYALRAVVPNISKMDKASLLADAITYITDMQKKIRVY	60	6	III(d+e)	P	IIId+e	H	E	R	R	R	5	1A1	G binder	5	6	2	9	17	22	13	27	11	32	15	17	1	2	6	10
TabHLH187	TRIAE_CS42_4AS_TGACv1_306248_AA1005050			NGRVEALNHVEAERQRREKLNQRFYALRAVVPNISKMDKASLLGDAITHITDLQKKLKEM	60	6	III(d+e)	P		H	E	R	R	R	5	1A1	G binder	5	6	2	10	18	23	13	27	11	32	15	17	1	2	6	31
TabHLH188	TRIAE_CS42_4BL_TGACv1_321774_AA1065290			NGRVEALNHVEAERQRREKLNQRFYALRAVVPNISKMDKASLLGDAITHITDLQKKLKEM	60	6	III(d+e)	P		H	E	R	R	R	5	1A1	G binder	5	6	2	10	18	23	13	27	11	32	15	17	1	2	6
TabHLH189	TRIAE_CS42_4DL_TGACv1_344639_AA1148620			NGRVEALNHVEAERQRREKLNQRFYALRAVVPNISKMDKASLLGDAITHITDLQKKLKEM	60	6	III(d+e)	P		H	E	R	R	R	5	1A1	G binder	5	6	2	10	18	23	13	27	11	32	15	17	1	2	6
OsbHLH008	LOC_Os01g13460			NGREEPLNHVEAERQRREKLNQRFYALRAVVPNISKMDKASLLGDAITYITDLQKKLKEM	60	6	III(d+e)	P	IIId+e	H	E	R	R	R	5	1A1	G binder	5	6	2	11	19	24	13	27	11	32	15	34	17	1	2	6	3
ZmbHLH105	GRMZM2G148723		ZmbHLH114	NGREEPLNHVEAERQRREKLNQRFYALRAVVPNISKMDKASLLGDAITYITDLQKKLKEM	60	6	III(d+e)	P		H	E	R	R	R	5	1A1	G binder	5	6	2	11	19	24	13	27	11	32	15	17	1	2	6
ZmbHLH106	GRMZM2G076636		ZmbHLH115	NGREEPLNHVEAERQRREKLNQRFYALRAVVPNISKMDKASLLGDAITYITDLQKKLKEM	60	6	III(d+e)	P		H	E	R	R	R	5	1A1	G binder	5	6	2	11	19	24	13	27	11	32	15	17	1	2	6
TabHLH185	TRIAE_CS42_3B_TGACv1_224594_AA0798480	bHLH3, CJ685625		NGREEPLNHVEAERQRREKLNQRFYALRAVVPNISKMDKASLLGDAIAYITDLQKKLKDM	60	6	III(d+e)	P		H	E	R	R	R	5	1A1	G binder	5	6	2	11	19	24	36	13	27	11	32	15	34	17	1	2	6
TabHLH186	TRIAE_CS42_3DS_TGACv1_272768_AA0925060	bHLH2, CA599618		NGREEPLNHVEAERQRREKLNQRFYALRAVVPNISKMDKASLLGDAIAYITDLQKKLKDM	60	6	III(d+e)	P		H	E	R	R	R	5	1A1	G binder	5	6	2	11	19	24	34	17	1	2	6
ZmbHLH107	GRMZM2G303463		ZmbHLH112	NGREEPLNHVEAEHQRREKLNQRFYALRAVVPNISKMDKASLLGDAITYIPDERVALPPL	60	6	III(d+e)	P		H	E	H	R	R	5	1A1	G binder	4	6	2	8	16	20	13	27	11	17	1	2
OsbHLH010	LOC_Os01g50940			NGREEPLNHVEAERQRREKLNQRFYALRAVVPKISKMDKASLLSDAIAYIQELEARLRGD	60	6	III(d+e)	P	IIId+e	H	E	R	R	R	5	1A1	G binder	5	6	2	9	17	22	13	27	11	32	15	17	1	2	6	10
ZmbHLH108	GRMZM2G159937		ZmbHLH113	NGREEPLNHVEAERQRREKLNQRFYALRAVVPKISKMDKASLLSDAIAYIQELEDRLRGG	60	6	III(d+e)	P		H	E	R	R	R	5	1A1	G binder	5	6	2	9	17	22	13	27	11	32	15	17	1	2	36	6
TabHLH190	TRIAE_CS42_3AL_TGACv1_198518_AA0668780			NGREEPLNHVEAERQRREKLNQRFYALRAVVPKISKMDKASLLSDAIAYIQELEERLRGG	60	6	III(d+e)	P		H	E	R	R	R	5	1A1	G binder	5	6	2	9	17	22	13	27	11	32	15	17	1	2	6	10
TabHLH191	TRIAE_CS42_3B_TGACv1_227460_AA0823450			NGREEPLNHVEAERQRREKLNQRFYALRAVVPKISKMDKASLLSDAIAYIQELEERLRGG	60	6	III(d+e)	T		H	E	R	R	R	5	1A1	G binder	5	6	2	9	17	22	13	27	11	32	15	17	1	2	6	10
TabHLH192	TRIAE_CS42_U_TGACv1_641247_AA2089700			NGREEPLNHVEAERQRREKLNQRFYALRAVVPKISKMDKASLLSDAIAYIQELEERLRGG	60	6	III(d+e)	p		H	E	R	R	R	5	1A1	G binder	5	6	2	9	17	22	13	27	11	32	15	17	1	2	6
TabHLH193	TRIAE_CS42_3B_TGACv1_224357_AA0795640			NGREEPLNHVEAERQRREKLNQRFYALRAVVPKISKMDKASLLSDAIAYIPELEERLRGG	60	6	III(d+e)	T		H	E	R	R	R	5	1A1	G binder	5	6	2	8	16	21	13	27	11	32	15	17	1	2	6	10
AtbHLH029	AT2G28160	FRU, FIT		KTKTDRSRTLISERRRRGRMKDKLYALRSLVPNITKMDKASIVGDAVLYVQELQSQAKKL	60	6	III(a+c)	N	IIIa+c	T	E	R	R	R	8	1A2	E non G	4	6	2	11	19	23	8	1	2	21
TabHLH311	TRIAE_CS42_2AL_TGACv1_096288_AA0318370			RKRRDRSKTIVSERKRRFRMKEKLYELRALVPNITKMDKASIIADAVAYVKNLQSHARKL	60	6	III(a+c)	N		T	E	R	R	R	10	1A2	E non G	4	6	2	10	18	22	34	36	1	2	34	36	30
TabHLH312	TRIAE_CS42_2BL_TGACv1_130714_AA0416510			RKRRDRSKTIVSERKRRFRMKEKLYELRALVPNITKMDKASIIADAVAYVKNLQSHARKL	60	6	III(a+c)	N		T	E	R	R	R	10	1A2	E non G	4	6	2	10	18	22	34	36	1	2	34	36	30
TabHLH313	TRIAE_CS42_2DL_TGACv1_157905_AA0501180			RKRRDRSKTIVSERKRRFRMKEKLYELRALVPNITKMDKASIIADAVAYVKNLQSHARKL	60	6	III(a+c)	N		T	E	R	R	R	10	1A2	E non G	4	6	2	10	18	22	34	36	1	2	34	36	30	22
ZmbHLH101	GRMZM2G313756		ZmbHLH125	RKRRDRSKTIVSERKRRVRMKEKLYELRSLVPNITKVRLAPVWTSEFGRLFAGELGHSIHVVPLHACARHVQMDKASIIADAVVYVKNLQAHARKL	96	42	III(a+c)	P		T	E	R	R	R	10	1A2	E non G	4	6	1	10	17	21	1	2	34	30
OsbHLH156	LOC_Os04g31290			RKRRDRSKTIVSERKRRVRMKEKLYELRALVPNITKMDKASIIADAVVYVKDLQAHARKL	60	6	III(a+c)	P	IIIa+c	T	E	R	R	R	10	1A2	E non G	4	6	2	10	18	22	34	36	1	2	36	26
ZmbHLH099	GRMZM2G173521		ZmbHLH126	RKRRDRSKTIVSERKRRVRMKEKLYELRALVPNITKMDKASIIADAVVYVKNLQAHARKL	60	6	III(a+c)	N		T	E	R	R	R	10	1A2	E non G	4	6	2	10	18	22	36	34	1	2	34	30	13
ZmbHLH100	GRMZM2G107672		ZmbHLH127	RKRRDRSKTIVSERKRRVRMKEKLYELRALVPNITKMDKASIIADAVVYVKNLQAHARKL	60	6	III(a+c)	N		T	E	R	R	R	10	1A2	E non G	4	6	2	10	18	22	36	34	1	2	34	30	13
TabHLH221	TRIAE_CS42_6BS_TGACv1_515006_AA1666590			GGKRQQCKNLIAERRRRKKLNNRLYTLRSLVPNITKMDRASILGDAIDYIVGLQKQVKDL	60	6	III(a+c)	N		N	E	R	R	R	7	1A2	E non G	4	6	2	11	19	23	36	13	32	15	36	1	2	8	5	36	34	34
TabHLH219	TRIAE_CS42_6AS_TGACv1_488251_AA1574920			GGKRQQCKNLIAERKRRKKLNNRLYTLRSLVPNITKMDRASILGDAIDYIVGLQKQVKDL	60	6	III(a+c)	N		N	E	R	R	R	7	1A2	E non G	4	6	2	11	19	23	36	13	32	15	36	1	2	8	5	36	34	34
TabHLH220	TRIAE_CS42_U_TGACv1_643846_AA2135420			GGKRQQCKNLIAERKRRKKLNNRLYTLRSLVPNITKMDRASILGDAIDYIVGLQKQVKDL	60	6	III(a+c)	N		N	E	R	R	R	7	1A2	E non G	4	6	2	11	19	23	36	13	32	15	36	1	2	8	30	5	36	34	34
ZmbHLH095	GRMZM2G139372		ZmbHLH124	GGKRQQCKNLEAERKRRKKLNERLYKLRSLVPNISKMDRAAILGDAIDYIVGLQNQVKAL	60	6	III(a+c)	N		N	E	R	R	R	7	1A2	E non G	4	6	2	10	18	22	13	32	15	36	34	36	1	2	16	5	12
TabHLH217	TRIAE_CS42_6BS_TGACv1_514404_AA1659330			CGKRQQCKNLEAERKRRKKLNERLYKLRSLVPNITKMDRASILGDAIDYIVGLQKQVKDL	60	6	III(a+c)	N		N	E	R	R	R	7	1A2	E non G	4	6	2	11	19	23	36	13	32	15	36	1	2	5	34	34
TabHLH216	TRIAE_CS42_6AS_TGACv1_486918_AA1566480			EGKRQQCKNLEAERKRRRKLNDRLYKLRSLVPNITKMDRASILGDAIDYIVGLQKQVKDL	60	6	III(a+c)	N		N	E	R	R	R	7	1A2	E non G	4	6	2	11	19	23	13	32	15	36	1	2	8	5	36	34	34
OsbHLH005	LOC_Os02g02820	TDR1		GAKRQQCKNLEAERKRRKKLNGHLYKLRSLVPNITKMDRASILGDAIDYIVGLQKQVKEL	60	6	III(a+c)	N	orphan	N	E	R	R	R	7	1A2	E non G	4	5	2	11	18	22	13	28	32	15	36	36	1	2	25	36	30	5	36	34
TabHLH218	TRIAE_CS42_U_TGACv1_644658_AA2140990			CGKRQQCKNLEAERKRRKKLNDRLYKLRSLVPNITKMDRASILGDAIDYIVGLQKQVKEL	60	6	III(a+c)	N		N	E	R	R	R	7	1A2	E non G	4	6	2	11	19	23	36	13	32	15	36	34	1	2	5	36	34	34
AtbHLH022	AT4G21330	DYT1		EDENFKSPNLEAERRRREKLHCRLMALRSHVPIVTNMTKASIVEDAITYIGELQNNVKNL	60	6	III(a+c)	N	orphan	N	E	R	R	R	5	1A2	E non G	4	5	0	9	14	18	1	2	2
AtbHLH090	AT1G10610			PTENFKSKNLHSERKRRERINQAMYGLRAVVPKITKLNKIGIFSDAVDYINELLVEKQKL	60	6	III(a+c)	N	orphan	N	E	R	R	R	7	1A2	E non G	4	5	1	6	12	16	13	27	32	15	10	1	2	24	5
OsbHLH164	LOC_Os07g36460	UDT1		MGKEFKSKNLEAERRRRGRLNGNIFALRAVVPKITKMSKEATLSDAIEHIKNLQNEVLEL	60	6	III(a+c)	N	orphan	N	E	R	R	R	7	1A2	E non G	4	5	1	8	14	18	36	36	34	1	2	21	6
ZmbHLH102	GRMZM2G163233		ZmbHLH131	PAAEFKSKNLEAERKRRGKLNRNILALRAVVPNITKMSKESTLSDAIDLIKRLQNQVLEL	60	6	III(a+c)	N		N	E	R	R	R	6	1A2	E non G	4	5	1	10	16	20	1	2	21	6	30	9
TabHLH316	TRIAE_CS42_2BS_TGACv1_147847_AA0488170			DAPQYKSKNLDAERRRRGRLNDNILKLRAVVPNITKMSKESTLADAIGHIKKLQNQVLEL	60	6	III(a+c)	N		N	E	R	R	R	6	1A2	E non G	4	5	1	10	16	20	36	36	1	2	21
TabHLH314	TRIAE_CS42_2AS_TGACv1_112616_AA0342330			DATQYKSKNLDAERRRRGRLNTNILKLRAVVPNITKMSKESTLADAIGHIKKLQNQVLEL	60	6	III(a+c)	N		N	E	R	R	R	6	1A2	E non G	4	5	1	10	16	20	36	36	1	2	21
TabHLH315	TRIAE_CS42_2DS_TGACv1_178055_AA0589930			DATQYKSKNLDAERRRRGRLNTNILKLRAVVPNITKMSKESTLADAIGHIKKLQNQVLEL	60	6	III(a+c)	N		N	E	R	R	R	6	1A2	E non G	4	5	1	10	16	20	36	36	1	2	21	28
AtbHLH027	AT4G29930			ATSPASSKNVVSERNRRQKLNQRLFALRSVVPNISKLDKASVIKDSIDYMQELIDQEKTL	60	6	III(a+c)	N	IIIa+c	N	E	R	R	R	4	1A2	E-box	4	6	2	9	17	21	1	2	35	6	5
AtbHLH035	AT5G57150			AASSPASKNIVSERNRRQKLNQRLFALRSVVPNITKMDKASIIKDAISYIEGLQYEEKKL	60	6	III(a+c)	N	IIIa+c	N	E	R	R	R	4	1A2	E-box	4	6	2	9	17	21	1	2	6	5	31
ZmbHLH096	GRMZM2G042893		ZmbHLH130	GVTTTTTRNMDMERTRRRKLNERLYALRSVVPNITKMDKASIVRDAIAHIEHLQEQERRL	60	6	III(a+c)	I		N	E	R	R	R	4	1A2	E-box	4	6	2	9	17	21	1	2	5	10
TabHLH310	TRIAE_CS42_3DL_TGACv1_249128_AA0838810			AVSASKSNVVVTRRLRGRTLNGKLYTLRSVVPNITKMDKVSILRDAIEYIHQLQEQERRM	60	6	III(a+c)	N		V	R	R	R	G	4	2	non DNA binder	2	6	2	10	18	20	36	1	2	6	5
TabHLH308	TRIAE_CS42_3AL_TGACv1_193615_AA0615140			AVSASKSNVVVTRRLRGRTLNGKLYALRSVVPNITKMDKVSILRDAVEYIQQLQEQERWM	60	6	III(a+c)	N		V	R	R	R	G	4	2	non DNA binder	2	6	2	11	19	21	36	1	2	6	5
TabHLH309	TRIAE_CS42_3DL_TGACv1_249128_AA0838800			AVSASKSNVVVTRRLRGQTLNGKLYALRSVVPNITKMDKVSILRDAVEYMQQLQEQERRM	60	6	III(a+c)	N		V	R	R	R	G	4	2	non DNA binder	2	6	2	11	19	21	36	1	2	6	5
OsbHLH006	LOC_Os04g23550	RERJ		DDAGGANKNILMERDRRRKLNEKLYALRSVVPNITKMDKASIIKDAIEYIQRLQAEEQQM	60	6	III(a+c)	N	IIIa+c	N	E	R	R	R	4	1A2	E-box	4	6	2	10	18	22	36	36	1	2	6	5
TabHLH295	TRIAE_CS42_2AL_TGACv1_092910_AA0266830			MSGTGANKNILMERDRRRKLNEKLYTLRSVVPNITKMDKASIIKDAIEYIQQLHAEERQM	60	6	III(a+c)	I		N	E	R	R	R	4	1A2	E-box	4	6	2	9	17	21	1	2	5
TabHLH296	TRIAE_CS42_2BL_TGACv1_129640_AA0391310			MDGTGANKNILMERDRRRKLNEKLYTLRSVVPNITKMDKASIIKDAIEYIQQLQAEERQM	60	6	III(a+c)	I		N	E	R	R	R	4	1A2	E-box	4	6	2	10	18	22	1	2	32	6	5
ZmbHLH097	GRMZM2G042895		ZmbHLH129	GGAAAANKNILMERDRRRKLNEKLYALRSVVPNITKMDKASIIKDAIEYIEQLQAEERRA	60	6	III(a+c)	I		N	E	R	R	R	4	1A2	E-box	4	6	2	8	16	20	1	2	36	6	5	26
ZmbHLH098	GRMZM2G119823		ZmbHLH128	SAAACGNKNILMERDRRRKLNDKLYALRSVVPNITKMDKASIIKDAIEYIQQLQVEERRV	60	6	III(a+c)	I		N	E	R	R	R	4	1A2	E-box	4	6	2	9	17	21	22	1	2	6	5	26
OsbHLH007	LOC_Os04g23440			AAAAASSKNIAMERDRRKRLNEKLFALRAVVPKITKMDKASIVRDAIAHIEKLQEEERQL	60	6	III(a+c)	N	IIIa+c	N	E	R	R	R	4	1A2	E-box	4	6	2	8	16	20	16	1	2	5
TabHLH297	TRIAE_CS42_2BL_TGACv1_129521_AA0386920			TRATRASKNIIMERDRRRRLNEKLYNLRGVVPNITKMDKASIIQDAIAYIEALQEQERQL	60	6	III(a+c)	I		N	E	R	R	R	6	1A2	E non G	4	6	2	10	18	22	1	2	9	6	5
TabHLH298	TRIAE_CS42_2DL_TGACv1_158826_AA0526780			TRATRASKNIIMERDRRRRLNEKLYNLRGVVPNITKMDKASIIQDAIAYIEALQEQERQL	60	6	III(a+c)	I		N	E	R	R	R	6	1A2	E non G	4	6	2	10	18	22	1	2	6	5
TabHLH305	TRIAE_CS42_4BL_TGACv1_321048_AA1054370			KASSLERKNIINERHRRRMLNEKLYALRRVVPNITKMDKASIIQDAIAYIEELQEQERQI	60	6	III(a+c)	I		N	E	R	R	R	7	1A2	E non G	4	6	2	9	17	21	1	2	26
TabHLH306	TRIAE_CS42_4DL_TGACv1_342778_AA1121830			KASSLERKNIINERHRRRMLNEKLYALRRVVPNITKMDKASIIQDAIAYIEELQEQERQI	60	6	III(a+c)	I		N	E	R	R	R	7	1A2	E non G	4	6	2	9	17	21	1	2	30	5	32
TabHLH307	TRIAE_CS42_5AL_TGACv1_374128_AA1191180			KASSLERKNIINERHRRRMLNEKLYALRRVVPNITKMDKASIIQDAIAYIEELQEQERQI	60	6	III(a+c)	I		N	E	R	R	R	7	1A2	E non G	4	6	2	9	17	21	1	2	9	30	5
TabHLH301	TRIAE_CS42_3B_TGACv1_222461_AA0764980			TASTRASKNIVEERDRRRRLNEKLYAIRGVVPNITKMDKASIIQDAVAYIEELQEQERRI	60	6	III(a+c)	I		N	E	R	R	R	5	1A2	E non G	4	5	2	9	16	20	1	2	30	5
TabHLH299	TRIAE_CS42_3AS_TGACv1_210742_AA0678170			ARATRASKNIVEERDRRRRLNEKLYAIRGVVPNITKMDKASIIQDAVAYIEELQEQERRI	60	6	III(a+c)	I		N	E	R	R	R	6	1A2	E non G	4	5	2	9	16	20	1	2	5
TabHLH300	TRIAE_CS42_3DS_TGACv1_272632_AA0923340			TRATRASKNIVEERVRRRRLNEKLYAIRGVVPNITKMDKASIIQDAVAYIEELQEQERRI	60	6	III(a+c)	I		N	E	R	R	R	6	1A2	E non G	4	5	2	9	16	20	1	2	9	5
TabHLH304	TRIAE_CS42_4DL_TGACv1_344028_AA1142670			LTRRWAGRNMLNERDRRMRLNEKLYAIRGVVPNITKMDKASIIQDAIAYIEELQEQERQI	60	6	III(a+c)	I		N	E	R	R	R	6	1A2	E non G	4	5	2	9	16	20	1	2	6	5
TabHLH302	TRIAE_CS42_4BL_TGACv1_321250_AA1057890			LTRRWAGRNMLNERDRRRRLNEKLYAIRGVVPNITKMNKASIIQDAIAYIEELQEQERQI	60	6	III(a+c)	I		N	E	R	R	R	6	1A2	E non G	4	5	1	9	15	19	1	2
TabHLH303	TRIAE_CS42_5AL_TGACv1_374463_AA1200850			LTRRWAGRNMLNERDRRRRLNEKLYAIRGVVPNITKMNKASIIQDAIAYIEELQEQERQI	60	6	III(a+c)	I		N	E	R	R	R	6	1A2	E non G	4	5	1	9	15	19	1	2	5
AtbHLH021	AT2G16910	AMS		SGKGSQAKNLMAERRRRKKLNDRLYALRSLVPRITKLDRASILGDAINYVKELQNEAKEL	60	6	Orphan	N	orphan	N	E	R	R	R	6	1A2	E non G	4	6	2	11	19	23	13	33	15	10	1	2	30	5	34	34
TabHLH200	TRIAE_CS42_4AL_TGACv1_288540_AA0951590			KKKGMPAKNLLAERRRRKKLNDRLYALRSVVPRISKMDRASILGDAIEYLKELKQKINVL	60	6	IIIb	N		N	E	R	R	R	8	1A2	E non G	4	6	2	12	20	24	34	36	11	1	2	22	5
TabHLH201	TRIAE_CS42_4DS_TGACv1_361166_AA1162390	TaICE87, EU562184		KKKGMPAKNLMAERRRRKKLNDRLYALRSVVPRISKMDRASILGDAIEYLKELKQKINVL	60	6	IIIb	N		N	E	R	R	R	8	1A2	E non G	4	6	2	12	20	24	34	36	18	23	1	2	22	5
TabHLH202	TRIAE_CS42_4BS_TGACv1_330085_AA1105940			KKKGMPAKNLMAERRRRKKLNDRLYALRSVVPRISKMDRASILGDAIEYLKELTQKINVL	60	6	IIIb	N		N	E	R	R	R	8	1A2	E non G	4	6	2	11	19	23	36	18	23	1	2	22	5
ZmbHLH092	GRMZM2G172297	ICEc	ZmbHLH123	KRKRLPAKNLMAERRRRKKLNDRLYMLRSVVPKISKMDRASILGDAIEYLKELLRKIEEL	60	6	IIIb	N		N	E	R	R	R	9	1A2	E non G	4	6	2	11	19	23	36	22	1	2	22	5
ZmbHLH094	GRMZM2G033356	ICEb	ZmbHLH122	KRKGLPAKNLMAERRRRKKLNDRLYMLRSVVPKISKMDRASILGDAIEYLKELLQKINDL	60	6	IIIb	N		N	E	R	R	R	8	1A2	E non G	4	6	2	11	19	23	34	36	4	36	1	2	3	5
TabHLH197	TRIAE_CS42_7AL_TGACv1_559421_AA1799540			KKKGMPAKNLMAERRRRKKLNDRLYMLRSVVPKISKMDRASILGDAIEYLKELLHKISNL	60	6	IIIb	N		N	E	R	R	R	8	1A2	E non G	4	6	2	11	19	23	34	36	36	36	4	1	2	3	5
TabHLH198	TRIAE_CS42_7BL_TGACv1_579010_AA1902990			KKKGMPAKNLMAERRRRKKLNDRLYMLRSVVPKISKMDRASILGDAIEYLKELLHKISDL	60	6	IIIb	N		N	E	R	R	R	8	1A2	E non G	4	6	2	11	19	23	34	36	36	4	1	2	3	5
TabHLH199	TRIAE_CS42_7DL_TGACv1_603478_AA1984500			KKKGMPAKNLMAERRRRKKLNDRLYMLRSVVPKISKMDRASILGDAIEYLKELLHKISDL	60	6	IIIb	N		N	E	R	R	R	8	1A2	E non G	4	6	2	11	19	23	34	36	36	36	4	1	2	3	5
OsbHLH001	LOC_Os01g70310			KKKGMPAKNLMAERRRRKKLNDRLYMLRSVVPKISKMDRASILGDAIEYLKELLQRINDL	60	6	IIIb	N	IIIb	N	E	R	R	R	8	1A2	E non G	4	6	2	10	18	22	36	34	36	1	2	3	5
OsbHLH002	LOC_Os11g32100			KKKGMPAKNLMAERRRRKKLNDRLYMLRSVVPKISKMDRASILGDAIEYLKELLQKINDL	60	6	IIIb	N	IIIb	N	E	R	R	R	8	1A2	E non G	4	6	2	11	19	23	34	36	36	36	36	4	1	2	3	5
AtbHLH033	AT1G12860	SCRM2		KKKGMPAKNLMAERRRRKKLNDRLYMLRSVVPKISKMDRASILGDAIDYLKELLQRINDL	60	6	IIIb	N	IIIb	N	E	R	R	R	8	1A2	E non G	4	6	2	10	18	22	34	1	2	3	5
AtbHLH116	AT3G26744	ICE1		KKKGMPAKNLMAERRRRKKLNDRLYMLRSVVPKISKMDRASILGDAIDYLKELLQRINDL	60	6	IIIb	N	IIIb	N	E	R	R	R	8	1A2	E non G	4	6	2	10	18	22	36	29	18	1	2	3	5
ZmbHLH093	GRMZM2G173534	ZmmICE1	ZmbHLH121	KKKGMPAKNLMAERRRRKKLNDRLYMLRSVVPKISKMDRASILGDAIEYLKELLQRISDL	60	6	IIIb	N		N	E	R	R	R	8	1A2	E non G	4	6	2	10	18	22	22	24	8	36	1	2	3	5	37
TabHLH194	TRIAE_CS42_3AL_TGACv1_194201_AA0628420			KKKGMPAKNLMAERRRRKKLNDRLYMLRSVVPKISKMDRASILGDAIDYLKELLQRISDL	60	6	IIIb	N		N	E	R	R	R	8	1A2	E non G	4	6	2	10	18	22	36	10	36	1	2	3	5
TabHLH195	TRIAE_CS42_3B_TGACv1_224571_AA0798100	TaICE41, EU562183		KKKGMPAKNLMAERRRRKKLNDRLYMLRSVVPKISKMDRASILGDAIDYLKELLQRISDL	60	6	IIIb	N		N	E	R	R	R	8	1A2	E non G	4	6	2	10	18	22	10	36	1	2	3	5
TabHLH196	TRIAE_CS42_3DL_TGACv1_249128_AA0838840			KKKGMPAKNLMAERRRRKKLNDRLYMLRSVVPKISKMDRASILGDAIDYLKELLQRISDL	60	6	IIIb	N		N	E	R	R	R	8	1A2	E non G	4	6	2	10	18	22	36	10	36	1	2	3	5
AtbHLH061	AT5G10570			KLEGQPSKNLMAERRRRKRLNDRLSLLRSIVPKITKMDRTSILGDAIDYMKELLDKINKL	60	6	IIIb	N	IIIb	N	E	R	R	R	6	1A2	E non G	4	6	2	10	18	22	1	2	22	5	36
AtbHLH093	AT5G65640	NFL		KLEGQPSKNLMAERRRRKRLNDRLSMLRSIVPKISKMDRTSILGDAIDYMKELLDKINKL	60	6	IIIb	N	IIIb	N	E	R	R	R	6	1A2	E non G	4	6	2	10	18	22	34	27	1	2	22	5	36
ZmbHLH091	GRMZM2G435015		ZmbHLH118	RVVGMSSKNLMAERRRRKRLNGRLSMLQSVVPKINKMDWTSILGDTIDYMKELLERIKLL	60	6	IIIb	N		N	E	R	R	R	6	1A2	E non G	4	6	2	9	17	21	12	1	2
ZmbHLH090	GRMZM2G128807		ZmbHLH120	RVEGMPSKNLMAERRRRKRLNDRLSMLRSVVPKISKMDRTSILGDTIDYMKELLERIKLL	60	6	IIIb	N		N	E	R	R	R	6	1A2	E non G	4	6	2	9	17	21	1	2	17	36
TabHLH203	TRIAE_CS42_7AL_TGACv1_557295_AA1779420			RVEGMPSKNLMAERRRRKRLNDRLSMLRSVVPKISKMDRTSILGDTIDYMKELLERIRRL	60	6	IIIb	N		N	E	R	R	R	6	1A2	E non G	4	6	2	9	17	21	29	36	1	2	22	5	36
TabHLH204	TRIAE_CS42_7BL_TGACv1_578421_AA1894460			RVEGMPSKNLMAERRRRKRLNDRLSMLRSVVPKISKMDRTSILGDTIDYMKELLERIRRL	60	6	IIIb	N		N	E	R	R	R	6	1A2	E non G	4	6	2	9	17	21	36	34	36	1	2	35	22	5	36
TabHLH205	TRIAE_CS42_7DL_TGACv1_603063_AA1974950			RVEGMPSKNLMAERRRRKRLNDRLSMLRSVVPKISKMDRTSILGDTIDYMKELLERIRRL	60	6	IIIb	N		N	E	R	R	R	6	1A2	E non G	4	6	2	9	17	21	34	36	1	2	22	5	36
OsbHLH004	LOC_Os10g39750			PQPGAPSKNLMAERRRRKRLNDRLSMLRSVVPRISKMDRTSILGDTIGYVKELMDRIKNL	60	6	IIIb	N	IIIb	N	E	R	R	R	5	1A2	E non G	4	6	2	9	17	21	24	36	36	1	2	35	22	5	36
ZmbHLH089	GRMZM2G173372		ZmbHLH119	HGGGAPSKNLMAERRRRKRLNDRLSMLRSIVPKISKMDRTSILGDTIDYVKELTERIKVL	60	6	IIIb	N		N	E	R	R	R	6	1A2	E non G	4	6	2	9	17	21	36	1	2	35	22	5	36
OsbHLH003	LOC_Os03g04310	RAI1		KLHGTPSKNLMAERRRRKRLNDRLSMLRSIVPKISKMDRTSILGDTIDYVKELTERIKTL	60	6	IIIb	N	IIIb	N	E	R	R	R	7	1A2	E non G	4	6	2	9	17	21	36	36	36	1	2	35	22	5	36
TabHLH206	TRIAE_CS42_3AS_TGACv1_213270_AA0706310			AGSGTPSKNLMAERRRRKRLNDRLSMLRSTVPKISKMDRTATLGDTIDYVKELTERIKTV	60	6	IIIb	N		N	E	R	R	R	5	1A2	E non G	4	5	2	7	14	18	36	36	1	2	22	5
TabHLH215	TRIAE_CS42_4BL_TGACv1_322324_AA1070610			LNRGTRSKNLMAERRRRKRLNDRLSMLRSIVPKISKMDRTSILGDTIDYVNELTERIKEI	60	6	IIIb	N		N	E	R	R	R	7	1A2	E non G	4	6	2	7	15	19	36	1	35	22	5	36
OsbHLH155	LOC_Os06g50900			RVEGMPSKNLMAERRRRKRLNDRLSMLRSVVPKISKVYRVLSESFCVAIGIASAREMRLDDV	62	8	IIIb	P	IIIb	N	E	R	R	R	6	1A2	E non G	4	6	0	3	9	13	36	1
TabHLH212	TRIAE_CS42_4DL_TGACv1_345069_AA1151420			LNGGTTSKNLMAERRRRKRLNDRLSMLRSIVPKITKMDRTSILGDTIDYVNELTERIQTL	60	6	IIIb	N		N	E	R	R	R	5	1A2	E non G	4	6	2	8	16	20	27	1	2	35	22	5	36
TabHLH207	TRIAE_CS42_4BL_TGACv1_321343_AA1059260			LNGGTTSKNLMAERRRRKRLNDRLSMLRSIVPKISKMDRTSILGDTIDYVNELTERIKTL	60	6	IIIb	N		N	E	R	R	R	5	1A2	E non G	4	6	2	8	16	20	36	1	2	35
TabHLH214	TRIAE_CS42_5AL_TGACv1_379200_AA1255780			LNGGTTSKNLMAERRRRKRLNDRLSMLRSIVPKVTKMDRTSILGDTIDYVNELTERIKTI	60	6	IIIb	J		N	E	R	R	R	5	1A2	E non G	4	6	2	7	15	19	27	36	1	2	35	22	5	36
TabHLH208	TRIAE_CS42_4DL_TGACv1_343669_AA1138030			LNGGTTSKNLMAERRRRKRLNDRLSMLRSIVPKITKMDRTSILGDTIDYVNELTERIKTL	60	6	IIIb	N		N	E	R	R	R	5	1A2	E non G	4	6	2	8	16	20	11	1	2	35	22	5	36
TabHLH209	TRIAE_CS42_4DL_TGACv1_344748_AA1149520			LNGGTTSKNLMAERRRRKRLNDRLSMLRSIVPKITKMDRTSILGDTIDYVNELTERIKTL	60	6	IIIb	N		N	E	R	R	R	5	1A2	E non G	4	6	2	8	16	20	25	36	1	2	35	22	5
TabHLH210	TRIAE_CS42_5AL_TGACv1_374177_AA1192480			LNGGTTSKNLMAERRRRKRLNDRLSMLRSIVPKITKMDRTSILGDTIDYVNELTERIKTL	60	6	IIIb	N		N	E	R	R	R	5	1A2	E non G	4	6	2	8	16	20	1	2	35	22	5	36
TabHLH211	TRIAE_CS42_5AL_TGACv1_377033_AA1243390			LNGGTTSKNLMAERRRRKRLNDRLSMLRSIVPKITKMDRTSILGDTIDYVNELTERIKTL	60	6	IIIb	N		N	E	R	R	R	5	1A2	E non G	4	6	2	8	16	20	1	2	35	22	5	36
TabHLH213	TRIAE_CS42_4DL_TGACv1_343765_AA1139400			LNGGTTSKNLMAERRRRKRLNDRLSMLRSIMPKITKMDRTSILGDTIDYVNELTERIKTL	60	6	IIIb	N		N	E	R	R	R	5	1A2	E non G	4	5	2	8	15	19	36	1	2	35	22	5	2	35	22	5	36
ZmbHLH140	GRMZM2G481280		ZmbHLH154	AASKKLKPHIVAERKRRDRMRDYFGELLALMPQIPAKSDKGTIVGHAVDYIQ	52	7	Orphan	N		H	E	R	R	R	8	1A1	G binder	5	4	2	5	11	16	1
AtbHLH092	AT5G43650			PEKERSRRHMLKERTRREKQKQSYLALHSLLPFATKNDKNSIVEKAVDEIAKLQRLKKEL	60	6	10	N	IVd	H	E	R	R	R	9	1A1	G binder	5	4	2	6	12	17	1	2	2	6
ZmbHLH156	GRMZM2G301089		ZmbHLH169	VESSRGFRHMMRERQRREKLSQSYADLHALVAARSRGDKNSIVQAAAVYIHELRGARDQL	60	6	10	P		H	E	R	R	R	7	1A1	G binder	5	4	2	5	11	16	36	1	2	19	34
TabHLH485	TRIAE_CS42_5AL_TGACv1_375786_AA1227160			VESSRGFRHMMRERQRREKLSQSYADLHAMVSSRSKQDKNSIVQSAAVYIHELKVAKEQL	60	6	10	N		H	E	R	R	R	7	1A1	G binder	5	3	2	6	11	16	34	1	2	19
OsbHLH148	LOC_Os03g53020			VESSRGFRHMMRERQRREKLSQSYADLYAMVSSRSKGDKNSIVQSAAIYIHELKVARDQL	60	6	10	N	IVd	H	E	R	R	R	7	1A1	G binder	5	3	2	6	11	16	36	1	2
TabHLH486	TRIAE_CS42_5BL_TGACv1_406498_AA1346300			VESSRGFRHMMRERQRREKLSQSYADLYAMVSSRSKQDKNSIVQSAAVYIHELKVAKEQL	60	6	10	N		H	E	R	R	R	7	1A1	G binder	5	3	2	6	11	16	34	1	2	19
TabHLH487	TRIAE_CS42_5DL_TGACv1_433588_AA1416820			VESSRGFRHMMRERQRREKLSQSYADLYAMVSSRSKQDKNSIVQSAAVYIHELKVAKEQL	60	6	10	N		H	E	R	R	R	7	1A1	G binder	5	3	2	6	11	16	34	1	2	19
OsbHLH185	LOC_Os01g56690			SGGSARFRHIMRERLRRERLSQGYADLQAILPTGASSSKVLVKSLIRNYMSGGKNTIVAAAANYIRELEGRKGWL	75	21	10	N		H	E	R	R	R	7	1A1	G binder	5	5	2	6	13	18	8	1	2	30
ZmbHLH157	GRMZM2G109605		ZmbHLH171	RREARGFRNIMRERLRRERLSQGFADLHALLPHGASSKGGKNDIVGAAAGYVRELVARKEQL	62	6	10	N		N	E	R	R	R	8	1A2	E non G	3	5	2	4	11	14	1	2
ZmbHLH158	GRMZM2G173862		ZmbHLH170	APRSSRFRNIMRERLRRERLSQGFADLHALLPHGASSKGGKNDIVGAAAGYVRELVARKEQL	62	8	10	N		N	E	R	R	R	7	1A2	E non G	4	5	2	4	11	15	1	2
TabHLH484	TRIAE_CS42_3B_TGACv1_220647_AA0713660			VPRSSAFRHITRERLRRERLSQGYADIHALLPPGRASNGAKNCVLAAAVDYIRELEGRKGRL	62	8	10	N		H	E	R	R	R	7	1A1	G binder	5	4	0	7	11	16	1	2	36	2
TabHLH482	TRIAE_CS42_3AL_TGACv1_195693_AA0652820			VPRSSAFRHITRERLRRERLSQGYADIRALLPPGRAPNGAKNFVLAAAVDYIRELEGRKGRL	62	8	10	N		H	E	R	R	R	7	1A1	G binder	5	4	0	7	11	16	24	1	2	2
TabHLH483	TRIAE_CS42_3DL_TGACv1_252533_AA0890530			VPRSSAFRHITRERLRRERLSQGYADIRALLPPGRAPNGAKNFVLAAAVDYIRELEGRKGRL	62	8	10	N		H	E	R	R	R	7	1A1	G binder	5	4	0	7	11	16	24	1	2	30	7
AtbHLH160	AT1G71200			SGAAKKQDHNAKERLRRMRLHASYLTLGTLLPDHSSSSSKKKWSAPSIIDNVITYIPKLQNEVGEL	66	12	Orphan	P	Ib(2)	H	E	R	R	R	7	1A1	G binder	5	5	1	6	12	17	28	1	2	6	5
ZmbHLH153	GRMZM2G021276		ZmbHLH133	FHAVLANGVEKKEKQRRLRLTEKYTALMHLIPNVTKTDRATVISDAIEYIQELGRTVEEL	60	6	II	N		V	E	K	R	R	6	1A2	E non G	4	6	2	9	17	21	17	1	2	6	5	10
OsbHLH142	LOC_Os01g18870	TIP2		HGGGPANGVEKKEKQRRLRLTEKYNALMLLIPNRTKEDRATVISDAIEYIQELGRTVEEL	60	6	II	N	II	V	E	K	R	R	6	1A2	E non G	4	6	2	9	17	21	1	2	6	5	10
TabHLH339	TRIAE_CS42_7AS_TGACv1_569601_AA1820050			HGFPANGSVEKKEKQRRQRLSEKFTALMLLIPNRTKEDRATVIYDAIEYIQELGRTVEEL	60	6	II	N		V	E	K	R	R	6	1A2	E non G	4	6	2	9	17	21	1	2	6	5	10
TabHLH340	TRIAE_CS42_7BS_TGACv1_592219_AA1933560			HGFPANGGVEKKEKQRRQRLSEKFTALMLLIPNRTKEDRATVIYDAIEYIQELGRTVEEL	60	6	II	N		V	E	K	R	R	6	1A2	E non G	4	6	2	9	17	21	1	2	6	5	10
TabHLH341	TRIAE_CS42_7DS_TGACv1_622525_AA2041260			HGFPANGGVEKKEKQRRQRLSEKFTALMLLIPNRTKEDRATVIYDAIEYIQELGRTVEEL	60	6	II	N		V	E	K	R	R	6	1A2	E non G	4	6	2	9	17	21	1	2	6	5	10
AtbHLH091	AT2G31210			GRGKRKNKPFTTERERRCHLNERYEALKLLIPSPSKGDRASILQDGIDYINELRRRVSEL	60	6	II	N	II	P	E	R	R	R	8	1A2	E non G	4	6	2	8	16	20	29	7	1	2	6	5	10	37
AtbHLH138	AT2G31215			GKGSKKSRTFLTERERRALFNDRFFDLKNLIPNPTKGGEASIVQDGIVYINELQRLVSEL	60	6	II	N	II	T	E	R	R	R	7	1A2	E non G	4	5	2	8	15	19	1	2
AtbHLH010	AT2G31220			GRGSRKSRTSPTERERRVHFNDRFFDLKNLIPNPTKIDRASIVGEAIDYIKELLRTIEEF	60	6	II	N	II	T	E	R	R	R	7	1A2	E non G	4	5	2	8	15	19	34	29	27	1	2	36	6	5	10
AtbHLH089	AT1G06170			GRGSKKRKIFPTERERRVHFKDRFGDLKNLIPNPTKNDRASIVGEAIDYIKELLRTIDEF	60	6	II	N	II	I	E	R	R	R	8	1A2	E non G	4	5	2	8	15	19	1	2	6	5	10
TabHLH336	TRIAE_CS42_2AL_TGACv1_096473_AA0319360			MPGSLIKPDFANERQRREWMNVAFWALRILLPDPKDDRVSNVEDAIEYIHELNRTVKEL	59	5	II	J		D	E	R	R	R	4	1A2	E-box	4	5	2	7	14	18	1	2	6	5	10
TabHLH333	TRIAE_CS42_6AL_TGACv1_471250_AA1505490			GGFGKAKANFATEKERREQINVKYGALRSLLPSPTKNDRASIVGDAIEYINELNRTLKEL	60	6	II	N		N	E	K	R	R	5	1A2	E non G	4	6	2	9	17	21	29	37	1	2	6	5	10
TabHLH334	TRIAE_CS42_6BL_TGACv1_500543_AA1606120			GGFGKAKANFATEKERREQINVKYGALRSLLPSPTKNDRASIVGDAIEYINELNRTLKEL	60	6	II	N		N	E	K	R	R	5	1A2	E non G	4	6	2	9	17	21	29	37	1	2	6	5	10
TabHLH335	TRIAE_CS42_6DL_TGACv1_527698_AA1707690			GGFGKAKANFATEKERREQINVKYGALRSLLPSPTKNDRASIVGDAIEYINELNRTLKEL	60	6	II	N		N	E	K	R	R	5	1A2	E non G	4	6	2	9	17	21	29	37	1	2	6	5	10
ZmbHLH152	AC233960.1_FG005		ZmbHLH134	FGKGKGKANFATERERREQFNVKYGALRSLFPNPTKKNSLSTVTKISRTFTIFQNDRASIVGDAIEYINELNRTVKEL	78	24	II	other		N	E	R	R	R	6	1A2	E non G	4	4	2	8	14	18	33	1	2	6	5	10
OsbHLH141	LOC_Os04g51070	EAT1/DTD1		FGKGKGKANFATERERREQLNVKFRTLRMLFPNPTKNDRASIVGDAIEYIDELNRTVKEL	60	6	II	N	II	N	E	R	R	R	6	1A2	E non G	4	5	2	8	15	19	2	14	34	1	2	6	5	10
TabHLH330	TRIAE_CS42_2AL_TGACv1_094707_AA0301850			FGKGKGKANFATERERREQLNVKYKTLRMLFPNPTKNDRASVVGDAIEYIDELNRTVKEL	60	6	II	N		N	E	R	R	R	6	1A2	E non G	4	5	2	9	16	20	34	34	1	2	6	5	10
TabHLH331	TRIAE_CS42_2BL_TGACv1_129925_AA0399500			FGKGKGKANFATERERREQLNVKYKTLRMLFPNPTKNDRASVVGDAIEYIDELNRTVKEL	60	6	II	N		N	E	R	R	R	6	1A2	E non G	4	5	2	9	16	20	34	34	1	2	6	5	10
TabHLH332	TRIAE_CS42_2DL_TGACv1_158620_AA0523420			FGKGKGKANFATERERREQLNVKYKTLRMLFPNPTKNDRASVVGDAIEYIDELNRTVKEL	60	6	II	N		N	E	R	R	R	6	1A2	E non G	4	5	2	9	16	20	34	1	2	6	5	10
AtbHLH045	AT3G06120	MUTE		MSHIAVERNRRRQMNEHLKSLRSLTPCFYIKRGDQASIIGGVIEFIKELQQLVQVL	56	8	Ia	N	Ia	H	E	R	R	R	4	1A1	G-box	5	4	2	7	13	18	1	2	6	5	10
ZmbHLH015	GRMZM2G417164		ZmbHLH140	MSHIAVERNRRRQMNEHLKVLRSLTPGLYIKRGDQASIIGGAIEFIKELQQVLESL	56	8	Ia	P		H	E	R	R	R	4	1A1	G-box	5	4	2	8	14	19	1	2	6	5	10	37
OsbHLH055	LOC_Os05g51820	MUTE		MSHIAVERNRRRQMNDHLKVLRSLTPAFYIKRGDQASIIGGAIDFIKELQTLLQSL	56	8	Ia	N	Ia	H	E	R	R	R	4	1A1	G-box	5	4	2	8	14	19	1	2	6	5	10
TabHLH446	TRIAE_CS42_2AS_TGACv1_115098_AA0371000			MSHIAVERNRRRQMNDHLKVLRALTPAFYIKRCDQASIIGGAIEFIRELHTVLDAL	56	8	Ia	p		H	E	R	R	R	4	1A1	G-box	5	4	2	6	12	17	1	2	36	6	5	10	37
TabHLH447	TRIAE_CS42_2DS_TGACv1_179180_AA0605010			MSHIAVERNRRRQMNDHLKVLRALTPAFYIKRCDQASIIGGAIEFIRELHTVLDAL	56	8	Ia	p		H	E	R	R	R	4	1A1	G-box	5	4	2	6	12	17	1	2	36	6	5	10	37
TabHLH448	TRIAE_CS42_2BS_TGACv1_145888_AA0448240			AEGRRKMSHIAVERNRRRQMNDHLKVLRALTPAFYIKRCDQASIIGGAIEFIRELHTVLDAL	62	8	Ia	p		H	E	R	R	R	7	1A1	G binder	5	4	2	6	12	17	9	1	2	36	6	5	10	37
OsbHLH054	LOC_Os06g33450	SPC2		AATTPKTAHIAVERNRRKQMNENLAVLRSLMPCFYVKRGDQASIIGGVVDYIKELQQVLHSL	62	8	Ia	N	Ia	H	E	R	R	R	5	1A1	G binder	5	4	2	8	14	19	34	9	1	2	6	5	10
AtbHLH098	AT5G53210	SPCH		QDGQQKMSHVTVERNRRKQMNEHLTVLRSLMPCFYVKRGDQASIIGGVVEYISELQQVLQSL	62	8	Ia	N	Ia	H	E	R	R	R	5	1A1	G binder	5	4	2	7	13	18	7	1	2	34	6	5	10
ZmbHLH013	GRMZM2G064638		ZmbHLH142	DEGAPKISHVAVERNRRKQMNEHLTVLRSLMPCFYVKRGDQASIIGGVVDYIKELQQVLRSL	62	8	Ia	N		H	E	R	R	R	5	1A1	G binder	5	4	2	8	14	19	36	9	1	2	34	6	5	10
OsbHLH053	LOC_Os02g15760	SPC1		GDGAAKMSHITVERNRRKQMNEHLAVLRSLMPCFYVKRGDQASIIGGVVDYIKELQQVLRSL	62	8	Ia	N	Ia	H	E	R	R	R	5	1A1	G binder	5	4	2	8	14	19	36	36	36	1	2	6	5	10
ZmbHLH012	GRMZM2G085751		ZmbHLH141	DEGAAKMSHITVERNRRKQMNEHLAVLRSLMPCFYVKRGDQASIIGGVVDYIKELQQVLRSL	62	8	Ia	N		H	E	R	R	R	5	1A1	G binder	5	4	2	7	13	18	36	9	1	2	34	6	5	10
ZmbHLH014	GRMZM2G045109		ZmbHLH143	DGAVNKTSHITVERNRRKQMNEHIAVLRSLMPCFYVKRGDQASIIGGVVDYIKELQQVLQSL	62	8	Ia	N		H	E	R	R	R	5	1A1	G binder	5	4	2	7	13	18	9	1	2	10	6	5	10
TabHLH449	TRIAE_CS42_7AL_TGACv1_556816_AA1771580			GGAAPKTAHITVERNRRKQMNEHLTVLRSLMPCFYVKRGDQASIIGGVVDYIKELQQVKQSL	62	8	Ia	N		H	E	R	R	R	5	1A1	G binder	5	4	2	8	14	19	1	2	6	10
TabHLH450	TRIAE_CS42_7BL_TGACv1_579967_AA1911230			GGAAPKTAHITVERNRRKQMNEHLTVLRSLMPCFYVKRGDQASIIGGVVDYIKELQQVKQSL	62	8	Ia	N		H	E	R	R	R	5	1A1	G binder	5	4	2	8	14	19	1	2	6	10
TabHLH451	TRIAE_CS42_7DL_TGACv1_604188_AA1994980			GGAAPKTAHITVERNRRKQMNEHLTVLRSLMPCFYVKRGDQASIIGGVVDYIKELQQVKQSL	62	8	Ia	N		H	E	R	R	R	5	1A1	G binder	5	4	2	8	14	19	31	1	2	6	10
ZmbHLH011	GRMZM2G086474		ZmbHLH153	DAESQRMTHIAVERNRRRQMNEYLAALRSLMPDSYVHRSDQASVVSGAIDFVKELEQQLQSL	62	8	Ia	N		H	E	R	R	R	5	1A1	G binder	5	4	2	8	14	19	9	1	2	34	29	5	10	37
OsbHLH052	LOC_Os03g03000			EAENQRMTHIAVERNRRRLMNDHLASLRSLIPSNYIPRGDQATVVGGAIDYVKQLEQQLVAL	62	8	Ia	N	Ia	H	E	R	R	R	5	1A1	G binder	5	5	2	9	16	21	36	9	1	2	29	5	10
ZmbHLH001	GRMZM2G475289		ZmbHLH138	EAESQRMTHIAVERNRRRLMNDHLASLRSLIPSSYTPRGDQATVVGGAIDYVKQLEQQLVAL	62	8	Ia	N		H	E	R	R	R	5	1A1	G binder	5	5	2	9	16	21	24	9	1	2	29	5	10
ZmbHLH016	GRMZM2G171464		ZmbHLH139	EAESQRMTHIAVERNRRRLMNDHLASLRSLIPSSYIPRVSHAMQSPCMHAAFRFDLTTQRLHAMQCRA	68	14	Ia	P		H	E	R	R	R	5	1A1	G binder	5	5	1	4	10	15	34	9	1
TabHLH443	TRIAE_CS42_4BL_TGACv1_320325_AA1035300			EAECQRMTHIAVERNRRRLMNDHLASLRALIPSDYIPRGDQATVVGGAIDYVKQLEQQLVAL	62	8	Ia	N		H	E	R	R	R	5	1A1	G binder	5	5	2	9	16	21	9	1	2	29	30	5	10	37
TabHLH444	TRIAE_CS42_4DL_TGACv1_342773_AA1121670			EAECQRMTHIAVERNRRRLMNDHLASLRALIPSDYIPRGDQATVVGGAIDYVKQLEQQLVAL	62	8	Ia	N		H	E	R	R	R	5	1A1	G binder	5	5	2	9	16	21	9	1	2	29	30	5	10	37
TabHLH445	TRIAE_CS42_5AL_TGACv1_375819_AA1227520			EAECQRMTHIAVERNRRRLMNDHLASLRALIPSDYIPRGDQATVVGGAIDYVKQLEQQLVAL	62	8	Ia	N		H	E	R	R	R	5	1A1	G binder	5	5	2	9	16	21	9	1	2	29	30	5	10	37
AtbHLH067	AT3G61950			EIENQRINHIAVERNRRRQMNEHINSLRALLPPSYIQRGDQASIVGGAINYVKVLEQIIQSL	62	8	Ia	N	Ia	H	E	R	R	R	5	1A1	G binder	5	5	2	8	15	20	18	9	1	2	6	5	10	37
TabHLH436	TRIAE_CS42_6BL_TGACv1_500252_AA1602130			EAESQRLTHIAVERNRRRQMNEYLGVLRSLMPASYVHRGDQASIIGGAINYVKELEQLVQSL	62	8	Ia	N		H	E	R	R	R	5	1A1	G binder	5	4	2	8	14	19	36	36	9	1	2	29	6	5	10	37
TabHLH434	TRIAE_CS42_6AL_TGACv1_471133_AA1503210			EAESQRMTHIAVERNRRKQMNEYLGVLRSLMPASYVHRGDQASIIGGAINYVKELEQLVQSL	62	8	Ia	N		H	E	R	R	R	5	1A1	G binder	5	4	2	8	14	19	36	9	1	2	29	6	5	10	37
TabHLH435	TRIAE_CS42_6DL_TGACv1_527642_AA1706730			EAESQRMTHIAVERNRRKQMNEYLGVLRSLMPASYVHRGDQASIIGGAINYVKELEQLVQSL	62	8	Ia	N		H	E	R	R	R	5	1A1	G binder	5	4	2	8	14	19	36	36	9	1	2	29	6	5	10	37
AtbHLH099	AT5G65320			DKENQRMNHIAVERNRRKQMNHFLSILKSMMPLSYSQPNDQASIIEGTISYLKKLEQRLQSL	62	8	Ia	N	Ia	H	E	R	R	R	6	1A1	G binder	5	3	1	8	12	17	9	1	2	29	34	6	5	10	37
AtbHLH071	AT5G46690			EAENQRMTHIAVERNRRRQMNQHLSVLRSLMPQPFAHKGDQASIVGGAIDFIKELEHKLLSL	62	8	Ia	N	Ia	H	E	R	R	R	5	1A1	G binder	5	4	2	8	14	19	9	1	2	6	5	10	37
AtbHLH057	AT4G01460			EVENQRMTHIAVERNRRRQMNEHLNSLRSLMPPSFLQRGDQASIVGGAIDFIKELEQLLQSL	62	8	Ia	N	Ia	H	E	R	R	R	5	1A1	G binder	5	4	2	7	13	18	21	9	1	2	6	5	10	37
AtbHLH070	AT2G46810			EIESQRMTHIAVERNRRRQMNVHLNSLRSIIPSSYIQRGDQASIVGGAIDFVKILEQQLQSL	62	8	Ia	N	Ia	H	E	R	R	R	5	1A1	G binder	5	5	2	8	15	20	2	9	1	2	6	5	10
AtbHLH097	AT3G24140	FMA		EVESQRMTHIAVERNRRKQMNEHLRVLRSLMPGSYVQRGDQASIIGGAIEFVRELEQLLQCL	62	8	Ia	N	Ia	H	E	R	R	R	5	1A1	G binder	5	4	2	6	12	17	34	34	7	9	1	2	24	6	5	10	37
ZmbHLH010	GRMZM2G162450		ZmbHLH144	EVESQRMTHIAVERNRRRQMNEYLRILRSLMPGSYVQRGDQASIIGGAIEFIRELEQLIQCL	62	8	Ia	N		H	E	R	R	R	5	1A1	G binder	5	4	2	6	12	17	9	1	2	6	5	10	37
OsbHLH051	LOC_Os05g50900	FMA		EVESQRMTHIAVERNRRRQMNEYLRVLRSLMPGSYVQRGDQASIIGGAIEFIRELEQLIQCL	62	8	Ia	N	Ia	H	E	R	R	R	5	1A1	G binder	5	4	2	6	12	17	36	37	36	9	1	2	6	5	10	37
TabHLH422	TRIAE_CS42_1AL_TGACv1_002060_AA0038240			EVESQRMTHIAVERNRRRQMNDYLRVLRSLMPGSYVQRGDQASIIGGAIEFIRELEQLIQCL	62	8	Ia	N		H	E	R	R	R	5	1A1	G binder	5	4	2	6	12	17	9	1	2	36	6	5	10	37
TabHLH423	TRIAE_CS42_1BL_TGACv1_030848_AA0102180			EVESQRMTHIAVERNRRRQMNDYLRVLRSLMPGSYVQRGDQASIIGGAIEFIRELEQLIQCL	62	8	Ia	N		H	E	R	R	R	5	1A1	G binder	5	4	2	6	12	17	9	1	2	11	6	5	10	37
TabHLH424	TRIAE_CS42_1DL_TGACv1_061459_AA0195880			EVESQRMTHIAVERNRRRQMNDYLRVLRSLMPGSYVQRGDQASIIGGAIEFIRELEQLIQCL	62	8	Ia	N		H	E	R	R	R	5	1A1	G binder	5	4	2	6	12	17	9	1	2	36	6	5	10	37
OsbHLH049	LOC_Os02g46560			ETETQRMTHIAVERNRRRQMNEYLAILRSLMPEPYVQRGDQASIVGGAIEFVKELEQQLQSL	62	8	Ia	N	Ia	H	E	R	R	R	5	1A1	G binder	5	4	2	8	14	19	9	1	2	29	24	6	5	10	37
ZmbHLH008	GRMZM2G091003		ZmbHLH146	EAETQRMTHIAVERNRRRQMNEYLAALRSTMPEAYVQRGDQASIVGGAIVFVRELEQQLQCL	62	8	Ia	N		H	E	R	R	R	5	1A1	G binder	5	3	2	7	12	17	2	34	9	1	2	29	6	5	10	37
ZmbHLH009	GRMZM2G111146		ZmbHLH145	ETETQRMTHIAVERNRRRQMNEYLAALRSIMPEAYVQRGDQASIVGGAIEFVKELEQQVQCL	62	8	Ia	N		H	E	R	R	R	5	1A1	G binder	5	4	2	8	14	19	9	1	2	24	29	6	5	10
TabHLH437	TRIAE_CS42_6AL_TGACv1_474464_AA1535280			ETECQRMTHIAVERNRRRQMNEYLVVLRSLMPESYVQRGDQASIVGGAIDFVKELEQQLQSL	62	8	Ia	N		H	E	R	R	R	5	1A1	G binder	5	4	2	8	14	19	36	9	1	2	34	29	6	5	10	37
TabHLH438	TRIAE_CS42_6BL_TGACv1_501529_AA1618440			ETECQRMTHIAVERNRRRQMNEYLVVLRSLMPESYVQRGDQASIVGGAIDFVKELEQQLQSL	62	8	Ia	N		H	E	R	R	R	5	1A1	G binder	5	4	2	8	14	19	9	1	2	29	6	5	10	37
TabHLH439	TRIAE_CS42_6DL_TGACv1_526420_AA1682990			ETECQRMTHIAVERNRRRQMNEYLVVLRSLMPESYVQRGDQASIVGGAIDFVKELEQQLQSL	62	8	Ia	N		H	E	R	R	R	5	1A1	G binder	5	4	2	8	14	19	9	1	2	34	29	6	5	10	37
OsbHLH050	LOC_Os04g50090			DAESQRMTHIAVERNRRRQMNEYLAVLRSLMPESYVHRGDQASIVGGAIDFVKELEQLLQSL	62	8	Ia	N	Ia	H	E	R	R	R	5	1A1	G binder	5	4	2	7	13	18	9	1	2	34	29	36	6	5	10	10	37
TabHLH425	TRIAE_CS42_2AL_TGACv1_093349_AA0278210			DAESQRMTHIAVERNRRRQMNEYLAVLRSLMPESYAHRGDQASIVGGAIDFVKELEQLLQSL	62	8	Ia	N		H	E	R	R	R	5	1A1	G binder	5	4	2	7	13	18	9	1	2	29	6	5	10	37
TabHLH426	TRIAE_CS42_2BL_TGACv1_134884_AA0444490			DAESQRMTHIAVERNRRRQMNEYLAALRSLMPESYAHRGDQASIVGGAIDFVKELEQLLQSL	62	8	Ia	N		H	E	R	R	R	5	1A1	G binder	5	4	2	7	13	18	9	1	2	29	6	5	10	37
TabHLH427	TRIAE_CS42_2DL_TGACv1_162463_AA0562850			DAESQRMTHIAVERNRRRQMNEYLAALRSLMPESYAHRGDQASIVGGAIDFVKELEQLLQSL	62	8	Ia	N		H	E	R	R	R	5	1A1	G binder	5	4	2	7	13	18	9	1	2	34	29	6	5	10	37
ZmbHLH004	GRMZM2G015666		ZmbHLH148	EVESQRMIHIAVERNRRKQMNEHLAALRSLMPPAHTQRGDQASIVGGAINFVKELEQLLQSL	62	8	Ia	N		H	E	R	R	R	5	1A1	G binder	5	4	2	7	13	18	14	36	9	1	2	29	6	5	10	37
OsbHLH047	LOC_Os08g37730			EVESQRMTHIAVERNRRKQMNEYLAVLRSLMPASYVQRGDQASIIGGAINYVKEMEQLLQSL	62	8	Ia	N	Ia	H	E	R	R	R	5	1A1	G binder	5	4	2	7	13	18	36	38	9	1	2	29	6	5	10	37
AtbHLH094	AT1G22490			EIENQRMTHIAVERNRRKQMNEYLAVLRSLMPSSYAQRGDQASIVGGAINYVKELEHILQSM	62	8	Ia	N	Ia	H	E	R	R	R	5	1A1	G binder	5	4	2	8	14	19	9	1	2	29	6	5	10	37
AtbHLH096	AT1G72210			EIENQRMTHIAVERNRRKQMNEYLAVLRSLMPPYYAQRGDQASIVGGAINYLKELEHHLQSM	62	8	Ia	N	Ia	H	E	R	R	R	5	1A1	G binder	5	4	2	8	14	19	9	1	2	29	6	5	10	37
ZmbHLH002	GRMZM2G006631		ZmbHLH149	EIESQRITHIAVERNRRRQMNEYLAVLRSLMPPSHAHRGDQASIVGGAINYVRELEQLLQSL	62	8	Ia	N		H	E	R	R	R	5	1A1	G binder	5	4	2	7	13	18	36	9	1	2	29	6	5	10	37
OsbHLH044	LOC_Os03g08930			EIECQRMTHIAVERNRRRQMNEYLAVLRSLMPASYSQRGDQASIVGGAINYVKELEQLLQSL	62	8	Ia	N	Ia	H	E	R	R	R	5	1A1	G binder	5	4	2	8	14	19	36	9	1	2	29	6	5	10	37
OsbHLH045	LOC_Os10g23050			EIESQRMTHIAVERNRRRQMNEYLAVLRSLMPPSYAQRGDQASIVGGAINYVRELEQLLQTL	62	8	Ia	N	Ia	H	E	R	R	R	5	1A1	G binder	5	4	2	7	13	18	36	36	9	1	2	29	31	6	5	10	37
ZmbHLH003	AC233899.1_FG002		ZmbHLH150	EIESQRMTHIAVERNRRRQMNEYLAVLRSLMPPSYAHRGDQASIVGGAINYVRELEQLLQSL	62	8	Ia	N		H	E	R	R	R	5	1A1	G binder	5	4	2	7	13	18	36	36	9	1	2	29	6	5	10	37
TabHLH428	TRIAE_CS42_4BL_TGACv1_322043_AA1068010			EVESQRRTHIAVERNRRRQMNEYLAALRSLMPQSYAQRGDQASIVGGAINYVKELEQLLQSL	62	8	Ia	N		H	E	R	R	R	6	1A1	G binder	5	4	2	8	14	19	9	1	2	29	6	5	10	37
TabHLH429	TRIAE_CS42_4DL_TGACv1_343470_AA1134950			EVESQRRTHIAVERNRRRQMNEYLAALRSLMPQSYAQRGDQASIVGGAINYVKELEQLLQSL	62	8	Ia	N		H	E	R	R	R	6	1A1	G binder	5	4	2	8	14	19	9	1	2	29	6	5	10	37
TabHLH430	TRIAE_CS42_U_TGACv1_641530_AA2097270			EVESQRRTHIAVERNRRRQMNEYLAALRSLMPQSYAQRGDQASIVGGAINYVKELEQLLQSL	62	8	Ia	N		H	E	R	R	R	6	1A1	G binder	5	4	2	8	14	19	9	1	2	29	6	5	10	37
ZmbHLH005	GRMZM2G082586		ZmbHLH147	EVESQRMVHIAVERNRRKQMNEYLAALRSLMPPAYTQRGDQASIVGGAINFVKELEQLLQSL	62	8	Ia	N		H	E	R	R	R	5	1A1	G binder	5	4	2	7	13	18	36	36	9	1	2	29	6	5	10	37
OsbHLH046	LOC_Os09g29360			EVESQRMTHIAVERNRRKQMNEYLAVLRSLMPPSYAQRGDQASIVGGAINFVKELEQLLQSL	62	8	Ia	N	Ia	H	E	R	R	R	5	1A1	G binder	5	4	2	7	13	18	36	9	1	2	29	6	5	10	37
TabHLH433	TRIAE_CS42_5DL_TGACv1_435338_AA1449250			EVESQRMTHIAVERNRRKQMNEYLAALRSLMPPSYALRGDQASIVGGAINFVKELEQLLQTL	62	8	Ia	N		H	E	R	R	R	5	1A1	G binder	5	4	2	7	13	18	9	1	2	29	6	5	10	37
TabHLH431	TRIAE_CS42_5AL_TGACv1_376676_AA1239820			EVESQRMTHIAVERNRRKQMNEYLAALRSLMPPSYAQRGDQASIVGGAINFVKELEQLLQTL	62	8	Ia	N		H	E	R	R	R	5	1A1	G binder	5	4	2	7	13	18	36	9	1	2	29	6	5	10	37
TabHLH432	TRIAE_CS42_5BL_TGACv1_404543_AA1303670			EVESQRMTHIAVERNRRKQMNEYLAALRSLMPPSYAQRGDQASIVGGAINFVKELEQLLQTL	62	8	Ia	N		H	E	R	R	R	5	1A1	G binder	5	4	2	7	13	18	36	26	9	1	2	29	6	5	10	37
OsbHLH048	LOC_Os02g52190			EAESQRRNHIAVERNRRRQMNEYLAVLRSLMPPSYAQRGDQASIVAGAINFVKELEQLLQSL	62	8	Ia	N	Ia	H	E	R	R	R	6	1A1	G binder	5	4	2	7	13	18	36	36	9	1	2	29	6	5	10	37
ZmbHLH007	GRMZM2G045883		ZmbHLH151	EMESQRRNHIAVERNRRRQMNEYLSVLRSAMPPSYTQRGDQASIVAGAINFVKELEQLLQSL	62	8	Ia	N		H	E	R	R	R	6	1A1	G binder	5	3	2	7	12	17	34	9	1	2	29	36	6	5	10	37
ZmbHLH006	GRMZM2G008691		ZmbHLH152	EVESQRRNHIAVERNRRRQMNEYLSVLRSALPPSYPQRGDQASIVAGAINFVKELEHLLQSL	62	8	Ia	N		H	E	R	R	R	6	1A1	G binder	5	4	2	7	13	18	9	1	2	29	36	6	5	10	37
TabHLH440	TRIAE_CS42_6AL_TGACv1_474451_AA1535220			ETESQRRNHIAVERNRRRQMNDYLAVLRSSMPPSYAQRGDQASIVAGAINFVKELEQLLQSL	62	8	Ia	N		H	E	R	R	R	6	1A1	G binder	5	3	2	7	12	17	38	9	1	2	29	6	5	10	37
TabHLH441	TRIAE_CS42_6BL_TGACv1_499809_AA1592220			ETESQRRNHIAVERNRRRQMNDYLAVLRSAMPPSYAQRGDQASIVAGAINFVKELEQLLQSL	62	8	Ia	N		H	E	R	R	R	6	1A1	G binder	5	3	2	7	12	17	9	1	2	29	6	5	10	37
TabHLH442	TRIAE_CS42_6DL_TGACv1_527673_AA1707150			ETESQRRNHIAVERNRRRQMNDYLAVLRSAMPPSYAQRGDQASIVAGAINFVKELEQLLQSL	62	8	Ia	N		H	E	R	R	R	6	1A1	G binder	5	3	2	7	12	17	38	9	1	2	29	6	5	10	37
OsbHLH146	LOC_Os02g34320			GGRSRERMHIFAERERRRKIKNMFTDLRDLVPSLTNKADKATIVGEAISFIRSLEETVADL	61	7	Ib(1)	N	Ib(1)	H	E	R	R	R	7	1A1	G binder	5	5	1	7	13	18	36	1	2	22	5
TabHLH337	TRIAE_CS42_6AS_TGACv1_486218_AA1558270			GRRGDRELHIITERERRRRMSEMFTKLHGLLPTLPDKVDKSSIVMEAIHYIKSLEGTVSEL	61	7	Ib(1)	N		H	E	R	R	R	7	1A1	G binder	5	5	1	9	15	20	29	24	1	2	22	5
TabHLH338	TRIAE_CS42_6BS_TGACv1_513283_AA1637170			GRRGDRELHIITERERRRRMSEMFTKLHGLLPTLPDKVDKSSIVMEAIHYIKSLEGTVSEL	61	7	Ib(1)	N		H	E	R	R	R	7	1A1	G binder	5	5	1	9	15	20	1	2	6	5
OsbHLH144	LOC_Os04g35010			AMDMEHALHIWTERERRKKMKNMFSTLHGLLPKIPGKTDKASIVGEAIGYIKTLEDVVQKL	61	7	Ib(1)	N	Ib(1)	H	E	R	R	R	5	1A1	G binder	5	5	1	9	15	20	10	1	2	36	6	5
AtbHLH095	AT1G49770	ZOU		EESPDHEIHIWTERERRKKMRDMFSKLHALLPQLPPKADKSTIVDEAVSSIKSLEQTLQKL	61	7	Ib(1)	N	Ib(1)	H	E	R	R	R	5	1A1	G binder	5	5	2	8	15	20	9	1	2	5
ZmbHLH139	GRMZM2G147685	ZmZHOUPI	ZmbHLH155	VEDVDHDLHIFTERERRKKMKNMFSTLHALLPQLPDKADKATIVGEAVTYIKTLEGTVQKL	61	8	Ib(1)	N		H	E	R	R	R	5	1A1	G binder	5	5	2	9	16	21	36	1	2	24	6	5
OsbHLH147	LOC_Os02g34370			GGGNRACMFAVRERERRRRMNDMFAGIRRLVPNLPEKGEEVRMEAQKQELQRERDRL	57	3	Orphan	N	Ib(2)	F	E	R	R	R	5	1A2	E non G	4	5	1	5	11	15	36	1	24
AtbHLH100	AT2G41240			PVVMKKLNHNASERERRKKINTMFSSLRSCLPPTNQTKKLSVSATVSQALKYIPELQEQVKKL	63	9	Ib(2)	N	Ib(2)	H	E	R	R	R	6	1A1	G binder	5	4	1	7	12	17	1	2	7	19
AtbHLH101	AT5G04150			VVLEKKLNHNASERDRRRKLNALYSSLRALLPLSDQKRKLSIPMTVARVVKYIPEQKQELQRL	63	9	Ib(2)	N	Ib(2)	H	E	R	R	R	6	1A1	G binder	5	5	1	4	10	15	1	2	2
AtbHLH038	AT3G56970	ORG2		PVVVKKLNHNASERDRRKKINTLFSSLRSCLPASDQSKKLSIPETVSKSLKYIPELQQQVKRL	63	9	Ib(2)	N	Ib(2)	H	E	R	R	R	6	1A1	G binder	5	4	1	5	10	15	1	2	19
AtbHLH039	AT3G56980	ORG3		PVVVKKLNHNASERDRRRKINSLFSSLRSCLPASGQSKKLSIPATVSRSLKYIPELQEQVKKL	63	9	Ib(2)	N	Ib(2)	H	E	R	R	R	6	1A1	G binder	5	4	1	5	10	15	1	2	19
TabHLH465	TRIAE_CS42_3DL_TGACv1_249177_AA0840490			SRSHRKMSHSAYERDSRKQLNEHYSNLRSLLPDDDHHTRKLGNPTIVSRVIKYIPELQKEVDGL	64	10	Ib(2)	Q		H	E	R	S	R	7	1B	non E binder	4	5	2	7	14	18	1	2	5	19
TabHLH462	TRIAE_CS42_3B_TGACv1_223873_AA0788730			SGSHRKMSHNAYERDRRKQLNEQYSSLRSLLPDDDHTKKMSIPTTVSRVINYIPELQKEVDRL	63	9	Ib(2)	Q		H	E	R	R	R	7	1A1	G binder	5	5	1	6	12	17	34	1	2	30	5	19
TabHLH460	TRIAE_CS42_3AL_TGACv1_194219_AA0628920			SGSQRKMSHNAYERDRRKQLNEQYSSLRSLLPDDDHNKKMSIPTTVSRVIKYIPELQKEVDGL	63	9	Ib(2)	Q		H	E	R	R	R	6	1A1	G binder	5	5	1	6	12	17	34	1	2	30	5	19
TabHLH461	TRIAE_CS42_3DL_TGACv1_249177_AA0840500			SGSHRKMSHNAYERDRRKQLNEQYSSLRSLLPDDDHNKKMSIPTTVSRVIKYIPELQKEVDGL	63	9	Ib(2)	Q		H	E	R	R	R	7	1A1	G binder	5	5	1	6	12	17	34	1	2	5	19
TabHLH463	TRIAE_CS42_7BL_TGACv1_577103_AA1866010			SGSHKKLNHNAYERDRRTQLNQLYSTLRSLIPNADHTKKLSIPTTVCQVLDYIPKLQKQVEDL	63	9	Ib(2)	Q		H	E	R	R	R	7	1A1	G binder	5	6	1	6	13	18	1	2	1	5
TabHLH464	TRIAE_CS42_7DL_TGACv1_603100_AA1975860			SGSHKKLNHNAYERDRRTQLNQLYSTLRSLIPNADHTKKLSIPTTVCQVLDYIPKLQKQVEDL	63	9	Ib(2)	Q		H	E	R	R	R	7	1A1	G binder	5	6	1	6	13	18	1	2	1	5
TabHLH452	TRIAE_CS42_2AL_TGACv1_094066_AA0291970			PGSHKKLSHNAYERDRRKQLNELYLSLRSLLPDTDHTKKLSIPTTVCRALKYIPELQKQVENL	63	9	Ib(2)	Q		H	E	R	R	R	7	1A1	G binder	5	6	1	7	14	19	1	2	5	19
TabHLH453	TRIAE_CS42_2DL_TGACv1_158275_AA0514360			PGSHKKLSHNAYERDRRKQLNELYLSLRSLLPDADHTKKLSIPTTVCRALKYIPELQKQVENL	63	9	Ib(2)	Q		H	E	R	R	R	7	1A1	G binder	5	6	1	7	14	19	1	2	5	19
OsbHLH056	LOC_Os01g72370	IRO2		SGSHRKLSHNAYERDRRKQLNELYSSLRALLPDADHTKKLSIPTTVSRVLKYIPELQKQVENL	63	9	Ib(2)	N	Ib(2)	H	E	R	R	R	7	1A1	G binder	5	5	1	6	12	17	8	36	1	2	5	19
ZmbHLH154	GRMZM2G057413		ZmbHLH172	SGGHRKLSHNAYERDRRKQLNDLYSSLRSLLPDADHTKKLSIPTTVSRVLKYIPELQKQVDNL	63	9	Ib(2)	Q		H	E	R	R	R	7	1A1	G binder	5	5	1	6	12	17	36	1	2	5	19
ZmbHLH155	AC193786.3_FG005		ZmbHLH173	SGGHRKLSHNAYERGRRKQLNELYSSLRSLLPDADQTKKLSIPTTVSRVLKYIPELQKQVDNL	63	9	Ib(2)	Q		H	E	R	R	R	7	1A1	G binder	5	6	1	6	13	18	36	1	2	5	19
TabHLH455	TRIAE_CS42_3B_TGACv1_226262_AA0815350			SGSHRKISHNAYERDRRKELNELYSDLRSLLPEDDRTKKLSIPITVSRVLKYIPELQKQVEGL	63	9	Ib(2)	Q		H	E	R	R	R	7	1A1	G binder	5	6	1	5	12	17	34	36	1	2	5	19	27
TabHLH454	TRIAE_CS42_3AL_TGACv1_194219_AA0628900			SGSHRKISHNAYERDRRKELNELYSDLRSLLPEDDRTKKLSIPITVSRVLKYIPEQQKQVEGL	63	9	Ib(2)	Q		H	E	R	R	R	7	1A1	G binder	5	6	1	4	11	16	34	36	1	2	5	19
TabHLH456	TRIAE_CS42_3DL_TGACv1_249177_AA0840530			SGSHRKISHNAYERDRRKELNELYSDLRSLLPEDDRTKKLSIPITVSRVLKYIPELQKQVEGL	63	9	Ib(2)	Q		H	E	R	R	R	7	1A1	G binder	5	6	1	5	12	17	34	36	1	2	5	19
TabHLH457	TRIAE_CS42_3AL_TGACv1_196226_AA0658520			SGSHRKISHNAYERDRRKQLNELYSDLRSLLPDTDHTKKLSIPITVSRVLKYIPELQKQVDGL	63	9	Ib(2)	Q		H	E	R	R	R	7	1A1	G binder	5	6	1	5	12	17	34	36	1	2	5	19
TabHLH458	TRIAE_CS42_3B_TGACv1_227188_AA0822050			SGSHRKISHNAYERDRRKQLNELYSDLRSLLPDTDHTKKLSIPITVSRVLKYIPELQKQVDGL	63	9	Ib(2)	Q		H	E	R	R	R	7	1A1	G binder	5	6	1	5	12	17	34	36	1	2	5	19
TabHLH459	TRIAE_CS42_3DL_TGACv1_250396_AA0867500			SGSHRKISHNAYERDRRKQLNELYSDLRSLLPDTDHTKKLSIPITVSRVLKYIPELQKQVDGL	63	9	Ib(2)	Q		H	E	R	R	R	7	1A1	G binder	5	6	1	5	12	17	34	36	1	2	5	19
AtbHLH055	AT1G12540			EPKNKRAKHKELERQRRQENTSLFKILRYLLPSQYIKGKRSSADHVLEAVNYIKDLQKKIKEV	63	9	Ib(2)	N	Ib(2)	H	E	R	R	R	9	1A1	G binder	5	4	1	9	14	19	25	1	2	10
AtbHLH125	AT1G62975			DRESKKMKHRDIERQRRQEVSSLFKRLRTLLPFQYIQGKRSTSDHIVQAVNYIKDLQIKIKEL	63	9	Ib(2)	N	Ib(2)	H	E	R	R	R	9	1A1	G binder	5	4	1	9	14	19	1	2
AtbHLH036	AT5G51780			MEKMMHRETERQRRQEMASLYASLRSLLPLHFIKGKRSTSDQVNEAVNYIKYLQRKIKEL	60	6	Ib(2)	N	Ib(2)	H	E	R	R	R	6	1A1	G binder	5	5	1	10	16	21	1	2	27	19
AtbHLH118	AT4G25400			MEKLVHKEIEKRRRQEMASLYASLRSLLPLEFIQGKRSTSDQVKGAVNYIDYLQRNIKDI	60	6	Ib(2)	N	Ib(2)	I	R	R	E	M	7	1B	non E binder	5	5	1	6	12	17	1	2
AtbHLH120	AT5G51790			TKKEKKLLHRNIERQRRQEMAILFASLRSQLPLKYIKGKRAMSDHVNGAVSFIKDTQTRIKDL	63	9	Ib(2)	N	Ib(2)	H	E	R	R	R	9	1A1	G binder	5	4	1	6	11	16	1	2	5
AtbHLH126	AT4G25410			NKKKKKLLHRDIERQRRQEMATLFATLRTHLPLKYIKGKRAVSDHVNGAVNFIKDTEARIKEL	63	9	Ib(2)	N	Ib(2)	H	E	R	R	R	10	1A1	G binder	5	3	1	5	9	14	36	1	2	5
OsbHLH160	LOC_Os11g02054			MSGKDQKKATTALEEKLELLRDVTKSSAANETSILVDASKYIKELKDKVSQE	52	5	Ib(2)	N	-	S	Q	K	A	T	3	2	non DNA binder	1	4	0	9	13	14	2	5
OsbHLH161	LOC_Os12g02020			MSGKDQKKAAALEEKLELLRSVTKSSAANETSILVDASKYIKELKDKVSQE	51	5	Ib(2)	N		M	D	Q	K	A	3	2	non DNA binder	0	4	0	9	13	13	2	9	5
OsbHLH162	LOC_Os05g27090			MVSREQKRASLHEKLQILRTLTHSHAVNKMSIISDASTYIKDLKQKIAAL	50	5	Ib(2)	N	orphan	-	R	E	K	R	3	2	non DNA binder	1	4	0	9	13	14	1	2	6	5
ZmbHLH161	AC215201.3_FG008			MVSKEQNKRGALHEKLKILRSVTHSHAGDKVSIIADASSYIKELKQKIAKL	51	6	Ib(2)	N		M	E	Q	K	R	3	1A2	E-box	2	4	1	9	14	16	1	2	5
OsbHLH166	LOC_Os03g21970			MMSSRERKKAAALQEKLQILRSITHSHALSNTSILMDASKYIKELKQKVVRL	52	5	Ib(2)	N	orphan	M	E	R	K	A	4	1A2	E-box	2	4	0	10	14	16	1	2	5
OsbHLH163	LOC_Os07g47960			MMSRERKKAAALHEKLQILRSITHSHALSNTSIITDASEYIKELKQKVVRL	51	5	Ib(2)	N	orphan	M	E	R	K	A	4	1A2	E-box	2	4	0	9	13	15	1	2	6	5
TabHLH518	TRIAE_CS42_4AS_TGACv1_307930_AA1024540			MMSRERKKAAALQEKLQLLRSLTHSHALSNTSIIMDASKYIKELKQKVVML	51	5	Ib(2)	Q		M	E	R	K	A	4	1A2	E-box	2	4	0	9	13	15	1	2	12	5	36
TabHLH519	TRIAE_CS42_4BL_TGACv1_320552_AA1042950			MMSRERKKAAALQEKLQLLRSLTHSHALSNTSIIMDASKYIKELKQKVVML	51	5	Ib(2)	Q		M	E	R	K	A	4	1A2	E-box	2	4	0	9	13	15	1	2	5
TabHLH520	TRIAE_CS42_U_TGACv1_646516_AA2146560			MMSRERKKAAALQEKLQLLRSLTHSHALSNTSIIMDASKYIKELKQKVVML	51	5	Ib(2)	Q		M	E	R	K	A	4	1A2	E-box	2	4	0	9	13	15	1	2	5	36
ZmbHLH159	GRMZM2G043493			MMSRERKKAAALQEKLKILRSITHSHALSNTSIIMDASAYIKELKQKVVRL	51	5	Ib(2)	N		M	E	R	K	A	4	1A2	E-box	2	4	0	10	14	16	1	2
ZmbHLH160	GRMZM2G124567			MMSRERKKAAAALQEKLKILRSITHSHALSNTSIIMDASAYIKQLQQKVVRL	52	8	Ib(2)	N		-	S	R	R	K	3	2	non DNA binder	2	2	0	9	11	13	1	2	5
TabHLH516	TRIAE_CS42_2BS_TGACv1_145952_AA0450620			MSRERKKAAALQEKMQILRSITHSHALSNPSIVMDASEYIKGLKQKIARL	50	5	Ib(2)	Q			E	R	K	A	4	1A2	E-box	2	4	0	9	13	15	1	2	6	5
TabHLH515	TRIAE_CS42_2AS_TGACv1_113204_AA0353060			MSRERKKAAAALQEKMQILRSITHSHALSNPSIVMDASEYIKGLKQKIARL	51	5	Ib(2)	Q		M	R	K	A	A	4	2	non DNA binder	1	4	0	9	13	14	1	2	6	5
TabHLH517	TRIAE_CS42_2DS_TGACv1_177625_AA0581350			MSRERKKAAALQEKMQILRSITHSHALSNPSIVMDASEYIKGLKQKIARL	50	5	Ib(2)	Q			E	R	K	A	4	1A2	E-box	2	4	0	9	13	15	1	2	6	5
OsbHLH183	LOC_Os01g33400			EAASGRPPKAGSERARRQTMSRLYDELGALLPNLPPRASTTRIVEEAIACVGELRARTAEL	61	7	Ib(2)	P		K	E	R	R	R	5	1A1	G binder	4	5	0	5	10	14	22	1	2	15
TabHLH542	TRIAE_CS42_1BS_TGACv1_049881_AA0163510			AGASRRRRSPRLERARRQAMSVLFDELGALLPDLPHRACKADIVDGAIAYVRALEDTAAEL	61	7	Ib(2)	Q		S	E	R	R	R	8	1A2	E non G	4	5	0	6	11	15	1	2	24	5	31
TabHLH541	TRIAE_CS42_1AS_TGACv1_019480_AA0067170			AGASRRRRSPRLERARRQTMSVLFDELGALLPDLPHRACRADVVDGAIAYVRALEDTAAEL	61	7	Ib(2)	Q		S	E	R	R	R	8	1A2	E non G	4	5	0	6	11	15	1	2	24	5	31
TabHLH543	TRIAE_CS42_1DS_TGACv1_080951_AA0255990			SGASRRRRSPRLERARRQTMSVLFDELGALLPDLPPRACRADVVDGAIAYVRALEDTAAEL	61	7	Ib(2)	Q		S	E	R	R	R	8	1A2	E non G	4	5	0	6	11	15	1	2	24	5	31
OsbHLH184	LOC_Os12g35070			EEEELRRPPPPRRRRQQPTMAALYAELASLLPGLRSRASREEIVEAAAKQVKVLEDTVAVL	61	7	Ib(2)	N		P	R	R	Q	Q	6	1B	non E binder	1	5	0	4	9	10	1	2	37	32
ZmbHLH231	GRMZM2G054564		ZmbHLH196	TAGPSAGERRPRARPNRRTLSSLYAELGAMLPNLPIDRPASKEEIVDAAAARVKVLEDTVAVL	63	9	Ib(2)	N		R	A	R	N	R	5	1B	non E binder	3	4	2	4	10	13	1	2	32
TabHLH544	TRIAE_CS42_5AS_TGACv1_394254_AA1279190			SLAVAGSTRDPGRPQRRRAQFPLYAELAALLPGDLSRANQVEILDAAVAHLKVLSGTAAVL	61	7	Ib(2)	Q		R	R	P	R	R	4	2	non DNA binder	2	4	0	6	10	12	1	2	5	37
TabHLH545	TRIAE_CS42_5DS_TGACv1_457437_AA1486530			SLAVSGSTRAPGRPQRRRPQFPLYAELGALLPGDLSRANQVEILDAAVAHLKVLADTAAVL	61	7	Ib(2)	Q		R	R	P	R	R	4	2	non DNA binder	2	4	1	6	11	13	1	2	5	37
AtbHLH162	AT4G20970			TGQSRSVDRKTVEKNRRMQMKSLYSELISLLPHHSSTEPLTLPDQLDEAANYIKKLQVNVEKK	63	9	Ib(2)	N	Ib(2)	R	E	K	R	R	6	1A2	E non G	4	5	0	7	12	16	1	2	28	5
ZmbHLH207	GRMZM5G863198		ZmbHLH193	AAGGSKLDRKTVERNRRNQMNALYSRLDTLVRAGSSPSSAAAPVQRGPPAMTRPDRLEEAAAYIRQTTERVERL	74	20	Ib(2)	Q		R	E	R	R	R	6	1A2	E non G	4	4	1	5	10	14	1	2	24	5	19
TabHLH571	TRIAE_CS42_5BL_TGACv1_405277_AA1323840			ATAGGKPERKTVERNRRNQMNALYYRLDTLVRAGGAAPSPAPAAATRPDRLGEAAAYISQTAERVERL	68	14	Ib(2)	Q		R	E	R	R	R	6	1A2	E non G	4	4	0	5	9	13	1	37	5	19
ZmbHLH205	GRMZM2G112629		ZmbHLH195	SGGGCKLERKDVEKNRRLHMKGLCLKLSSLIPPAAATTHASLLSDAASAAVSSNPGNKQDAVTQLDQLDSAAAYIKQLKERIEAL	85	31	Ib(2)	N		R	E	K	R	R	6	1A2	E non G	4	5	2	7	14	18	36	1	2	16	5	19
TabHLH550	TRIAE_CS42_U_TGACv1_640850_AA2077250			GCSASKMERKDVEKNRRLHMKGLCLKLSSLVPPSSAHHLRHYSSTCSSPPSSNKDAATQLDQLDSAAAYIKQLRARIDHL	80	26	Ib(2)	Q		R	E	K	R	R	6	1A2	E non G	4	5	1	6	12	16	36	1	2	16	5	19
TabHLH548	TRIAE_CS42_3DS_TGACv1_271634_AA0904410			TTSSGKMERKDVEKNRRLHMKGLCLKLSSLVPASSTHHLRHYSSSSSSPPSSNKDAATQLDQLDSAAAYIKQLRARIEDL	80	26	Ib(2)	Q		R	E	K	R	R	6	1A2	E non G	4	5	1	6	12	16	1	2	16	5	19
TabHLH547	TRIAE_CS42_3B_TGACv1_222310_AA0761900			HSSGSKMERKDVEKNRRLHMKGLCLKLSSLVPASPSSDHHLRHYSSSPPSSNKDAATQLDQLDSAAAYIKQLRGRIDDL	79	25	Ib(2)	Q		R	E	K	R	R	7	1A2	E non G	4	5	1	6	12	16	1	2	16	5	19
TabHLH546	TRIAE_CS42_3B_TGACv1_221074_AA0729320			ADGGCKMERKDVEKNRRLHMKGLCLKLSSLVPASSSSDHHLRHYSSSPPSSNKDAATQLDQLDSAAAYIKQLRGRIDDL	79	25	Ib(2)	Q		R	E	K	R	R	6	1A2	E non G	4	5	2	6	13	17	1	2	16	5	19
TabHLH549	TRIAE_CS42_3DS_TGACv1_271634_AA0904430			GGCSGKMERKDVEKNRRLHMKGLCLKLSSLLPASSAHHLRHYSSTSSSPPSSNKDAATQLDQLDSAAAYIKQLRGRIDDL	80	26	Ib(2)	Q		R	E	K	R	R	6	1A2	E non G	4	5	2	6	13	17	1	2	16	5	19
OsbHLH187	LOC_Os01g01840			TAAAAAAERKEMERRRRQDMKGLCVKLASLIPKEHCSMSKMQAASRTQLGSLDEAAAYIKKLKERVDEL	69	15	Ib(2)	N		R	E	R	R	R	6	1A2	E non G	4	5	1	8	14	18	24	1	2	36	16	5	19	36	36
ZmbHLH206	GRMZM2G169947		ZmbHLH194	STTTTAVERKEIERRRRQQMKSLCAKLASLIPKEHYSSKDAMTQLGSLDEAATYIKRLKERVEEL	65	11	Ib(2)	N		R	E	R	R	R	6	1A2	E non G	4	5	1	8	14	18	1	2	36	16	5
TabHLH565	TRIAE_CS42_3B_TGACv1_221074_AA0729360			TTATRVVQRKEAERERRQHMKALCAKLTSLIPKEHFSNPDTMTQLSSLDEAASYIKKLKERVDEL	65	11	Ib(2)	Q		R	E	R	R	R	6	1A2	E non G	4	5	1	9	15	19	1	2	16	5	19
TabHLH564	TRIAE_CS42_3B_TGACv1_221074_AA0729350			GTTARVVPRKEAERERRQHMKALCAKLASLIPKEHFSNPSTVTQLGSLDEAVSYIKKLKERVDEL	65	11	Ib(2)	Q		R	E	R	R	R	6	1A2	E non G	4	5	0	9	14	18	1	2	16	5	19
TabHLH568	TRIAE_CS42_3DS_TGACv1_272524_AA0921760			TTAARVVERKEAERERRQHMKALCAKLASLIPKEHFSNPDTMTQLGSLDEAVSYIKKLKEKVDEL	65	11	Ib(2)	Q		R	E	R	R	R	6	1A2	E non G	4	5	1	10	16	20	1	2	16	5	19
TabHLH566	TRIAE_CS42_3B_TGACv1_222310_AA0761880			TTTTRVVERKEAERERRQHMKALCAKLTSLIPKEHFSNPDTMTQLGSLDEAASYIKKLKERVDEL	65	11	Ib(2)	Q		R	E	R	R	R	6	1A2	E non G	4	5	1	8	14	18	1	2	16	5	19
TabHLH567	TRIAE_CS42_3B_TGACv1_222310_AA0761890			TTAARVVERKEAERERRQHMKALCAKLASLIPKEHFSNPDTMTQLGSLDESASYIKKLKERVDEL	65	11	Ib(2)	Q		R	E	R	R	R	6	1A2	E non G	4	5	1	7	13	17	1	2	16	5	19
TabHLH569	TRIAE_CS42_3DS_TGACv1_271613_AA0903900			TTAARVVERKEAERERRQHMKALCAKLTSLIPKEYFSNPDTMTQLGSLDEAASYIKKLKERVDEL	65	11	Ib(2)	Q		R	E	R	R	R	6	1A2	E non G	4	5	1	8	14	18	1	2	16	5	19
TabHLH557	TRIAE_CS42_3B_TGACv1_222310_AA0761840			GDTAAPMEKKRSERQRRQRMKALCDKLASLIPKQHFPHALGSLDVAASYIKKLKERVDDL	60	6	Ib(2)	U		K	E	R	R	R	6	1A1	G binder	3	5	0	7	12	15	1	2	16	5	19
TabHLH570	TRIAE_CS42_U_TGACv1_640850_AA2077260			GGTAVPVEKKELERERRQRMKALCEKLASCIPKEYFPHSDAATQLDQLDSATAYIKQLKARIDHL	65	11	Ib(2)	Q		K	E	R	R	R	5	1A1	G binder	4	4	1	7	12	16	24	1	2	16	5	19
TabHLH558	TRIAE_CS42_3DS_TGACv1_271634_AA0904420			RGTAVLVEKKRSERERRQRMKALCEKLASLIPKEHFPHATGDVAASYIKKLKERVDEL	58	4	Ib(2)	V		K	E	R	R	R	7	1A1	G binder	4	5	0	6	11	15	24	1	16	5
TabHLH555	TRIAE_CS42_3B_TGACv1_222310_AA0761850			GGMAVPVEKKVLERERRQRMKALCEKLGSLIPKEHFPHADTMTQLGSLDVAASYIKKLTEWVDEL	65	11	Ib(2)	Q		K	E	R	R	R	5	1A1	G binder	4	5	1	6	12	16	24	1	2	16
TabHLH556	TRIAE_CS42_3B_TGACv1_222310_AA0761910			GSRAVPVEKKASEKEKRQRMKALCGKLASLISKEHFPHADTMTQLGSLDVAASYIKKLKEKVDEL	65	11	Ib(2)	Q		K	E	K	K	R	6	1A1	G binder	3	4	1	8	13	16	24	1	2	16	5	19
TabHLH553	TRIAE_CS42_3B_TGACv1_221074_AA0729340			AAAAVLMEKKDSEKERRQRMKGLCDKLASLIPKEHNPHDDTMTQLGSLDVAASYIKMLKERVDEL	65	11	Ib(2)	Q		K	E	K	R	R	5	1A1	G binder	4	5	1	7	13	17	24	1	2	16	5	19
TabHLH554	TRIAE_CS42_3DS_TGACv1_272524_AA0921750			AAAMILVEKKDSEKERRQRMKALCDKLASLIPKEHNPHADTMTQLGSLDVAASYIKKLKERVDEL	65	11	Ib(2)	Q		K	E	K	R	R	5	1A1	G binder	4	5	1	7	13	17	3	1	2	16	5	19
TabHLH551	TRIAE_CS42_3B_TGACv1_221074_AA0729330			PTEKLLMEKKDSEKERRQRMKALCDKLASLIPKEDNPHADTVTQLGSLDVAASYIKKLKERVDEL	65	11	Ib(2)	Q		K	E	K	R	R	6	1A1	G binder	4	5	1	7	13	17	1	2	16	5	19
TabHLH552	TRIAE_CS42_U_TGACv1_640850_AA2077290			PTAKVLMEKKESEKERRQHMKRLCEKLSSLIPKEDNPHADTMTQLGSLDVAASYIKKLKERVDEL	65	11	Ib(2)	Q		K	E	K	R	R	6	1A1	G binder	4	5	1	7	13	17	24	1	2	16	5	19
TabHLH563	TRIAE_CS42_5AL_TGACv1_374162_AA1192100			GTAGVLLEKKESEKERRKRMKALCEKLASLIPREHCCCNADTMTQLGSLDAGASYIKKLKERIDEL	66	12	Ib(2)	Q		K	E	K	R	R	5	1A1	G binder	4	5	1	6	12	16	24	1	2	16	5	19
TabHLH562	TRIAE_CS42_5AL_TGACv1_374128_AA1191170			GTTVVLLEKKESEKERRKRMKALCEKLASLIPREHCCSSTDTMTQLGSLDVGASYIKKLKERVDEL	66	12	Ib(2)	Q		K	E	K	R	R	5	1A1	G binder	4	5	1	6	12	16	24	1	2	16	5	19
TabHLH561	TRIAE_CS42_4DL_TGACv1_342778_AA1121840			GTAVVLLEKKESEKERRKRMKALCEKLASLIPREHCCSSTDTMTQLGSLDVGASYIKKLKERVDEL	66	12	Ib(2)	Q		K	E	K	R	R	5	1A1	G binder	4	5	1	6	12	16	24	1	2	16	5	19
TabHLH559	TRIAE_CS42_4BL_TGACv1_321048_AA1054360			GTAVVLLEKKESEKERRKRMKGLCEKLASLIPREHCCSSTAIIDEVCIHGFQRENTGGNQLPTEKCWFFIGGDHHQSIDKDTMTQLGSLDVGASYIKKLKERVDEL	106	52	Ib(2)	Q		K	E	K	R	R	5	1A1	G binder	4	5	2	6	13	17	24	1	2	16	5	19
TabHLH560	TRIAE_CS42_4BL_TGACv1_321744_AA1064910			GMAVVLLEKKESEKERRKRMKALCEKLASLIPREHCCSSTDTMTQLGSLDVGASYIKKLKERVDEL	66	12	Ib(2)	Q		K	E	K	R	R	5	1A1	G binder	4	5	1	6	12	16	24	1	2	16	5	19
AtbHLH102	AT1G69010	BIM2		KASAIRSKHSVTEQRRRSKINERFQILRELIPNSEQKRDTASFLLEVIDYVQYLQEKVQKY	61	7	Va	G	orphan	H	E	Q	R	R	7	1A1	G binder	4	6	2	10	18	22	1	2	22	5
TabHLH509	TRIAE_CS42_7AL_TGACv1_557704_AA1784950			APGSPRSKHSATEQRRRCKINERFQILRDLVPQSDQKRDKATFLLEVIEYVKFLQEKVQNH	61	7	Va	G		H	E	Q	R	R	6	1A1	G binder	4	6	1	10	17	21	36	1	2	5
TabHLH510	TRIAE_CS42_7BL_TGACv1_577219_AA1869350			APGSPRSKHSATEQRRRCKINERFQILRDLVPQSDQKRDKATFLLEVIEYVKFLQEKVQKH	61	7	Va	G		H	E	Q	R	R	6	1A1	G binder	4	6	1	10	17	21	36	1	2	5
TabHLH511	TRIAE_CS42_7DL_TGACv1_604040_AA1993000			APGSPRSKHSATEQRRRCKINERFQILRDLVPQSDQKRDKATFLLEVIEYVKFLQEKVQKH	61	7	Va	G		H	E	Q	R	R	6	1A1	G binder	4	6	1	10	17	21	36	1	2	5
AtbHLH141	AT5G38860	BIM3		NRNSCRSKHSETEQRRRSKINERFQSLMDIIPQNQNDQKRDKASFLLEVIEYIHFLQEKVHMY	63	9	Va	other	Va	H	E	Q	R	R	7	1A1	G binder	4	6	2	9	17	21	1	2
AtbHLH046	AT5G08130	BIM1		KLNTPRSKHSATEQRRRSKINDRFQMLRQLIPNSDQKRDKASFLLEVIEYIQFLQEKADKY	61	7	Va	G	Va	H	E	Q	R	R	7	1A1	G binder	4	6	2	10	18	22	34	23	1	2	28	5
OsbHLH034	LOC_Os02g49480			GPSTPRSKHSATEQRRRTKINDRLEILRELLPHTDQKRDKASFLSEVIEYIRFLQEKVQKY	61	7	Va	other	Va	H	E	Q	R	R	6	1A1	G binder	4	6	1	9	16	20	1	2	27
ZmbHLH143	GRMZM2G317450		ZmbHLH135	GPSTPRSKHSATEQRRRTKINDRLEILRELLPHGDQKRDKASFLLEVIEYIRFLQEKVQKY	61	7	Va	G		H	E	Q	R	R	6	1A1	G binder	4	6	2	9	17	21	34	36	1	2	27	5
TabHLH512	TRIAE_CS42_6AL_TGACv1_472572_AA1523770			DPSSPRSKHSATEQRRRTKINDRLDVLRDLLPNCDQKRDKASFLLQVIEYIRLLQEKCQKY	61	7	Va	G		H	E	Q	R	R	6	1A1	G binder	4	6	1	8	15	19	1	2	27	5
TabHLH513	TRIAE_CS42_6BL_TGACv1_500462_AA1605080			DPSSPRSKHSATEQRRRTKINDRLDILRDLLPNCDQKRDKASFLLEVIEYIRLLQEKCQKY	61	7	Va	G		H	E	Q	R	R	6	1A1	G binder	4	6	1	9	16	20	22	1	2	27	5
TabHLH514	TRIAE_CS42_6DL_TGACv1_528285_AA1713040			DPSSPRSKHSATEQRRRTKINDRLDILRDLLPNCDQKRDKASFLLEVIEYIRLLQEKCQKY	61	7	Va	G		H	E	Q	R	R	6	1A1	G binder	4	6	1	9	16	20	36	22	1	2	27	5
OsbHLH032	LOC_Os09g29930			RPSSPRSKHSATEQRRRSKINDRFQILRELLPHSDQKRDKATFLLEVIEYIRFLQEKVQKF	61	7	Va	other	Va	H	E	Q	R	R	7	1A1	G binder	4	6	1	9	16	20	34	34	36	1	2	27	5
ZmbHLH142	GRMZM2G089501		ZmbHLH136	RPNTPRSKHSATEQRRRSKINDRFQILRELLPHSDQKRDKATFLLEVIEYIRFLQEKVQKY	61	7	Va	G		H	E	Q	R	R	7	1A1	G binder	4	6	2	9	17	21	34	36	1	2	27	5
OsbHLH031	LOC_Os08g38210			MPNTPRSKHSATEQRRRSKINDRFQLLRDLLPHNDQKRDKASFLLEVIEYIRFLQEKVQKY	61	7	Va	other	Va	H	E	Q	R	R	6	1A1	G binder	4	6	1	9	16	20	34	30	1	2	27	21	5
ZmbHLH141	GRMZM2G009478		ZmbHLH137	GPNTPRSKHSATEQRRRSKINDRFQILRELLPHNDQKRDKATFLLEVIEYIRFLQEKAQKY	61	7	Va	G		H	E	Q	R	R	6	1A1	G binder	4	6	2	9	17	21	34	27	1	2	5
TabHLH506	TRIAE_CS42_5AL_TGACv1_375353_AA1220330			LPNTPKSKHSATEQRRRSKINDRFQILRDLLPHTDQKRDKATFLLEVIEYIRFLQEKAQKY	61	7	Va	G		H	E	Q	R	R	6	1A1	G binder	4	6	1	9	16	20	25	34	1	2	27	10	5
TabHLH507	TRIAE_CS42_5BL_TGACv1_404178_AA1288360			LPNTPKSKHSATEQRRRSKINDRFQILRDLLPHTDQKRDKATFLLEVIEYIRFLQEKAQKY	61	7	Va	G		H	E	Q	R	R	6	1A1	G binder	4	6	1	9	16	20	34	25	34	1	2	27	5
TabHLH508	TRIAE_CS42_5DL_TGACv1_433921_AA1425260			LPNTPKSKHSATEQRRRSKINDRFQILRDLLPHTDQKRDKATFLLEVIEYIRFLQEKAQKY	61	7	Va	G		H	E	Q	R	R	6	1A1	G binder	4	6	1	9	16	20	34	25	34	1	2	27	5	7
AtbHLH108	AT1G25310	MEE8		KSSDKSDHDTLLKKKRRERIRRQLETLKEITPNCPQSDINAILDCVIEYTNNLRLAHYKG	60	6	Orphan	P	orphan	D	K	K	R	R	8	1B	non E binder	3	4	1	4	9	12	1	2
ZmbHLH163	GRMZM2G412430		ZmbHLH156	EAEAAEGDSPDEQRRRRERIQETVAALRNMVPGGIAKDAAAVLDEAICYLQYLKLKVKTL	60	6	XIV	P		S	Q	R	R	R	4	2	non DNA binder	3	4	2	11	17	20	24	1	2
OsbHLH138	LOC_Os03g27390			GEEAEGDDGPDDRKRRRERIQETVAALRKIVPGGIAKDATAVLDEAICYLKYLKLKVKTL	60	6	XIV	P	XIV	G	R	K	R	R	5	1B	non E binder	3	5	1	10	16	19	1	2
ZmbHLH164	GRMZM2G154029		ZmbHLH157	EVEAAEGDSPDDQRRRRERIQETVAALRNIVPGGTAKDATAVLDEAICYLQYLKLKVKTL	60	6	XIV	P		S	Q	R	R	R	4	2	non DNA binder	3	5	2	10	17	20	1	2
AtbHLH145	AT5G50010	SACL2		RISFLKRSKLSSNKIGEEKIFETVSLLRSVVPGEELVDPILVIDRAIDYLKSLKMEAKNR	60	6	XIV	P	XIV	K	N	K	G	E	5	1B	non E binder	1	5	1	6	12	13	34	1	2
AtbHLH142	AT5G64340	SAC51		STKEDTGSGLSNEQSKKDKIRTALKILESVVPGAKGNEALLLLDEAIDYLKLLKRDLIST	60	6	XIV	P	XIV	G	E	Q	K	K	3	1A2	E-box	1	5	1	8	14	15	21	1	2
AtbHLH143	AT5G09460	AJAX3/SACL1		SSKQETGSGLSDEQSRKDKIHTALRILESVVPGAKGKEALLLLDEAIDYLKLLKQSLNSS	60	6	XIV	P	XIV	G	E	Q	R	K	3	1A2	E-box	2	5	1	8	14	16	1	2
AtbHLH144	AT1G29950	SACL3		QSLSGSASSSNNDGKGRKKMKKMMGVLRRIVPGGEQMNTACVLDEAVQYLKSLKIEAQKL	60	6	XIV	P	XIV	S	D	G	G	R	2	2	non DNA binder	1	5	0	10	15	16	21	36	1	2
OsbHLH180	LOC_Os01g43680			SSSQSSVFHGSMDTVTHERMRNMVTVLRGIIPGGDQLDTASVIEEAVRYLKFLKMEAKKL	60	6	XIV	P		H	D	T	T	H	2	2	non DNA binder	1	5	1	10	16	17	21	14	1	2
OsbHLH139	LOC_Os02g21090			TCSSSYGGGQARPGRKKERMKKMVRTLKGIIPGGNQMDTPAVLDEAVRYLKSLKVEVKKL	60	6	XIV	P	XIV	G	P	G	K	K	4	2	non DNA binder	0	5	1	9	15	15	36	36	36	21	36	36	1	2
ZmbHLH168	GRMZM2G139029			CSSGYAAAGAGGGEKKKERMKKMVRTLKGIIPGVDRMDTPAVLDEAVRYLKSLKVEVKKL	60	6	XIV	P		G	G	E	K	K	3	2	non DNA binder	0	5	2	9	16	16	36	36	21	36	1	2
OsbHLH140	LOC_Os03g39432			DCGGGRKPEAGGGERKKERMKKMMRTLKGIIPGGDRMDTPAVLDEAVRYLKSLKVEVKKL	60	6	XIV	P	XIV	E	G	E	K	K	5	1B	non E binder	0	5	2	9	16	16	36	36	36	21	1	2
ZmbHLH167	GRMZM2G098988			NSSGGRKHETGGGEKKKERMKKMVRTLKGIIPGGDRMDTPAVLDEAVRYLKSLKVEVKKA	60	6	XIV	P		E	G	E	K	K	6	1B	non E binder	1	5	2	8	15	16	36	36	21	1	2
ZmbHLH165	GRMZM2G018686			SGGGRKHEAPAGGEKKKERVKKMVRTLKGIIPGGDRMDTPAAVLDEAVRYLKSLKVEVNKA	61	7	XIV	P		A	G	E	K	K	6	1B	non E binder	1	4	2	8	14	15	36	36	21	36	1	2
ZmbHLH166	GRMZM2G087445			SGGGRKHEAPAGGEKKKERVKKMVRTLKGIIPGGDRMDTPAAVLDEAVRYLKSLKVEVNKA	61	7	XIV	P		A	G	E	K	K	6	1B	non E binder	1	4	2	9	15	16	36	36	21	36	1	2
TabHLH386	TRIAE_CS42_7AL_TGACv1_555997_AA1752040			SPTGNATGAGGGGERKKERMKKMMKTLKGIIPGGDRMDTPAVLDEAVRYLKSLKVEVKKL	60	6	XIV	P		A	G	E	K	K	3	2	non DNA binder	0	5	2	9	16	16	36	36	36	21	1	2
TabHLH387	TRIAE_CS42_7BL_TGACv1_580043_AA1911680			SPTGNAAGAGGGGERKKERMKKMMKTLKGIIPGGDRMDTPAVLDEAVRYLKSLKVEVKKL	60	6	XIV	P		A	G	E	K	K	3	2	non DNA binder	0	5	2	9	16	16	36	36	36	21	1	2
TabHLH388	TRIAE_CS42_7DL_TGACv1_603113_AA1976200			SPTGNAAGAGGGGERKKERMKKMMKTLKGIIPGGDRMDTPAVLDEAVRYLKSLKVEVKKL	60	6	XIV	P		A	G	E	K	K	3	2	non DNA binder	0	5	2	9	16	16	36	36	36	21	1	2
TabHLH383	TRIAE_CS42_4AL_TGACv1_289614_AA0974140			YVVSVSPSGGGGGERKKNRMKKMMKTLKGIIPGGDRMDTPAALDEAVKYLKSLKVEAKKH	60	6	XIV	P		G	G	E	K	K	3	2	non DNA binder	0	5	2	8	15	15	36	36	21	1	2
TabHLH384	TRIAE_CS42_4BL_TGACv1_321204_AA1057110			YVVSVSPSGGGGGERKKNRMKKMMKTLKGIIPGGDRMDTPAALDEAVKYLKSLKVEAKKH	60	6	XIV	P		G	G	E	K	K	3	2	non DNA binder	0	5	2	8	15	15	36	36	21	36	1	2
TabHLH385	TRIAE_CS42_4DL_TGACv1_342962_AA1126200			YVVSVSPSGGGGGERKKNRMKKMMKTLKGIIPGGDRMDTPAALDEAVKYLKSLKVEAKKH	60	6	XIV	P		G	G	E	K	K	3	2	non DNA binder	0	5	2	8	15	15	36	36	21	36	1	2
OsbHLH188	LOC_Os07g01130			KGRCRKTGLHRPRPRDRQLIQDRMMELRQLVPNTSKVQLLALFDVSPSTKDVLFICLFVLSFGNEEANGLLTVSSFYKLKQCSIDSLLDKTIAHMQFLQCVSEKA	105	51	XIII	N		L	R	P	D	R	9	1B	non E binder	1	6	1	7	14	15	21	38	27	33	32	15	37	23	31	1	2	2	18
ZmbHLH221	GRMZM2G404922			KRRCRKVELQRPRPRDRQLIQDRMKGLRELIPNASKCSIDALLDKTIAYMLFLQSVSEKA	60	6	XIII	N		L	R	P	D	R	9	1B	non E binder	2	6	1	6	13	15	25	13	27	33	32	15	6	1	2	12	5
TabHLH527	TRIAE_CS42_2AL_TGACv1_097638_AA0324730			KHEGGKKELHRPRPRDRQLIQDRMKELRELIPNASKCSIDALLDKTITQMLFLQSVSEKA	60	6	XIII	N		L	R	P	D	R	9	1B	non E binder	1	6	1	5	12	13	21	37	1	2	12	5
TabHLH528*	TRIAE_CS42_2BL_TGACv1_131033_AA0421520			KHEGGKKELHRPRPRDRQLIQDRMKELRELIPNASKCSIDALLDKTITQMLFLQSVSEKA	60	6	XIII	N		L	R	P	D	R	9	1B	non E binder	1	6	1	5	12	13	13	27	33	32	7	37	1	2	12	5
TabHLH529	TRIAE_CS42_2DL_TGACv1_159636_AA0540780			KHEGGKKELHRPRPRDRQLIQDRMKELRELIPNASKCSIDALLDKTITQMLFLQSVSEKA	60	6	XIII	N		L	R	P	D	R	9	1B	non E binder	1	6	1	5	12	13	13	27	38	33	32	21	7	37	1	2	12	5
AtbHLH155	AT2G31280	CPU		KKRAKPGESSRPRPRDRQLIQDRIKELRELVPNGSKCSIDSLLERTIKHMLFLQNVTKHA	60	6	XIII	N	XIII	S	R	P	D	R	8	1B	non E binder	1	6	1	6	13	14	13	27	33	32	15	33	35	1	2	12	5
AtbHLH157	AT1G64625			KKRAKAGESRRPRPKDRQMIQDRIKELRGMIPNGAKCSIDTLLDLTIKHMVFMQSLAKYA	60	6	XIII	N	XIII	S	R	P	D	R	9	1B	non E binder	1	5	1	5	11	12	13	33	32	15	1	2	12	5	18
ZmbHLH220	GRMZM2G017414			KRRARAGESTRPRPKDRQLIQDRVKELREIVPNGAKCSIDALLERTIKHMLFLQSVNKYA	60	6	XIII	N		S	R	P	D	R	8	1B	non E binder	2	6	1	5	12	14	13	27	33	32	15	10	1	2	12	5	18
ZmbHLH219	GRMZM2G144097			KKRARPGESTRPRPKDRQQIQERVKELREIVPNSAKCSIDALLDRTIKHMLFLQSVTKYA	60	6	XIII	N		S	R	P	D	R	8	1B	non E binder	1	6	1	5	12	13	13	27	33	32	15	19	38	1	2	36	12	5	18
TabHLH536	TRIAE_CS42_6AL_TGACv1_472636_AA1524290			KKRARPGESTRPRPKDRQQIQDRVKELREIVPNSAKCSIDALLDRTIKHMIFLQGVTKYA	60	6	XIII	N		S	R	P	D	R	8	1B	non E binder	1	6	1	5	12	13	15	33	38	1	2	12	5	18
TabHLH537	TRIAE_CS42_6BL_TGACv1_501261_AA1615390			KKRARPGESTRPRPKDRQQIQDRVKELREIVPNSAKCSIDALLDRTIKHMIFLQGVTKYA	60	6	XIII	N		S	R	P	D	R	8	1B	non E binder	1	6	1	5	12	13	13	27	33	32	15	21	10	1	2	12	5	18
TabHLH538	TRIAE_CS42_6DL_TGACv1_526988_AA1696740			KKRARPGESTRPRPKDRQQIQDRVKELREIVPNSAKCSIDALLDRTIKHMIFLQGVTKYA	60	6	XIII	N		S	R	P	D	R	8	1B	non E binder	1	6	1	5	12	13	13	27	33	32	15	33	38	1	2	12	5	18
OsbHLH149	LOC_Os01g64560			RKRSRPGESARPRPKDRQMIQDRIKELREIVPNSAKCSIDTLLEKTIKHMLFLQNVAKHA	60	6	XIII	N	XIII	S	R	P	D	R	8	1B	non E binder	1	6	1	6	13	14	13	27	36	33	32	15	35	18	29	23	1	2	12	5	18
AtbHLH156	AT2G27230	LHW		RKRLKPGENPRPRPKDRQMIQDRVKELREIIPNGAKCSIDALLERTIKHMLFLQNVSKHS	60	6	XIII	N	XIII	N	R	P	D	R	8	1B	non E binder	1	6	1	5	12	13	13	33	32	15	27	23	1	2	12	5	18
ZmbHLH217	GRMZM2G069408		ZmbHLH186	RKRSRPGENPKPRPKDRQLIQDRIKELRELVPNGAKCSIDALLEKTIKHMLFLQSVTKHA	60	6	XIII	N		N	R	P	D	R	8	1B	non E binder	2	6	1	5	12	14	13	27	33	32	15	11	23	1	2	12	5	18
OsbHLH150	LOC_Os12g06330	CPU		RKRSRPGESPKPRPKDRQLIQDRIKELRELVPNGAKCSIDALLEKTIKHMVFLQSVTKHA	60	6	XIII	N	XIII	S	R	P	D	R	8	1B	non E binder	1	6	1	5	12	13	13	27	33	32	15	11	23	1	2	12	5	18
ZmbHLH218	GRMZM2G031656			RKRSRPGENPKPRPKDRQLIQDRIKELRELVPNGAKCSIDALLEKTIKHMVFLQSVTKHA	60	6	XIII	N		N	R	P	D	R	8	1B	non E binder	1	6	1	5	12	13	13	27	33	32	15	11	23	1	2	12	5	18
TabHLH533	TRIAE_CS42_5AL_TGACv1_375450_AA1221830			RKRSRPGESSKPRPKDRQLIQDRIKELRELVPNGAKCSIDALLEKTIKHMVFLQSVTKHA	60	6	XIII	N		S	R	P	D	R	8	1B	non E binder	1	6	1	5	12	13	13	27	33	32	15	21	3	11	18	23	1	2	12	5	18
TabHLH534	TRIAE_CS42_5BL_TGACv1_404438_AA1299770			RKRSRPGESSKPRPKDRQLIQDRIKELRELVPNGAKCSIDALLEKTIKHMVFLQSVTKHA	60	6	XIII	N		S	R	P	D	R	8	1B	non E binder	1	6	1	5	12	13	13	27	33	32	15	3	11	18	21	23	1	2	12	5	18
TabHLH535	TRIAE_CS42_5DL_TGACv1_433529_AA1415610			RKRSRPGESSKPRPKDRQLIQDRIKELRELVPNGAKCSIDALLEKTIKHMVFLQSVTKHA	60	6	XIII	N		S	R	P	D	R	8	1B	non E binder	1	6	1	5	12	13	13	27	33	32	15	21	3	11	18	21	23	1	2	12	5	18
ZmbHLH215	GRMZM2G460472		ZmbHLH184	RKRSRPGESPKPRPKDRQLIQDRIKELRELVPNGAKCSIDGLLEKTVKHMLFLQSVTKNA	60	6	XIII	N		S	R	P	D	R	8	1B	non E binder	1	6	1	5	12	13	13	33	32	15	22	23	1	2	12	5	6
ZmbHLH216	GRMZM2G158281		ZmbHLH185	RKRSRPGESAKPRPKDRQLIQDRIKELRELVPNGAKCSIDGLLEKTVKHMLFLQSVTKNA	60	6	XIII	N		S	R	P	D	R	8	1B	non E binder	1	6	1	5	12	13	13	33	32	15	24	38	23	1	2	12	5	18
OsbHLH151	LOC_Os11g06010			RKRSRPGESPKPRPKDRQLIQDRIKELREMVPNGAKCSIDALLEKTVKHMLFLQSVTKHA	60	6	XIII	N	XIII	S	R	P	D	R	8	1B	non E binder	1	5	1	5	11	12	13	27	33	32	15	18	8	23	1	2	12	5	18
TabHLH531	TRIAE_CS42_4BS_TGACv1_328737_AA1092800			RKRSRPGESSKARPKDRQLIQDRIKELREMVPNGAKCSIDALLEKTVKHMLFLQSVTKHA	60	6	XIII	N		S	R	P	D	R	8	1B	non E binder	1	5	1	5	11	12	13	27	33	32	15	23	23	1	2	12	5	18
TabHLH530	TRIAE_CS42_4AL_TGACv1_289331_AA0969250			RKRSRPGESSKARPKDRQLIQDRIKELREMVPNGAKQCSIDALLEKTVKHMLFLQSVTKHA	61	7	XIII	N		S	R	P	D	R	8	1B	non E binder	1	5	1	5	11	12	13	27	33	32	15	23	23	1	2	12	5	18
TabHLH532	TRIAE_CS42_4DS_TGACv1_360993_AA1157680			RKRSRPGESSKARPKDRQLIQDRIKELREMVPNGAKCSIDALLEKTVKHMLFLQSVTKHA	60	6	XIII	N		S	R	P	D	R	8	1B	non E binder	1	5	1	5	11	12	13	27	33	32	15	23	33	2	23	1	2	12	5	18
TabHLH152	TRIAE_CS42_5BS_TGACv1_423417_AA1376410			SGRRRSCSGKAAEQRRRDKINDKLRTLQQLTPRCSKTDKASTLEEVIKYVKSLQHQIQMM	60	6	Orphan	B		G	E	Q	R	R	7	1A2	E non G	3	5	2	11	18	21	1	2
AtbHLH109	AT1G68240			RQRSMEYRMMMEKKRRKEIKDKVDILQGLMPNHCTKPDLASKLENIIEYIKSLKYQVDVM	60	6	Orphan	A	orphan	M	K	K	R	K	8	1B	non E binder	4	5	2	11	18	22	1	2
TabHLH153	TRIAE_CS42_4BL_TGACv1_320656_AA1045770			RRSSCTGSHSQTEKRRRAKINKSLKTLQRIVPGCDKRCSQASTLDLTIKYIKSLQRQVQDM	61	7	VII(a+b)	C		H	E	K	R	R	7	1A1	G binder	5	5	1	11	17	22	38	25	24	1	2
TabHLH154	TRIAE_CS42_5AL_TGACv1_376148_AA1232830			RRTASGGTQSQTEKRRRSKINKSLKTLQHLVPGCDDKRCSQASTLDLTIRYIKSLQRQVHAM	62	8	VII(a+b)	C		Q	E	K	R	R	6	1A2	E non G	4	5	1	11	17	21	38	1	2
ZmbHLH060	GRMZM2G018472		ZmbHLH045	RRSHHGEAHNLTEKRRRHKINERFKTLQQIVPGCSKSNQASTLDQTIHYMKSLQHQVQAM	60	6	VII(a+b)	C		H	E	K	R	R	9	1A1	G binder	5	6	1	11	18	23	24	1	2	30
ZmbHLH061	GRMZM2G165090		ZmbHLH044	RRSHHGEAHNLTEKRRRHKINERLKTLQQIVPGCSKSNQASTLDQTIHYMKSLQHQVQAM	60	6	VII(a+b)	C		H	E	K	R	R	9	1A1	G binder	5	6	1	11	18	23	24	1	2	30
TabHLH155	TRIAE_CS42_4DL_TGACv1_343229_AA1131860			RPSHHSETHNSTEKRRRCKISDRLRTLQQLVPGCDKTNQESTLDQTIKYMKSLQQQVQAM	60	6	VII(a+b)	C		H	E	K	R	R	8	1A1	G binder	5	6	1	10	17	22	24	1	2
OsbHLH116	LOC_Os12g40730			KSGDSIDELFTKFHRRRFKITERFRTLQRLVPGCDKSNQASTLDQTIQYMKSLQHQLKAM	60	6	VII(a+b)	C	VIIa+b	L	F	H	R	R	6	1B	non E binder	2	6	1	11	18	20	36	37	1	2	29	36
OsbHLH136	LOC_Os12g40710			RHRHAAGAHNLTEKRRRFKITERFRTLQRLVPGCDNKSNQASTLDQTIQYMKSLQHQLEAT	61	7	VII(a+b)	C	VIIa+b	H	E	K	R	R	9	1A1	G binder	5	6	0	10	16	21	24	1	2
OsbHLH135	LOC_Os12g40590			RNPGYAETHGLTEKRRRSRINEKFKMLQRLVPGCDKCSQSSTLDRTIHYMKSLQQQLQAM	60	6	VII(a+b)	A	VIIa+b	H	E	K	R	R	6	1A1	G binder	5	6	1	11	18	23	38	36	24	1	2
OsbHLH137	LOC_Os12g40630			EDQVPTDEGICVMQKRRCKINENLKTLQQLVPVCDKSNNQASTLDKTIRYMKSLQQHAQAM	61	7	VII(a+b)	A	VIIa+b	G	M	Q	R	R	3	2	non DNA binder	2	5	1	10	16	18	36	1	2
AtbHLH056	AT4G28800			KRSRTAEMHNLAERRRREKINEKMKTLQQLIPRCNKSTKVSTLDDAIEYVKSLQSQIQGM	60	6	VII(a+b)	A	VIIa+b	H	E	R	R	R	8	1A1	G binder	5	6	2	2	10	15	38	34	24	1	2	25	21	34
AtbHLH127	AT4G28815			KRSRAAEMHNLAERRRREKINERMKTLQQLIPRCNKSTKVSMLEDVIEYVKSLEMQINQF	60	6	VII(a+b)	A	VIIa+b	H	E	R	R	R	8	1A1	G binder	5	6	1	8	15	20	38	36	34	24	1	2	25	21	34
AtbHLH119	AT4G28811			KRSRAADMHNLSERRRRERINERMKTLQELLPRCRKTDKVSMLEDVIEYVKSLQLQIQMM	60	6	VII(a+b)	A	VIIa+b	H	E	R	R	R	8	1A1	G binder	5	6	2	10	18	23	34	38	36	24	1	2	30
AtbHLH023	AT4G28790			KRSRAAIMHKLSERRRRQKINEMMKALQELLPRCTKTDRSSMLDDVIEYVKSLQSQIQGK	60	6	VII(a+b)	A	VIIa+b	H	E	R	R	R	9	1A1	G binder	5	5	2	10	17	22	38	36	34	15	24	1	2
AtbHLH072	AT5G61270	PIF7		RRGRAAAIHNESERRRRDRINQRMRTLQKLLPTASKADKVSILDDVIEHLKQLQAQVQFM	60	6	VII(a+b)	A	VIIa+b	H	E	R	R	R	8	1A1	G binder	5	6	2	9	17	22	23	24	1	2	34	34	36	19
AtbHLH016	AT4G00050	UNE10		KRSRAAAIHNQSERKRRDKINQRMKTLQKLVPNSSKTDKASMLDEVIEYLKQLQAQVSMM	60	6	VII(a+b)	A	VIIa+b	H	E	R	R	R	8	1A1	G binder	5	6	2	11	19	24	38	24	1	2	34	34
OsbHLH113	LOC_Os10g40740			KRSRAAAIHNESERKRRDRINQKMKTLQKLVPNSSKTDKASMLDEVIDYLKQLQAQVQVM	60	6	VII(a+b)	C	VIIa+b	H	E	R	R	R	8	1A1	G binder	5	6	2	11	19	24	36	36	38	36	24	1	2	30	34
TabHLH061	TRIAE_CS42_1AL_TGACv1_001658_AA0033690			KRSRAAAIHNESERKRRDRINQKMQTLQKLVPNSSKTDKASMLDEVIDHLKELQATVQMM	60	6	VII(a+b)	C		H	E	R	R	R	8	1A1	G binder	5	6	2	9	17	22	38	24	1	2	30	26
TabHLH062	TRIAE_CS42_1BL_TGACv1_031037_AA0106450			KRSRAAAIHNESERKRRDRINQKMQTLQKLVPNSSKTDKASMLDEVIDHLKQLQATVQMM	60	6	VII(a+b)	C		H	E	R	R	R	8	1A1	G binder	5	6	2	9	17	22	38	24	1	2	30	26	34
TabHLH063	TRIAE_CS42_1DL_TGACv1_062395_AA0213790			KRSRAAAIHNESERKRRDRINQKMQTLQKLVPNSSKTDKASMLDEVIDHLKQLQATVQMM	60	6	VII(a+b)	C		H	E	R	R	R	8	1A1	G binder	5	6	2	9	17	22	38	24	1	2	30	26
AtbHLH026	AT1G02340	HFR1		REVPSVTRKGSKRRRRDEKMSNKMRKLQQLVPNCHKTDKVSVLDKTIEYMKNLQLQLQMM	60	6	VII(a+b)	N	VIIa+b	K	R	R	R	D	8	1A2	E non G	2	6	2	10	18	20	38	27	1	2
AtbHLH124	AT2G46970	PIL1		KRKRSTEVHKLYERKRRDEFNKKMRALQDLLPNCYKDDKASLLDEAIKYMRTLQLQVQMM	60	6	VII(a+b)	A	VIIa+b	H	E	R	R	R	10	1A1	G binder	5	5	2	11	18	23	38	10	24	1	2	30	3
AtbHLH132	AT3G62090	PIL2		KRKRNAEAYNSPERNQRNDINKKMRTLQNLLPNSHKDDNESMLDEAINYMTNLQLQVQMM	60	6	VII(a+b)	A	VIIa+b	Y	E	R	Q	R	6	1B	non E binder	3	6	2	10	18	21	19	36	1	2	30
ZmbHLH057	GRMZM2G080054		ZmbHLH011	RRSRSAEFHNFSERRRRDKINEKLKALQELLPNCNKTDKVSMLDEAIDYLKSLQLQLQML	60	6	VII(a+b)	A		H	E	R	R	R	8	1A1	G binder	5	6	2	11	19	24	24	1	2	30	34
TabHLH082	TRIAE_CS42_2DL_TGACv1_158402_AA0517680			RRSRSADFHNFSERRRRDKINEKLKALQELLPNCTKTDKVSMLDEVIDYLKSLQLQLQML	60	6	VII(a+b)	A		H	E	R	R	R	8	1A1	G binder	5	6	2	10	18	23	24	1	2	30	34
OsbHLH101	LOC_Os04g52770	HFR		RRSRSAEFHNFSERRRRDRINEKLKALQELLPNCTKTDKVSMLDEAIDYLKSLQLQLQML	60	6	VII(a+b)	A	VIIa+b	H	E	R	R	R	8	1A1	G binder	5	6	2	11	19	24	24	1	2	30
ZmbHLH058	GRMZM2G042920		ZmbHLH012	RRSRSADFHNFSERRRRDRINEKLRALQELLPNCTKTDKVSMLDEAIDYLKSLQLQLQML	60	6	VII(a+b)	A		H	E	R	R	R	8	1A1	G binder	5	6	2	11	19	24	24	1	2	30	34	36
TabHLH079	TRIAE_CS42_2AL_TGACv1_096180_AA0317630			RRSRSADFHNFSERRRRDKINEKLKALQELLPNCTKTDKVSMLDEAIDYLKSLQLQLQML	60	6	VII(a+b)	A		H	E	R	R	R	8	1A1	G binder	5	6	2	11	19	24	24	1	2	30	34	36
TabHLH080	TRIAE_CS42_2BL_TGACv1_131481_AA0428310			RRSRSADFHNFSERRRRDKINEKLKALQELLPNCTKTDKVSMLDEAIDYLKSLQLQLQML	60	6	VII(a+b)	A		H	E	R	R	R	8	1A1	G binder	5	6	2	11	19	24	24	1	2	30	34	36
TabHLH081	TRIAE_CS42_2DL_TGACv1_158402_AA0517700			RRSRSADFHNFSERRRRDKINEKLKALQELLPNCTKTDKVSMLDEAIDYLKSLQLQLQML	60	6	VII(a+b)	A		H	E	R	R	R	8	1A1	G binder	5	6	2	11	19	24	24	1	2	30	34	36
TabHLH084	TRIAE_CS42_6BL_TGACv1_500113_AA1599320			KRARAAEVHNLSEKRRRCKINEKMKALQSLVPDSSKTDKASMLDDAIEYLKHLQLQVQML	60	6	VII(a+b)	D		H	E	K	R	R	8	1A1	G binder	5	6	2	12	20	25	9	24	1	2	30	26	14
TabHLH083	TRIAE_CS42_6AL_TGACv1_473573_AA1531810			KRARAAEVHNLSEKRRRCKINEKMKALQSLVPNSSKVRPCITPKNHTAVPSSLFFCWKLIEAMLYGRRRLQTDKASMLDDAIEYLKHLQLQVQML	95	41	VII(a+b)	O		H	E	K	R	R	8	1A1	G binder	5	6	2	12	20	25	24	1	2	30
TabHLH085	TRIAE_CS42_6DL_TGACv1_526389_AA1681810			KRARAAEVHNLSEKRRRCKINEKMKALQSLVPNSSKTDKASMLDDAIEYLKHLQLQVQML	60	6	VII(a+b)	D		H	E	K	R	R	8	1A1	G binder	5	6	2	12	20	25	34	24	1	2	30	14
AtbHLH073	AT5G67110	ALC		KRNIDAQFHNLSEKKRRSKINEKMKALQKLIPNSNKTDKASMLDEAIEYLKQLQLQVQTL	60	6	VII(a+b)	A	VIIa+b	H	E	K	R	R	7	1A1	G binder	5	6	2	12	20	25	24	1	2	30
TabHLH382	TRIAE_CS42_4BS_TGACv1_328282_AA1085700			QANPCLRVNKLSEKRRRSRTNEKMKALQSLIPNSNKTDKASMLDEHKRSAGDFFDVHEFA	60	6	VII(a+b)	C		N	E	K	R	R	6	1A2	E non G	4	5	2	4	11	15	24	1	22	34
ZmbHLH162	AC177924.2_FG001		ZmbHLH074	TASIYARSIQGYKQLRRSKIKEKMKALQSLIPNSNKIDKASMLHEAIEYPKTLQYISF	58	6	VII(a+b)	F		I	K	Q	R	R	4	2	non DNA binder	2	6	2	10	18	20	24	16	5	1	2
OsbHLH108	LOC_Os06g06900	SPT		KRSRAAEVHNLSEKRRRSKINEKMKALQSLIPNSNKTDKASMLDEAIEYLKQLQLQVQML	60	6	VII(a+b)	A	VIIa+b	H	E	K	R	R	8	1A1	G binder	5	6	2	12	20	25	9	24	1	2	30
ZmbHLH056	GRMZM2G017349		ZmbHLH010	KRSRAAEVHNLSEKRRRSKINEKMKALQSLIPNSNKTDKASMLDEAIEYLKQLQLQVQML	60	6	VII(a+b)	A		H	E	K	R	R	8	1A1	G binder	5	6	2	12	20	25	36	34	24	1	2	30
AtbHLH024	AT4G36930	SPT		KRCRAAEVHNLSEKRRRSRINEKMKALQSLIPNSNKTDKASMLDEAIEYLKQLQLQVQML	60	6	VII(a+b)	A	VIIa+b	H	E	K	R	R	8	1A1	G binder	5	6	2	12	20	25	34	37	36	24	1	2	30
OsbHLH107	LOC_Os02g56140			KRSRAAEVHNLSEKRRRSRINEKMKALQSLIPNSSKTDKASMLDDAIEYLKQLQLQVQML	60	6	VII(a+b)	A	VIIa+b	H	E	K	R	R	8	1A1	G binder	5	6	2	12	20	25	24	1	2	30
ZmbHLH055	GRMZM2G030744		ZmbHLH009	KRSRAAEVHNLSEKRRRSRINEKMKALQTLIPNSSKTDKASMLDDAIEYLKHLQLQVQML	60	6	VII(a+b)	A		H	E	K	R	R	8	1A1	G binder	5	6	2	12	20	25	24	1	2	30
AtbHLH015	AT2G20180	PIF1, PIL5		KRSRAAEVHNLSERKRRDRINERMKALQELIPRCNKSDKASMLDEAIEYMKSLQLQIQMM	60	6	VII(a+b)	A	VIIa+b	H	E	R	R	R	8	1A1	G binder	5	6	2	12	20	25	38	36	24	1	2	30	25
AtbHLH009	AT2G43010	PIF4		RRSRAAEVHNLSERRRRDRINERMKALQELIPHCSKTDKASILDEAIDYLKSLQLQLQVM	60	6	VII(a+b)	A	VIIa+b	H	E	R	R	R	8	1A1	G binder	5	6	2	12	20	25	38	24	1	2	30
AtbHLH065	AT3G59060	PIF5, PIL6		RRSRAAEVHNLSERRRRDRINERMKALQELIPHCSRTDKASILDEAIDYLKSLQMQLQVM	60	6	VII(a+b)	A	VIIa+b	H	E	R	R	R	8	1A1	G binder	5	6	2	12	20	25	38	11	24	1	2	30
TabHLH067	TRIAE_CS42_2AL_TGACv1_092984_AA0268670			RRTRAAEVHNQSERKRRDRINEKMKALQELVPHCNKSDKASILDEAIEYLKSLQLQVQIM	60	6	VII(a+b)	A		H	E	R	R	R	8	1A1	G binder	5	6	2	12	20	25	38	36	24	1	2	30	12
TabHLH068	TRIAE_CS42_2BL_TGACv1_131229_AA0424700			RRTRAAEVHNQSERKRRDRINEKMKALQELVPHCNKSDKASILDEAIEYLKSLQLQVQIM	60	6	VII(a+b)	A		H	E	R	R	R	8	1A1	G binder	5	6	2	12	20	25	38	36	24	1	2	30
TabHLH069	TRIAE_CS42_2DL_TGACv1_157972_AA0504380			RRTRAAEVHNQSERKRRDRINEKMKALQELVPHCNKSDKASILDEAIEYLKSLQLQVQIM	60	6	VII(a+b)	A		H	E	R	R	R	8	1A1	G binder	5	6	2	12	20	25	38	36	24	1	2	30
ZmbHLH059	GRMZM2G016756		ZmbHLH008	RKGMCRDESDSRSERRRDRIKEKMRALQELIPHCNKTDKASILDETIEYLKSLQMQVQIM	60	6	VII(a+b)	B		S	S	E	R	R	7	1B	non E binder	2	6	2	12	20	22	38	36	1	2	30
ZmbHLH051	GRMZM2G065374	PIL5.1	ZmbHLH003	RRTRAAEVHNLSERRRRDRINEKMRALQELIPHCNKTDKASILDETIEYLKSLQMQVQIM	60	6	VII(a+b)	A		H	E	R	R	R	8	1A1	G binder	5	6	2	12	20	25	18	19	38	36	24	1	2	30
OsbHLH104	LOC_Os07g05010	PIL14		RRTRAAEVHNLSERRRRDRINEKLRALQELVPHCNKTDKASILDEAIEYLKSLQMQVQIM	60	6	VII(a+b)	A	VIIa+b	H	E	R	R	R	8	1A1	G binder	5	6	2	12	20	25	38	36	36	24	1	2	30
OsbHLH152	LOC_Os03g56950	PIL13/PIL1		RRTRAAEVHNLSERRRRDRINEKMRALQELIPHCNKTDKASILDEAIEYLKSLQMQVQIM	60	6	VII(a+b)	A	VIIa+b	H	E	R	R	R	8	1A1	G binder	5	6	2	12	20	25	38	24	1	2	30	22
TabHLH070	TRIAE_CS42_5BL_TGACv1_406687_AA1348610			RRSRAAEVHNQSERRRRDRINEKMRSLQELIPHCNKADKASILDEAIEYLKSLQMQVQIM	60	6	VII(a+b)	A		H	E	R	R	R	8	1A1	G binder	5	6	2	12	20	25	38	36	38	24	1	2	30
TabHLH071	TRIAE_CS42_5BS_TGACv1_423220_AA1371390			RRSRAAEVHNQSERRRRDRINEKMRSLQELIPHCNKADKASILDEAIEYLKSLQMQVQIM	60	6	VII(a+b)	A		H	E	R	R	R	8	1A1	G binder	5	6	2	12	20	25	38	36	24	1	2	30
TabHLH072	TRIAE_CS42_5DL_TGACv1_433353_AA1410620			RRSRAAEVHNQSERRRRDRINEKMRSLQELIPHCNKADKASILDEAIEYLKSLQMQVQIM	60	6	VII(a+b)	A		H	E	R	R	R	8	1A1	G binder	5	6	2	12	20	25	38	36	24	1	2	30	32
OsbHLH102	LOC_Os12g41650	BP5, PIL11		KRRRAAEVHNLSERRRRDRINEKMKALQELIPHCNKTDKASMLDEAIEYLKSLQLQLQMM	60	6	VII(a+b)	A	VIIa+b	H	E	R	R	R	9	1A1	G binder	5	6	2	12	20	25	38	36	15	24	1	2	30	34
ZmbHLH049	GRMZM5G865967	PIL5.2	ZmbHLH007	KRRRAAQVHNLSERRRRDRINEKMKALQELIPHCNKADKASMLDEAIEYLKSLQLQLQVV	60	6	VII(a+b)	A		H	E	R	R	R	9	1A1	G binder	5	6	2	11	19	24	38	24	1	2	30
TabHLH076	TRIAE_CS42_5AS_TGACv1_392936_AA1266450			KRRRAAQVHNLSERRRRDRINEKMRALQELVPHCNKVCTASNTILNIILSNCDRSDHLVLGIEFFHQTDKASMLDEAIEYLKSLQLQLQVM	91	37	VII(a+b)	M		H	E	R	R	R	9	1A1	G binder	5	6	2	12	20	25	38	24	1	37	2
TabHLH077	TRIAE_CS42_5BS_TGACv1_423513_AA1378460			KRRRAAQVHNLSERRRRDRINEKMRALQELVPHCNKTDKASMLDEAIEYLKSLQLQLQLM	60	6	VII(a+b)	F		H	E	R	R	R	9	1A1	G binder	5	6	2	12	20	25	38	24	1	2
TabHLH078	TRIAE_CS42_5DS_TGACv1_457004_AA1480900			KRRRAAQVHNLSERRRRDRINEKMRALQELVPHCNKTDKASMLDEAIEYLKSLQLQLQLM	60	6	VII(a+b)	F		H	E	R	R	R	9	1A1	G binder	5	6	2	12	20	25	38	36	24	1	2
OsbHLH103	LOC_Os03g43810	PIL12		RRSRAAEVHNLSERRRRDRINEKMRALQELIPHCNKTDKASMLDEAIEYLKSLQLQLQMM	60	6	VII(a+b)	A	VIIa+b	H	E	R	R	R	8	1A1	G binder	5	6	2	12	20	25	38	36	24	1	2	30
ZmbHLH050	GRMZM2G165042		ZmbHLH002	RRSRAAEVHNLSERRRRDRINEKMRALQELIPHCNKTDKASMLDEAIEYLKSLQLQVQMM	60	6	VII(a+b)	A		H	E	R	R	R	8	1A1	G binder	5	6	2	12	20	25	38	36	36	29	24	1	2	30	17	29
TabHLH073	TRIAE_CS42_5AL_TGACv1_375250_AA1218580			RRSRAAEVHNLSERRRRDRINEKMRALQELIPHCNKTDKASMLDEAIEYLKTLQMQVQMM	60	6	VII(a+b)	F		H	E	R	R	R	8	1A1	G binder	5	6	2	12	20	25	38	14	36	24	1	2	30	34	34
TabHLH074	TRIAE_CS42_5BL_TGACv1_404326_AA1295610			RRSRAAEVHNLSERRRRDRINEKMRALQELIPHCNKTDKASMLDEAIEYLKTLQMQVQMM	60	6	VII(a+b)	F		H	E	R	R	R	8	1A1	G binder	5	6	2	12	20	25	38	36	24	1	2	30	25	34	34
TabHLH075	TRIAE_CS42_5DL_TGACv1_435807_AA1455110	TabHLH39, ANA75353		RRSRAAEVHNLSERRRRDRINEKMRALQELIPHCNKTDKASMLDEAIEYLKTLQMQVQMM	60	6	VII(a+b)	C		H	E	R	R	R	8	1A1	G binder	5	6	2	12	20	25	38	14	36	24	1	2	30	34	34
AtbHLH008	AT1G09530	PIF3, POC1		KRSRSAEVHNLSERRRRDRINEKMRALQELIPNCNKVDKASMLDEAIEYLKSLQLQVQIM	60	6	VII(a+b)	A	VIIa+b	H	E	R	R	R	8	1A1	G binder	5	6	2	12	20	25	38	24	1	2	30	29
ZmbHLH052	GRMZM2G115960	PIF3.1	ZmbHLH005	KRSRTAEVHNLSERRRRDRINEKMRALQELIPNCNKIDKASMLDEAIEYLKTLQLQVQMM	60	6	VII(a+b)	A		H	E	R	R	R	8	1A1	G binder	5	6	2	12	20	25	38	12	24	1	2	30
ZmbHLH053	GRMZM2G387528	PIF3.2	ZmbHLH004	KRSRTAEVHNLSERRRRDRINEKMRALQELIPNCNKIDKASMLDEAIEYLKTLQLQVQMM	60	6	VII(a+b)	A		H	E	R	R	R	8	1A1	G binder	5	6	2	12	20	25	38	24	1	2	30	34
OsbHLH106	LOC_Os05g04740	PIL16/APG		KRSRTAEVHNLSERRRRDRINEKMRALQELIPNCNKIDKASMLEEAIEYLKTLQLQVQMM	60	6	VII(a+b)	N	VIIa+b	H	E	R	R	R	8	1A1	G binder	5	6	2	12	20	25	38	29	34	36	24	1	2	30	34
ZmbHLH054	GRMZM2G062541	PIL1	ZmbHLH006	KRCRTAEVHNLSERRRRDRINEKMRALQELIPNCNKVDKSSMLEEAIEYLKTLQLQVQMM	60	6	VII(a+b)	C		H	E	R	R	R	8	1A1	G binder	5	6	2	12	20	25	38	32	36	25	24	1	2	30	34
TabHLH066	TRIAE_CS42_1DS_TGACv1_080393_AA0247260			KRGRTAEVHNMSERRRRDRINEKMRALQELIPNCNKVHDTSTLARNLEKSLTRAQSDIQCFMVMKIDKASMLEEAIEYLKTLQLQVQMM	89	35	VII(a+b)	H		H	E	R	R	R	8	1A1	G binder	5	6	2	12	20	25	38	28	24	1	2	30	34
TabHLH064	TRIAE_CS42_1AS_TGACv1_019045_AA0058870			KRGRTAEVHNMSERRRRDRINEKMRALQELIPNCNKIDKASMLEEAIEYLKTLQLQVQMM	60	6	VII(a+b)	C		H	E	R	R	R	8	1A1	G binder	5	6	2	12	20	25	38	34	28	24	1	2	30	34
TabHLH065	TRIAE_CS42_1BS_TGACv1_049601_AA0157510			KRGRTAEVHNMSERRRRDRINEKMRALQELIPNCNKIDKASMLEEAIEYLKTLQLQVQMM	60	6	VII(a+b)	C		H	E	R	R	R	8	1A1	G binder	5	6	2	12	20	25	38	34	28	24	1	2	30	34
AtbHLH080	AT1G35460	CFLAP2/FBH1		KRGCATHPRSIAERVRRTRISDRIRRLQELVPNMDKQTNTADMLEEAVEYVKALQSQIQEL	61	7	IX	N	IX	R	E	R	R	R	7	1A2	E non G	4	6	1	11	18	22	36	3	1	2
AtbHLH081	AT4G09180	FBH2		KRGCATHPRSIAERVRRTRISDRIRKLQELVPNMDKQTNTADMLEEAVEYVKVLQRQIQEL	61	7	IX	N	IX	R	E	R	R	R	7	1A2	E non G	4	6	1	11	18	22	36	3	1	2
TabHLH151	TRIAE_CS42_5AL_TGACv1_374266_AA1195530			KKDRASDGRSIAERVRRTKISERLRNLQGLVPNMEKQTNTSDMLDMAVDYIKELQMKIKAM	61	7	IX	A		R	E	R	R	R	7	1A2	E non G	4	6	1	10	17	21	15	31	3	1	2
OsbHLH109	LOC_Os01g67480			KRGCATHPRSIAERERRTRISKRLKKLQDLVPNMDKQTNTSDMLDIAVTYIKELQGQVEKL	61	7	IX	A	IX	R	E	R	R	R	7	1A2	E non G	4	6	1	10	17	21	34	34	36	29	3	1	2
ZmbHLH087	GRMZM2G114873		ZmbHLH071	RRGCATHPRSIAERERRTRISKRLKKLQDLVPNMDKQTNTSDMLDLAVEYIKELKDQVEKL	61	7	IX	A		R	E	R	R	R	7	1A2	E non G	4	6	1	10	17	21	3	1	2
TabHLH139	TRIAE_CS42_3AL_TGACv1_196899_AA0663610			KRGCATHPRSIAERERRTRISKRLRRLQDLVPNMDKQTNTSDMLDIAVDYIKVLQDQIEKL	61	7	IX	A		R	E	R	R	R	7	1A2	E non G	4	6	1	10	17	21	36	34	34	3	1	2
TabHLH140	TRIAE_CS42_3B_TGACv1_226360_AA0816200			KRGCATHPRSIAERERRTRISKRLRRLQDLVPNMDKQTNTSDMLDIAVDYIKVLQDQIEKL	61	7	IX	A		R	E	R	R	R	7	1A2	E non G	4	6	1	10	17	21	3	36	34	36	34	36	3	1	2
TabHLH141	TRIAE_CS42_3DL_TGACv1_251345_AA0880420			KRGCATHPRSIAERERRTRISKRLRRLQDLVPNMDKQTNTSDMLDIAVDYIKVLQDQIEKL	61	7	IX	A		R	E	R	R	R	7	1A2	E non G	4	6	1	10	17	21	36	36	34	3	1	2
AtbHLH129	AT2G43140			KRGFATHPRSIAERERRTRISGKLKKLQELVPNMDKQTSYADMLDLAVEHIKGLQHQVEVR	61	7	IX	N	IX	R	E	R	R	R	7	1A2	E non G	4	6	1	8	15	19	34	36	3	1	2
OsbHLH110	LOC_Os02g39140			KRGCATHPRSIAERERRTRISEKLRKLQELVPNMDKQTSTADMLDLAVEHIKGLQSQLQAL	61	7	IX	A	IX	R	E	R	R	R	7	1A2	E non G	4	6	1	9	16	20	36	36	36	36	3	1	2
ZmbHLH088	GRMZM2G437481		ZmbHLH072	KRGCATHPRSIAERERRTRISEKLRKLQALVPNMDKQTSTADMLDLAVDHIRGLQNELQAL	61	7	IX	A		R	E	R	R	R	7	1A2	E non G	4	6	1	7	14	18	3	1	2
OsbHLH111	LOC_Os04g41229			KRGCATHPRSIAERERRTRISEKLRKLQALVPNMDKQTSTSDMLDLAVDHIKGLQSQLQTL	61	7	IX	A	IX	R	E	R	R	R	7	1A2	E non G	4	6	1	9	16	20	36	36	36	3	1	2
AtbHLH128	AT1G05805	AKS2		KRGCATHPRSIAERERRTRISGKLKKLQDLVPNMDKQTSYSDMLDLAVQHIKGLQHQLQNL	61	7	IX	N	IX	R	E	R	R	R	7	1A2	E non G	4	6	1	9	16	20	36	3	1	2
TabHLH148	TRIAE_CS42_6AL_TGACv1_471877_AA1515610			KRGCATHPRSIAERERRTRISDKLRKLQDLVPNMDKQTSTSDMLDLAVEHIKGLQSQLQAM	61	7	IX	A		R	E	R	R	R	7	1A2	E non G	4	6	1	9	16	20	36	36	3	1	2
TabHLH149	TRIAE_CS42_6BL_TGACv1_501882_AA1621260			KRGCATHPRSIAERERRTRISDKLRKLQDLVPNMDKQTSTSDMLDLAVEHIKGLQSQLQAM	61	7	IX	A		R	E	R	R	R	7	1A2	E non G	4	6	1	9	16	20	3	1	2
TabHLH150	TRIAE_CS42_6DL_TGACv1_527215_AA1700620			KRGCATHPRSIAERERRTRISYKLRKLQDLVPNMDKQTSTSDMLDLAVEHIKGLQSQLQAM	61	7	IX	A		R	E	R	R	R	7	1A2	E non G	4	6	1	9	16	20	36	3	1	2
AtbHLH122	AT1G51140	AKS1/CFLAP1/FBH3		KRGCATHPRSIAERVRRTKISERMRKLQDLVPNMDTQTNTADMLDLAVQYIKDLQEQVKAL	61	7	IX	N	IX	R	E	R	R	R	7	1A2	E non G	4	6	0	10	16	20	34	34	3	1	2	30
AtbHLH130	AT2G42280	AKS3/FBH4		KRGCATHPRSIAERVRRTRISERMRKLQELVPNMDKQTNTSDMLDLAVDYIKDLQRQYKIL	61	7	IX	N	IX	R	E	R	R	R	7	1A2	E non G	4	6	1	10	17	21	3	1	2
OsbHLH143	LOC_Os09g31300			KRGCATHPRSIAERVRRTRISERIRKLQELVPNMEKQTNTADMLDLAVDYIKELQKQVLND	61	7	IX	N	IX	R	E	R	R	R	7	1A2	E non G	4	6	1	9	16	20	36	34	34	34	36	36	3	1	2
OsbHLH112	LOC_Os08g39630			KRGCATHPRSIAERVRRTRISERIRKLQELVPNMDKQTNTADMLDLAVDYIKDLQKQVKGL	61	7	IX	A	IX	R	E	R	R	R	7	1A2	E non G	4	6	1	10	17	21	34	34	36	36	36	3	1	2	30
TabHLH145	TRIAE_CS42_7AS_TGACv1_569290_AA1812510			KRGCATHPRSIAERVRRTRISERIRKLQELVPNMDKQTNTADMLDLAVDYIKELQEQVKVI	61	7	IX	A		R	E	R	R	R	7	1A2	E non G	4	6	1	9	16	20	37	34	34	3	1	2	30
TabHLH146	TRIAE_CS42_7BS_TGACv1_591787_AA1921120			KRGCATHPRSIAERVRRTRISERIRKLQELVPNMDKQTNTADMLDLAVDYIKELQEQVKVI	61	7	IX	A		R	E	R	R	R	7	1A2	E non G	4	6	1	9	16	20	34	34	36	3	1	2	30
TabHLH147	TRIAE_CS42_U_TGACv1_642184_AA2112830			KRGCATHPRSIAERVRRTRISERIRKLQELVPNMDKQTNTADMLDLAVDYIKELQEQVKVI	61	7	IX	A		R	E	R	R	R	7	1A2	E non G	4	6	1	9	16	20	34	34	36	3	1	2	30
ZmbHLH083	GRMZM2G417597		ZmbHLH067	KRGCATHPRSIAERVRRTKISERIRKLQELVPNMEKQTNTADMLDLAVDYIKDLQKQVKVL	61	7	IX	A		R	E	R	R	R	7	1A2	E non G	4	6	1	10	17	21	36	17	3	1	2	30
ZmbHLH084	GRMZM2G085467		ZmbHLH068	KRGCATHPRSIAERVRRTKISERIRKLQELVPNMEKQTNTADMLDLAVDYIKDLQKQVKVL	61	7	IX	other		R	E	R	R	R	7	1A2	E non G	4	6	1	10	17	21	34	36	3	1	2	30
ZmbHLH085	GRMZM2G142932		ZmbHLH070	KRGCATHPRSIAERVRRTKISERIRKLQELVPNMDKQTNTSDMLDLAVDYIKELQKQVKVL	61	7	IX	A		R	E	R	R	R	7	1A2	E non G	4	6	1	10	17	21	34	34	3	1	2	30
ZmbHLH082	GRMZM5G879527		ZmbHLH066	KRGCATHPRSIAERVRRTKISERIRKLQELVPDMDKQTNTSDMLDLAVDYIKDLQKQVKAL	61	7	IX	other		R	E	R	R	R	7	1A2	E non G	4	6	1	10	17	21	34	34	36	36	3	1	2	30
ZmbHLH086	GRMZM2G153454		ZmbHLH069	KRGCATHPRSIAERVRRTKISERIRKLQELVPNMDKQTNTSDMLDLAVDYIKDLQKQVKVL	61	7	IX	A		R	E	R	R	R	7	1A2	E non G	4	6	1	10	17	21	34	34	36	3	1	2	30
TabHLH142	TRIAE_CS42_5AL_TGACv1_375068_AA1215240			KRGCATHPRSIAERVRRTKISERIRKLQELVPNMEKQTNTSDMLDLAVDYIKELQMQVKAM	61	7	IX	A		R	E	R	R	R	7	1A2	E non G	4	6	1	10	17	21	34	34	36	36	3	1	2	30
TabHLH143	TRIAE_CS42_5BL_TGACv1_404874_AA1313540			KRGCATHPRSIAERVRRTKISERIRKLQELVPNMEKQTNTSDMLDLAVDYIKELQMQVKVM	61	7	IX	A		R	E	R	R	R	7	1A2	E non G	4	6	1	10	17	21	34	34	36	36	3	1	2	30
TabHLH144	TRIAE_CS42_5DL_TGACv1_434495_AA1436970			KRGCATHPRSIAERVRRTKISERIRKLQELVPNMEKQTNTSDMLDLAVDYIKELQMQVKVM	61	7	IX	A		R	E	R	R	R	7	1A2	E non G	4	6	1	10	17	21	24	34	36	3	1	2	30
OsbHLH097	LOC_Os02g35660			RRGQATDPHSIAERLRREKISDRMKDLQELVPNSNKTNKASMLDEIIDYVKFLQLQVKVL	60	6	XI	A	XI	H	E	R	R	R	6	1A1	G binder	5	6	1	12	19	24	34	24	3	1	2	30	31	4	36
ZmbHLH045	GRMZM5G839518		ZmbHLH013	RRGQATDPHSIAERLRREKISDRMKNLQELVPNSNRTDKASMLDEIIEYVKFLQLQVKVL	60	7	XI	A		H	E	R	R	R	6	1A1	G binder	5	6	2	12	20	25	3	1	2	30	31	4
ZmbHLH046	GRMZM2G116785		ZmbHLH014	RRGQATDPHSIAERLRREKISDRMKNLQDLVPNSNKADKASMLDEIIDYVKFLQLQVKVL	60	6	XI	A		H	E	R	R	R	6	1A1	G binder	5	6	2	12	20	25	1	14	3	1	2	30	31	4
ZmbHLH047	GRMZM2G024530		ZmbHLH015	RRGQATDPHSIAERLRREKISDRMKNLQDLVPNSNKADKASMLDEIIDHVKFLQLQVKVL	60	6	XI	A		H	E	R	R	R	6	1A1	G binder	5	6	2	11	19	24	1	3	1	2	30	31	4
OsbHLH096	LOC_Os06g09370	PTF		RRGQATDPHSIAERLRREKISERMKNLQVLVPNSNKADKASMLDEIIDYVKFLQLQVKVL	60	6	XI	A	XI	H	E	R	R	R	6	1A1	G binder	5	6	2	12	20	25	23	3	1	2	30	31	4
TabHLH136	TRIAE_CS42_7AS_TGACv1_569918_AA1826920	TabHLH1, TC307165		RRGQATDPHSIAERLRREKISERMKNLQDLVPNSNKADKSSMLDEIIDYVKFLQLQVKVL	60	6	XI	A		H	E	R	R	R	6	1A1	G binder	5	6	2	12	20	25	3	1	2	30	31	4
TabHLH137	TRIAE_CS42_7BS_TGACv1_591870_AA1923970			RRGQATDPHSIAERLRREKISERMKNLQDLVPNSNKADKSSMLDEIIDYVKFLQLQVKVL	60	6	XI	A		H	E	R	R	R	6	1A1	G binder	5	6	2	12	20	25	3	1	2	30	31	4
TabHLH138	TRIAE_CS42_7DS_TGACv1_624291_AA2060360	TaPTF1, ABI95371		RRGQATDPHSIAERLRREKISERMKNLQDLVPNSNKADKSSMLDEIIDYVKFLQLQVKVL	60	6	XI	A		H	E	R	R	R	6	1A1	G binder	5	6	2	12	20	25	3	1	2	30	31	4
TabHLH134	TRIAE_CS42_6BL_TGACv1_501060_AA1613040			RRGQATDPHSIAERLRRERIAERMKALQELVPSANKTDKASMLDEIIDYVKFLQLQVKVL	60	6	XI	A		H	E	R	R	R	6	1A1	G binder	5	6	2	12	20	25	36	24	3	1	2	30	31	4
TabHLH135	TRIAE_CS42_6DL_TGACv1_528383_AA1713780			RRGQATDPHSIAERLRRERIAERMKALQELVPSANKTDKASMLDEIIDYVKFLQLQVKVL	60	6	XI	A		H	E	R	R	R	6	1A1	G binder	5	6	2	12	20	25	36	3	1	2	30	31	4
AtbHLH082	AT5G58010			RRGQATDPHSIAERLRRERIAERMKSLQELVPNTNKTDKASMLDEIIEYVRFLQLQVKVL	60	6	XI	A	XI	H	E	R	R	R	6	1A1	G binder	5	6	2	11	19	24	29	3	1	2	30	31	4	20
ZmbHLH041	GRMZM2G067654		ZmbHLH017	KRGQATDPHSIAERLRRERIAERMKSLQELVPNANKTDKASMLDEIIDYVRFLQLQVKVL	60	6	XI	A		H	E	R	R	R	6	1A1	G binder	5	6	2	11	19	24	36	36	3	1	2	30	36	31	4	36
TabHLH131	TRIAE_CS42_7BS_TGACv1_591977_AA1927230			RRGQATDPHSIAERLRRERIAERMKSLQELVPNANKTDKASMLDEIIDYVKFLQLQVKVL	60	6	XI	A		H	E	R	R	R	6	1A1	G binder	5	6	2	12	20	25	24	36	36	3	1	2	30	36	31	4
TabHLH132	TRIAE_CS42_7DS_TGACv1_627659_AA2067140			RRGQATDPHSIAERLRRERIAERMKSLQELVPNANKTDKASMLDEIIDYVKFLQLQVKVL	60	6	XI	A		H	E	R	R	R	6	1A1	G binder	5	6	2	12	20	25	36	36	3	1	2	30	36	36	31	4
TabHLH133	TRIAE_CS42_U_TGACv1_644456_AA2139670			RRGQATDPHSIAERLRRERIAERMKSLQELVPNANKTDKASMLDEIIDYVKFLQLQVKVL	60	6	XI	C		H	E	R	R	R	6	1A1	G binder	5	6	2	12	20	25	36	36	36	3	1	2	30	36	31	4
AtbHLH069	AT4G30980			RRGQATDPHSIAERLRRERIAERMKSLQELVPNGNKTDKASMLDEIIDYVKFLQLQVKVL	60	6	XI	A	XI	H	E	R	R	R	6	1A1	G binder	5	6	2	12	20	25	3	1	2	30	31	4
AtbHLH066	AT2G24260			RRGQATDPHSIAERLRRERIAERMKALQELVPNGNKTDKASMLDEIIDYVKFLQLQVKVL	60	6	XI	A	XI	H	E	R	R	R	6	1A1	G binder	5	6	2	12	20	25	28	3	1	2	30	31	4
OsbHLH100	LOC_Os09g25040			RRGQATDPHSIAERLRRERIAERMKALQELVPNANKLMQTDKASMLDEIIDYVKFLQLQVKAS	63	9	XI	C	XI	H	E	R	R	R	6	1A1	G binder	5	6	1	11	18	23	36	34	36	36	36	36	34	36	36	3	1	2	30	36	31	4	34	36
ZmbHLH044	GRMZM2G027563		ZmbHLH018	RRGQATDPHSIAERLRRERIAERMKALQELVSNANKTDKASMLDEIIDYVKFLQLQVLSM	60	6	XI	A		H	E	R	R	R	6	1A1	G binder	5	5	2	12	19	24	34	34	34	36	3	1	2	31	4
TabHLH127	TRIAE_CS42_5AL_TGACv1_375186_AA1217430			RRGQATDPHSIAERLRRERIAERMKALQELVPNANKTDKASMLDEIIDYVKFLQLQVKVL	60	6	XI	A		H	E	R	R	R	6	1A1	G binder	5	6	2	12	20	25	34	36	36	36	34	34	36	3	1	2	30	30	31	4	36
TabHLH128	TRIAE_CS42_5BL_TGACv1_406163_AA1341570			RRGQATDPHSIAERLRRERIAERMKALQELVPNANKTDKASMLDEIIDYVKFLQLQVKVL	60	6	XI	A		H	E	R	R	R	6	1A1	G binder	5	6	2	12	20	25	36	36	36	36	34	34	36	3	1	2	30	30	31	4
TabHLH129	TRIAE_CS42_5DL_TGACv1_434490_AA1436920			RRGQATDPHSIAERLRRERIAERMKALQELVPNANKTDKASMLDEIIDYVKFLQLQVKVL	60	6	XI	A		H	E	R	R	R	6	1A1	G binder	5	6	2	12	20	25	36	34	36	36	36	34	34	36	3	1	2	30	30	31	4	36
TabHLH130	TRIAE_CS42_6AL_TGACv1_471618_AA1511840			RRGQATDPHSIAERLRRERIAERMKALQELVPNANKTDKASMLDEIIDYVKFLQLQVKVL	60	6	XI	A		H	E	R	R	R	6	1A1	G binder	5	6	2	12	20	25	36	24	3	1	2	30	31	4
ZmbHLH040	GRMZM2G350165		ZmbHLH016	RRGQATDPHSIAERLRRERIAERMKALQELVPNANKTDKASMLDEIVDYVKFLQLQVKVL	60	5	XI	A		H	E	R	R	R	6	1A1	G binder	5	6	2	12	20	25	34	36	36	34	34	36	3	1	2	30	30	31	4	36	34
AtbHLH007	AT1G03040			RRGQATDPHSIAERLRRERIAERIRSLQELVPTVNKTDRAAMIDEIVDYVKFLRLQVKVL	60	6	XI	A	XI	H	E	R	R	R	6	1A1	G binder	5	6	2	9	17	22	3	1	2	30	31	4
AtbHLH059	AT4G02590	UNE12		RRGQATDPHSIAERLRRERIAERIRALQELVPTVNKTDRAAMIDEIVDYVKFLRLQVKVL	60	6	XI	A	XI	H	E	R	R	R	6	1A1	G binder	5	6	2	9	17	22	3	1	2	30	31	4
TabHLH125	TRIAE_CS42_5BL_TGACv1_404191_AA1289300			RRGQATDPHSIAERLRRERIAERMRALQELVPNTNKTDRAVMLDEILDYVKFLRLQVKVL	60	6	XI	A		H	E	R	R	R	6	1A1	G binder	5	6	2	9	17	22	25	3	1	2	30	31	4
TabHLH126	TRIAE_CS42_5DL_TGACv1_438677_AA1468570			RRGQATDPHSIAERLRRERIAERMRALQELVPNTNKTDRAVMLDEILDYVKFLRLQVKVL	60	6	XI	A		H	E	R	R	R	6	1A1	G binder	5	6	2	9	17	22	3	1	2	30	31	4
OsbHLH098	LOC_Os03g58330			RRGQATDPHSIAERLRRERIAERMRALQELVPNTNKTDRAAMLDEILDYVKFLRLQVKVL	60	6	XI	A	XI	H	E	R	R	R	6	1A1	G binder	5	6	2	9	17	22	34	36	3	1	2	30	31	4
ZmbHLH042	GRMZM2G004356		ZmbHLH020	RRGQATDPHSIAERLRRERIAERMRALQELVPNTNKTDRAAMLDEILDYVKFLRLQVKVL	60	6	XI	A		H	E	R	R	R	6	1A1	G binder	5	6	2	9	17	22	36	3	1	2	30	31	4
ZmbHLH043	GRMZM2G162382		ZmbHLH019	RRGQATDPHSIAERLRRERIAERMRALQELVPNTNKTDRAAMLDEILDYVKFLRLQVKVL	60	6	XI	A		H	E	R	R	R	6	1A1	G binder	5	6	2	8	16	21	36	34	3	1	2	30	36	34	31	4
OsbHLH099	LOC_Os07g08440			MRALQDLVPNTNKTDRAAMLDEILDYVKFLRLQVKVL	37	6	XI	A	XI	-	-	-	-	-	0	2	non DNA binder	0	4	2	9	15	15	2	30	31	4
TabHLH124	TRIAE_CS42_5AL_TGACv1_374213_AA1193840			MRALQELVPNTNKTDRAVMLDEILDYVKFLRLQVKVL	37	6	XI	other							0	2	non DNA binder	0	4	2	9	15	15	2	30	31	4
OsbHLH115	LOC_Os06g08500	RHL1		HGGSGGAGQPPFGQLRRERIAERMKSLQELVPNANKTDKASMLDEIIDYVKFLQLQVKVL	60	6	XI	A	XI	Q	G	Q	R	R	3	2	non DNA binder	3	6	2	12	20	23	36	36	36	36	1	2	30	36	36	31	4
OsbHLH114	LOC_Os02g55250			PFSPPFFIASMPCCLRRERIAERMKALQELVPNANKTDKASMLDEIIDYVKFLQLQVKVL	60	6	XI	A	XI	A	C	C	R	R	2	2	non DNA binder	2	6	2	12	20	22	36	36	36	36	3	1	2	30	31	4	36
ZmbHLH048	GRMZM2G316758		ZmbHLH021	GMHAAAVHQPPFGQLRRERIAERMKALQELVPNANKTDKASMLDEIIDYVKFLQLQVKVL	60	6	XI	A		Q	G	Q	R	R	4	1A1	G-box	3	6	2	12	20	23	36	36	1	2	30
AtbHLH075	AT1G25330			KRGQATDSHSLAERVRREKINERLKCLQDLVPGCYKAMGMAVMLDVIIDYVRSLQNQIEFL	61	7	XII	A	XII	H	E	R	R	R	6	1A1	G binder	5	6	2	9	17	22	3	1	2	8
AtbHLH044	AT1G18400	BEE1		RRGQATDSHSLAERVRRGKINERLRCLQDMVPGCYKAMGMATMLDEIINYVQSLQNQVEFL	61	7	XII	A	XII	H	E	R	R	R	6	1A1	G binder	5	5	2	12	19	24	34	3	1	2	8
AtbHLH050	AT1G73830	BEE3		RRGQATDSHSIAERVRRGKINERLKCLQDIVPGCYKTMGMATMLDEIINYVQSLQNQVEFL	61	7	XII	A	XII	H	E	R	R	R	6	1A1	G binder	5	6	2	12	20	25	35	3	1	2	8
OsbHLH079	LOC_Os02g47660			RRGQATDSHSLAERVRRERISERMRYLQELVPGCNKVTGKAGMLDEIINYVQSLQKQVEFL	61	7	XII	E	XII	H	E	R	R	R	6	1A1	G binder	5	6	2	11	19	24	36	34	3	1	2	8
ZmbHLH036	GRMZM2G176289		ZmbHLH025	RRGQATDSHSLAERVRRERISERMRYLQELVPGCSKVTGKAGMLDEIINYVQSLQKQVEFL	61	7	XII	E		H	E	R	R	R	6	1A1	G binder	5	6	2	12	20	25	3	1	2	8
ZmbHLH037	GRMZM2G101350		ZmbHLH026	RRGQATDSHSLAERVRRERISERMRYLQELVPGCSKVTGKAGMLDEIINYVQSLQKQVEFL	61	7	XII	E		H	E	R	R	R	6	1A1	G binder	5	6	2	11	19	24	24	3	1	2	8
TabHLH115	TRIAE_CS42_6AL_TGACv1_471916_AA1515920			RRGQATDSHSLAERVRRERISERMRYLQELVPGCDKVTGKAGMLDEIINYVQSLQKQVEFL	61	7	XII	A		H	E	R	R	R	6	1A1	G binder	5	6	2	11	19	24	34	36	3	1	2	8	34
TabHLH116	TRIAE_CS42_6BL_TGACv1_499425_AA1582300			RRGQATDSHSLAERVRRERISERMRYLQELVPGCDKVTGKAGMLDEIINYVQSLQKQVEFL	61	7	XII	A		H	E	R	R	R	6	1A1	G binder	5	6	2	11	19	24	34	3	1	2	8	34
TabHLH117	TRIAE_CS42_6DL_TGACv1_527262_AA1701490			RRGQATDSHSLAERVRRERISERMRYLQELVPGCDKVTGKAGMLDEIINYVQSLQKQVEFL	61	7	XII	A		H	E	R	R	R	6	1A1	G binder	5	6	2	11	19	24	34	36	3	1	2	8	34
OsbHLH083	LOC_Os05g01256			RRGQATDSHSLAERVRREKISERMKMLQSLVPGCDKVTGKALMLDEIISYVQSLQNQVEFL	61	7	XII	E	XII	H	E	R	R	R	6	1A1	G binder	5	6	2	11	19	24	3	1	2	8
AtbHLH137	AT5G50915			RRGQATDSHSLAERVRREKISERMRTLQNLVPGCDKVTGKALMLDEIINYVQTLQTQVEFL	61	7	XII	A	XII	H	E	R	R	R	6	1A1	G binder	5	6	2	11	19	24	3	1	2	8	12
TabHLH113	TRIAE_CS42_7AS_TGACv1_569520_AA1818140			RRGQATDSHSLAERVRRERISERMRLLQTLVPGCDKVTGKALVLDEIINYVQSLQNQVEFL	61	7	XII	A		H	E	R	R	R	6	1A1	G binder	5	6	2	11	19	24	34	29	3	1	2	8
TabHLH114	TRIAE_CS42_7DS_TGACv1_623316_AA2051900			RRGQATDSHSLAERVRRERISERMRLLQTLVPGCDKVTGKALVLDEIINYVQSLQNQVEFL	61	7	XII	A		H	E	R	R	R	6	1A1	G binder	5	6	2	11	19	24	34	29	3	1	2	8	32
ZmbHLH034	GRMZM2G145579		ZmbHLH023	RRGQATDSHSLAERVRRERISERMRMLQALVPGCDKVTGKAMVLDEIINYVQSLQNQVEFL	61	7	XII	A		H	E	R	R	R	6	1A1	G binder	5	6	2	11	19	24	29	3	1	2	8
ZmbHLH033	GRMZM2G178182		ZmbHLH024	RRGQATDSHSLAERVRRERISERMRVLQALVPGCDKVTGKALVLDEIINYVQSLQNQVEFL	61	7	XII	A		H	E	R	R	R	6	1A1	G binder	5	6	2	11	19	24	24	3	1	2	8	36
OsbHLH080	LOC_Os08g42470	BEE1		RRGQATDSHSLAERVRRERISERMRMLQALVPGCDKVTGKALILDEIINYVQSLQNQVEFL	61	7	XII	A	XII	H	E	R	R	R	6	1A1	G binder	5	6	2	11	19	24	3	1	2	8	19
OsbHLH081	LOC_Os09g33580			RRGQATDSHSLAERVRRERISERMRMLQALVPGCDKVTGKALILDEIINYVQSLQNQVEFL	61	7	XII	A	XII	H	E	R	R	R	6	1A1	G binder	5	6	2	11	19	24	34	3	1	2	8
ZmbHLH035	GRMZM5G882527		ZmbHLH022	RRGQATDSHSLAERVRRERISERMRMLQALVPGCDKVTGKALILDEIINYVQSLQNQVEFL	61	7	XII	A		H	E	R	R	R	6	1A1	G binder	5	6	2	11	19	24	17	3	1	2	8
TabHLH110	TRIAE_CS42_5AL_TGACv1_374347_AA1197610			RRGQATDSHSLSERVRRERISERMRMLQSLVPGCDKVTGKALILDEIINYVQSLQNQVEFL	61	7	XII	A		H	E	R	R	R	6	1A1	G binder	5	6	2	11	19	24	3	1	2	8	35
TabHLH111	TRIAE_CS42_5BL_TGACv1_404942_AA1315780			RRGQATDSHSLSERVRRERISERMRMLQSLVPGCDKVTGKALILDEIINYVQSLQNQVEFL	61	7	XII	A		H	E	R	R	R	6	1A1	G binder	5	6	2	11	19	24	3	1	2	8
TabHLH112	TRIAE_CS42_5DL_TGACv1_433040_AA1399490			RRGQATDSHSLSERVRRERISERMRMLQSLVPGCDKVTGKALILDEIINYVQSLQNQVEFL	61	7	XII	A		H	E	R	R	R	6	1A1	G binder	5	6	2	11	19	24	3	1	2	8
AtbHLH076	AT1G26260			RRGQATNSHSLAERVRREKISERMKFLQDLVPGCDKVTGKAVMLDEIINYVQSLQCQIEFL	61	7	XII	A	XII	H	E	R	R	R	6	1A1	G binder	5	6	2	11	19	24	38	3	1	2	8
AtbHLH063	AT4G34530	CIB1		RRGQATDSHSIAERVRREKISERMKFLQDLVPGCDKITGKAGMLDEIINYVQSLQRQIEFL	61	7	XII	A	XII	H	E	R	R	R	6	1A1	G binder	5	6	2	11	19	24	7	3	1	2	8	25
ZmbHLH029	GRMZM2G080168		ZmbHLH036	RRGQATDSHSLAERVRREKIGERMKLLQDLVPGCSKVTGKAVMLDEIINYVQSLQRQVEFL	61	7	XII	A		H	E	R	R	R	6	1A1	G binder	5	6	2	11	19	24	3	1	2	8
ZmbHLH030	GRMZM2G171818		ZmbHLH037	RRGQATDSHSLAERVRREKISERMKLLQDLVPGCSKVTGKAVMLDEIINYVQSLQCQVEFL	61	7	XII	A		H	E	R	R	R	6	1A1	G binder	5	6	2	11	19	24	3	1	2	8
OsbHLH086	LOC_Os06g16400			RRGQATNSHSLAERVRREKISERMKYLQDLVPGCSKVTGKAVMLDEIINYVQSLQRQVEFL	61	7	XII	A	XII	H	E	R	R	R	6	1A1	G binder	5	6	2	11	19	24	3	1	2	8	21
AtbHLH049	AT1G68920			RRGQATNSHSLAERVRREKISERMKFLQDLVPGCNKVTGKAVMLDEIINYVQSLQRQVEFL	61	7	XII	A	XII	H	E	R	R	R	6	1A1	G binder	5	6	2	11	19	24	36	14	3	1	2	8
TabHLH101	TRIAE_CS42_7AS_TGACv1_571133_AA1844970			RSGQATNSHSLAERVRREKISERMKFLQDLVPGCSKVIGKAVMLDEIINYVQSLQRQVEFL	61	7	XII	A		H	E	R	R	R	5	1A1	G binder	5	6	2	11	19	24	11	3	1	2	8
TabHLH102	TRIAE_CS42_7BS_TGACv1_594159_AA1956400			RSGQATNSHSLAERVRREKISERMKFLQDLVPGCSKVIGKAVMLDEIINYVQSLQRQVEFL	61	7	XII	A		H	E	R	R	R	5	1A1	G binder	5	6	2	11	19	24	9	3	1	2	8
TabHLH103	TRIAE_CS42_7DS_TGACv1_621909_AA2029080			RSGQATNSHSLAERVRREKISERMKFLQDLVPGCSKVIGKAVMLDEIINYVQSLQRQVEFL	61	7	XII	A		H	E	R	R	R	5	1A1	G binder	5	6	2	11	19	24	3	1	2	8
OsbHLH087	LOC_Os08g38080			RKGQATNNHSLAERLRREKISERMKLLQDLVPGCSKVTGKALMLDEIINYVQSLQRQVEFL	61	7	XII	A	XII	H	E	R	R	R	6	1A1	G binder	5	6	2	11	19	24	3	1	2	8
ZmbHLH028	GRMZM5G818643		ZmbHLH032	RRGQATNSHSLAERLRREKISERMKLLQDLVPGCSKVTGKAVMLDEIINYVQSLQRQVEFL	61	7	XII	A		H	E	R	R	R	6	1A1	G binder	5	6	2	1	9	14	34	36	3	1	2	8
OsbHLH085	LOC_Os09g29830			RRGQATNSHSLAERLRREKISERMKLLQDLVPGCSKVTGKAVMLDEIINYVQSLQRQVEFL	61	7	XII	A	XII	H	E	R	R	R	6	1A1	G binder	5	6	2	11	19	24	34	14	3	1	2	8	18
ZmbHLH027	GRMZM2G137541		ZmbHLH033	RRGQATNSHSLAERLRREKISERMKLLQDLVPGCSKVTGKAVMLDEIINYVQSLQRQVEFL	61	7	XII	A		H	E	R	R	R	6	1A1	G binder	5	6	2	11	19	24	30	36	35	14	3	1	2	8
TabHLH098	TRIAE_CS42_5AL_TGACv1_374308_AA1196490			RRGQATNSHSLAERLRREKISERMKLLQDLVPGCSKVTGKAVMLDEIINYVQSLQRQVEFL	61	7	XII	A		H	E	R	R	R	6	1A1	G binder	5	6	2	11	19	24	36	34	3	1	2	8
TabHLH099	TRIAE_CS42_5BL_TGACv1_404292_AA1294150			RRGQATNSHSLAERLRREKISERMKLLQDLVPGCSKVTGKAVMLDEIINYVQSLQRQVEFL	61	7	XII	A		H	E	R	R	R	6	1A1	G binder	5	6	2	11	19	24	36	34	3	1	2	8
TabHLH100	TRIAE_CS42_5DL_TGACv1_433614_AA1417740			RRGQATNSHSLAERLRREKISERMKLLQDLVPGCSKVTGKAVMLDEIINYVQSLQRQVEFL	61	7	XII	A		H	E	R	R	R	6	1A1	G binder	5	6	2	11	19	24	36	34	36	3	1	2	8
OsbHLH084	LOC_Os03g51910			KRGQATNSHSLAERLRRKKISERMKLLQDLVPGCSKITGKAVMLDEIINYVQSLQRQVEFL	61	7	XII	A	XII	H	E	R	R	R	6	1A1	G binder	5	6	2	11	19	24	3	1	2	8
ZmbHLH025	GRMZM2G092091		ZmbHLH035	KRGQATNSHSLAERLRRKKISERMKLLQDLVPGCSKITGKAVMLDEIINYVQSLQRQVEFL	61	7	XII	A		H	E	R	R	R	6	1A1	G binder	5	6	2	11	19	24	3	1	2	8	2
ZmbHLH026	GRMZM2G385543		ZmbHLH034	KRGQATNSHSLAERLRRKKISERMKLLQDLVPGCSKITGKAVMLDEIINYVQSLQRQVEFL	61	7	XII	A		H	E	R	R	R	6	1A1	G binder	5	6	2	11	19	24	3	1	2	8
TabHLH095	TRIAE_CS42_4AL_TGACv1_288523_AA0950910			KRGQATNSHSLAERLRRKKISEKMKLLQDLVPGCNKITGKAVMLDEIINYVQSLQQQVEFL	61	7	XII	A		H	E	R	R	R	6	1A1	G binder	5	6	2	11	19	24	3	1	2	8
TabHLH096	TRIAE_CS42_4BS_TGACv1_329359_AA1100570			KRGQATNSHSLAERLRRKKISERMKLLQDLVPGCNKITGKAVMLDEIINYVQSLQRQVEFL	61	7	XII	A		H	E	R	R	R	6	1A1	G binder	5	6	2	11	19	24	3	1	2	8
TabHLH097	TRIAE_CS42_4DS_TGACv1_362163_AA1177340			KRGQATNSHSLAERLRRKKISERMKLLQDLVPGCNKITGKAVMLDEIINYVQSLQRQVEFL	61	7	XII	A		H	E	R	R	R	6	1A1	G binder	5	6	2	11	19	24	3	1	2	8
ZmbHLH019	GRMZM2G407119		ZmbHLH038	KRGQATNSHSLAERFRREKINVRMKLLQDLVPGCNKITGKAMMLDEIINYVQSLQRQVEFL	61	7	XII	other		H	E	R	R	R	6	1A1	G binder	5	6	2	11	19	24	3	1	2	8
OsbHLH088	LOC_Os03g12940			KRGQATNSHSLAERFRREKINERMKLLQDLVPGCNKITGKAMMLDEIINYVQSLQRQVEFL	61	7	XII	A	XII	H	E	R	R	R	6	1A1	G binder	5	6	2	11	19	24	36	3	1	2	8
ZmbHLH018	GRMZM2G180452		ZmbHLH039	KRGQATNSHSLAERFRREKINERMKLLQDLVPGCNKITGKAMMLDEIINYVQSLQRQIEFL	61	6	XII	A		H	E	R	R	R	6	1A1	G binder	5	6	2	11	19	24	3	1	2	8	14
TabHLH107	TRIAE_CS42_4AS_TGACv1_308656_AA1028900			KRGQATNNHSLAERFRREKINERMKHLQDLVPGCNKITGKAMMLDEIINYVQSLQRQVEFL	61	7	XII	A		H	E	R	R	R	6	1A1	G binder	5	6	2	11	19	24	36	3	1	2	8
TabHLH108	TRIAE_CS42_4BL_TGACv1_320413_AA1038310			KRGQATNNHSLAERFRREKINERMKHLQDLVPGCNKITGKAMMLDEIINYVQSLQRQVEFL	61	7	XII	A		H	E	R	R	R	6	1A1	G binder	5	6	2	11	19	24	3	1	2	8	14
TabHLH109	TRIAE_CS42_4DL_TGACv1_342599_AA1117480			KRGQATNNHSLAERFRREKINERMKHLQDLVPGCNKITGKAMMLDEIINYVQSLQRQVEFL	61	7	XII	A		H	E	R	R	R	6	1A1	G binder	5	6	2	11	19	24	3	1	2	8
AtbHLH074	AT1G10120			RRGQATNSHSLAERVRREKISERMRLLQELVPGCNKITGKAVMLDEIINYVQSLQQQVEFL	61	7	XII	A	XII	H	E	R	R	R	6	1A1	G binder	5	6	2	11	19	24	3	1	2	8
AtbHLH077	AT3G23690			RRGQATDSHSLAERARREKISERMTLLQDLVPGCNRITGKAVMLDEIINYVQSLQRQVEFL	61	7	XII	A	XII	H	E	R	R	R	6	1A1	G binder	5	6	2	11	19	24	3	1	2	8
AtbHLH062	AT3G07340			RRGQATDSHSLAERVRREKISERMKLLQDLVPGCNKVTGKALMLDEIINYVQSLQRQVEFL	61	7	XII	A	XII	H	E	R	R	R	6	1A1	G binder	5	6	2	11	19	24	33	3	1	2	8	34	21
AtbHLH078	AT5G48560			RRGQATDSHSLAERVRREKIGERMKLLQDLVPGCNKVTGKALMLDEIINYVQSLQRQVEFL	61	7	XII	A	XII	H	E	R	R	R	6	1A1	G binder	5	6	2	11	19	24	34	36	23	3	1	2	8	34
OsbHLH093	LOC_Os04g28280	An-1		RRGQATDSHSLAERVRRERISERMKLLQSLVPGCNKITGKALMLDEIINYVQSLQRQVEFL	61	7	XII	A	XII	H	E	R	R	R	6	1A1	G binder	5	6	2	11	19	24	3	1	2	8
TabHLH086	TRIAE_CS42_2AL_TGACv1_093921_AA0289390			RRGQATDSHSLAERVRREKIGERMKLLQSLVPSCNKITGKALMLDEIINYVQSLQRQVEFL	61	7	XII	A		H	E	R	R	R	6	1A1	G binder	5	6	2	11	19	24	1	17	3	1	2	8
TabHLH087	TRIAE_CS42_2BL_TGACv1_129357_AA0380060			RRGQATDSHSLAERVRREKIGERMKLLQSLVPSCNKITGKALMLDEIINYVQSLQRQVEFL	61	7	XII	A		H	E	R	R	R	6	1A1	G binder	5	6	2	11	19	24	1	26	3	1	2	8
TabHLH088	TRIAE_CS42_2DL_TGACv1_160046_AA0545980			RRGQATDSHSLAERVRREKIGERMKLLQSLVPSCNKITGKALMLDEIINYVQSLQRQVEFL	61	7	XII	A		H	E	R	R	R	6	1A1	G binder	5	6	2	11	19	24	1	17	3	1	2	8
AtbHLH048	AT2G42300			RRGQATDNHSLAERARREKINARMKLLQELVPGCDKIQGTALVLDEIINHVQTLQRQVEML	61	7	XII	A	XII	H	E	R	R	R	6	1A1	G binder	5	6	2	10	18	23	1	3	1	2	8	34
AtbHLH060	AT3G57800			RRGQATDSHSLAERARREKINARMKLLQELVPGCDKIQGTALVLDEIINHVQSLQRQVEML	61	7	XII	A	XII	H	E	R	R	R	6	1A1	G binder	5	6	2	10	18	23	3	1	2	8	34
ZmbHLH038	GRMZM2G074438		ZmbHLH043	RRGQATDSHSLAERARREKINARMELLKELVPGCSKVSGTALVLDEIINHVQSLQRQVEYL	61	7	XII	A		H	E	R	R	R	6	1A1	G binder	5	6	2	10	18	23	36	3	1	2	8	34
OsbHLH095	LOC_Os06g41060			MELLKELVPGCSKVSGTALVLDEIINHVQSLQRQVEYL	38	7	XII	A	XII	-	-	-	-	-	0	2	non DNA binder	4	4	2	9	15	19	2	8	34
ZmbHLH039	GRMZM2G378653		ZmbHLH042	RRGQATDSHSLAERARREKINARMELLKELVPGCSKVSGTALVLDEIINHVQSLQRQVEYL	61	7	XII	A		H	E	R	R	R	6	1A1	G binder	5	6	2	10	18	23	36	14	3	1	2	8	34
TabHLH121	TRIAE_CS42_7AL_TGACv1_556882_AA1772710			RRGQATDSHSLAERARREKINARMELLKELVPGCSKVSGTALVLEEIINHVQSLQRQVEYL	61	7	XII	A		H	E	R	R	R	6	1A1	G binder	5	6	2	10	18	23	36	3	1	2	8	34
TabHLH122	TRIAE_CS42_7BL_TGACv1_577372_AA1873650			RRGQATDSHSLAERARREKINARMELLKELVPGCSKVSGTALVLEEIINHVQSLQRQVEYL	61	7	XII	A		H	E	R	R	R	6	1A1	G binder	5	6	2	10	18	23	17	3	1	2	8	34
TabHLH123	TRIAE_CS42_7DL_TGACv1_603192_AA1978010			RRGQATDSHSLAERARREKINARMELLKELVPGCSKVSGTALVLEEIINHVQSLQRQVEYL	61	7	XII	A		H	E	R	R	R	6	1A1	G binder	5	6	2	10	18	23	17	3	1	2	8	34
AtbHLH058	AT4G36540	BEE2		RRGEATDRHSLAERARREKISKKMKCLQDIVPGCNKVTGKAGMLDEIINYVQSLQQQVEFL	61	7	XII	H	XII	H	E	R	R	R	7	1A1	G binder	5	6	2	11	19	24	3	1	2	8	29
AtbHLH064	AT2G18300			RRGQATDRHSLAERARREKISKKMKYLQDIVPGCNKVTGKAGMLDEIINYVQCLQRQVEFL	61	7	XII	A	XII	H	E	R	R	R	7	1A1	G binder	5	6	2	11	19	24	34	3	1	2	8
AtbHLH031	AT1G59640	BPE, ZCW32		RRGQATDSHSLAERARREKISERMKILQDLVPGCNKVIGKALVLDEIINYIQSLQRQVEFL	61	7	XII	A	XII	H	E	R	R	R	6	1A1	G binder	5	6	2	11	19	24	3	1	2	8
AtbHLH079	AT5G62610			RRGQATDRHSLAERARREKISEKMTALQDIIPGCNKIIGKALVLDEIINYIQSLQRQVEFL	61	7	XII	A	XII	H	E	R	R	R	7	1A1	G binder	5	6	2	11	19	24	36	3	1	2	8
OsbHLH094	LOC_Os07g09590			RRGQATDSHSLAERARREKISERMKILQDLVPGCNKVIGKASVLDEIINYIQSLQHQVEFL	61	7	XII	A	XII	H	E	R	R	R	6	1A1	G binder	5	6	2	12	20	25	34	36	36	3	1	2	8
ZmbHLH032	GRMZM2G008898		ZmbHLH041	RRGQATDSHSLAERARREKISERMKVLQDIVPGCNKVIGKASVLDEIINYIQSLQRQVEFL	61	7	XII	A		H	E	R	R	R	6	1A1	G binder	5	6	2	12	20	25	24	3	1	2	8
ZmbHLH031	GRMZM2G137358		ZmbHLH040	RRGQATDSHSLAERARREKISERMKVLQDLVPGCNKVIGKASVLDEIINYIQSLQCQVEFL	61	7	XII	A		H	E	R	R	R	6	1A1	G binder	5	6	2	12	20	25	38	36	36	3	1	2	8
OsbHLH089	LOC_Os03g58830			RRGQATDSHSLAERARREKISERMKILQDLVPGCNKVIGKASVLDEIINYIQALQRQVEFL	61	7	XII	A	XII	H	E	R	R	R	6	1A1	G binder	5	6	2	12	20	25	36	36	36	3	1	2	8
TabHLH118	TRIAE_CS42_5AL_TGACv1_374284_AA1196090			RRGQATDSHSLAERARREKITERMKILQDLVPGCNKVIGKASVLDEIINYVQALERQIEFL	61	7	XII	A		H	E	R	R	R	6	1A1	G binder	5	6	2	11	19	24	36	3	1	2	8
TabHLH119	TRIAE_CS42_5BL_TGACv1_407256_AA1354920			RRGQATDSHSLAERARREKITERMKILQDLVPGCNKVIGKASVLDEIINYVQALERQIEFL	61	7	XII	A		H	E	R	R	R	6	1B	non E binder	5	6	2	11	19	24	36	3	1	2	8
TabHLH120	TRIAE_CS42_5DL_TGACv1_434122_AA1429800			RRGQATDSHSLAERARREKITERMKILQDLVPGCNKVIGKASVLDEIINYVQALERQIEFL	61	7	XII	A		H	E	R	R	R	6	1A1	G binder	5	6	2	11	19	24	36	3	1	2	8
OsbHLH090	LOC_Os01g68700			RRGEATDSHSLAERVRREKISQRMKLLQDLVPGCNKVVGKAVMLDEIINYVQSLQRQVEFL	61	7	XII	A	XII	H	E	R	R	R	6	1A1	G binder	5	6	2	11	19	24	36	36	24	3	1	2	8
ZmbHLH021	GRMZM2G180406		ZmbHLH028	RRGEATDSHSLAERVRREKISQRMKLLQDLVPGCNKVVGKAVMLDEIINYVQSLQRQVEFL	61	7	XII	A		H	E	R	R	R	6	1A1	G binder	5	6	2	11	19	24	36	3	1	2	8
ZmbHLH022	GRMZM2G030762		ZmbHLH029	RRGEATDSHSLAERVRREKISQRMKLLQDLVPGCNKVVGKAVMLDEIINYVQSLQRQVEFL	61	7	XII	A		H	E	R	R	R	6	1B	non E binder	5	6	2	11	19	24	34	36	24	3	1	2	8
TabHLH089	TRIAE_CS42_3AL_TGACv1_194277_AA0630140			RRGEATDSHSLAERVRREKISQRMKLLQDLVPGCNKVVGKAVMLDEIINYVQSLQRQVEFL	61	7	XII	A		H	E	R	R	R	6	1A1	G binder	5	6	2	11	19	24	34	3	1	2	8	34
TabHLH090	TRIAE_CS42_3B_TGACv1_222450_AA0764830			RRGEATDSHSLAERVRREKISQRMKLLQDLVPGCNKVVGKAVMLDEIINYVQSLQRQVEFL	61	7	XII	A		H	E	R	R	R	6	1A1	G binder	5	6	2	11	19	24	34	36	3	1	2	8	34
TabHLH091	TRIAE_CS42_3DL_TGACv1_249382_AA0847200			RRGEATDSHSLAERVRREKISQRMKLLQDLVPGCNKVVGKAVMLDEIINYVQSLQRQVEFL	61	7	XII	A		H	E	R	R	R	6	1A1	G binder	5	6	2	11	19	24	34	36	3	1	2	8	34
OsbHLH091	LOC_Os08g41320			RRGQATDSHSLAERVRRERISQRMKVLQDLVPGCNKVIGKALMLDEIINYVQSLQRQVEFL	61	7	XII	A	XII	H	E	R	R	R	6	1A1	G binder	5	6	2	11	19	24	36	17	3	1	2	8
ZmbHLH020	GRMZM5G828396		ZmbHLH027	RRGQATDSHSLAERVRRERISQRMKVLQDLVPGCNKVIGKALMLDEIINYVQSLQRQVEFL	61	7	XII	A		H	E	R	R	R	6	1A1	G binder	5	6	2	11	19	24	3	1	2	8	5	9
TabHLH092	TRIAE_CS42_7AS_TGACv1_571875_AA1850490			RRGQATDSHSLAERVRRERISQRMKFLQDLVPGCNKVIGKALMLDEIINYVQSLQRQVEFL	61	7	XII	A		H	E	R	R	R	6	1A1	G binder	5	6	2	11	19	24	36	3	1	2	8	34
TabHLH093	TRIAE_CS42_7BS_TGACv1_592241_AA1934170			RRGQATDSHSLAERVRRERISQRMKFLQDLVPGCNKVIGKALMLDEIINYVQSLQRQVEFL	61	7	XII	A		H	E	R	R	R	6	1A1	G binder	5	6	2	11	19	24	36	3	1	2	8	34
TabHLH094	TRIAE_CS42_7DS_TGACv1_624521_AA2061810			RRGQATDSHSLAERVRRERISQRMKFLQDLVPGCNKVIGKALMLDEIINYVQSLQRQVEFL	61	7	XII	A		H	E	R	R	R	6	1A1	G binder	5	6	2	11	19	24	36	3	1	2	8	34
OsbHLH092	LOC_Os09g32510			RRGQATDSHSLAERVRREKISQRMKVLQDLVPGCNKVVGKALMLDEIINYVQSLQQQVEFL	61	7	XII	A	XII	H	E	R	R	R	6	1A1	G binder	5	6	2	11	19	24	36	3	1	2	8	11
ZmbHLH023	GRMZM2G083504		ZmbHLH031	RRGQATDSHSLAERVRREKISQRMKFLQDLVPGCNKVVGKALMLDEIINYVQSLQQQVEFL	61	7	XII	A		H	E	R	R	R	6	1A1	G binder	5	6	2	11	19	24	36	3	1	2	8	36
ZmbHLH024	GRMZM2G144275		ZmbHLH030	RRGQATDSHSLAERVRREKISQRMKFLQDLVPGCNKVVGKALMLDEIINYVQSLQQQVEFL	61	7	XII	A		H	E	R	R	R	6	1A1	G binder	5	6	2	11	19	24	36	14	3	1	2	8	25
TabHLH104	TRIAE_CS42_5AL_TGACv1_375841_AA1227830			RRGQATDSHSLAERVRREKITLKMKMLQDLVPGCNKVIGKALMLDEIINYVQSLQQQVEFL	61	7	XII	A		H	E	R	R	R	6	1A1	G binder	5	6	2	11	19	24	36	36	36	3	1	2	8
TabHLH105	TRIAE_CS42_5BL_TGACv1_404446_AA1300110			RRGQATDSHSLAERVRREKITLKMKMLQDLVPGCNKVIGKALMLDEIINYVQSLQQQVEFL	61	7	XII	A		H	E	R	R	R	6	1A1	G binder	5	6	2	11	19	24	36	36	3	1	2	8
TabHLH106	TRIAE_CS42_5DL_TGACv1_435131_AA1446470			RRGQATDSHSLAERVRREKITLKMKMLQDLVPGCNKVIGKALMLDEIINYVQSLQQQVEFL	61	7	XII	A		H	E	R	R	R	6	1A1	G binder	5	6	2	11	19	24	36	36	3	1	2	8
AtbHLH140	AT5G01310	ROX1		TSTLSTDPQSVAARDRRHRISDRFKILQSMVPGGAKMDTVSMLDEAISYVKFLKAQIWYH	60	6	VIIIb	P	VIIIb	Q	A	R	R	R	3	2	non DNA binder	5	5	2	10	17	22	14	1	2	7	12	29	17
ZmbHLH074	GRMZM2G397518		ZmbHLH058	GAKLSTDPQSVAARERRHRISDRFRVLRSLVPGGSKMDTVSMLEQAIHYVKFLKTQISLH	60	6	VIIIb	P		Q	A	R	R	R	4	2	non DNA binder	5	6	2	9	17	22	14	1	2
OsbHLH123	LOC_Os01g61480	LAX1		GAKLSTDPQSVAARERRHRISDRFRVLRSLVPGGSKMDTVSMLEQAIHYVKFLKAQVTLH	60	6	VIIIb	P	VIIIb	Q	A	R	R	R	4	2	non DNA binder	5	6	2	9	17	22	14	1	2
TabHLH060	TRIAE_CS42_U_TGACv1_641629_AA2099820			GAKLSTDPQSVAARERRHRISDRFRVLRSLVPGGSKMDTVSMLEQAIHYVKFLKAQVSLY	60	6	VIIIb	P		Q	A	R	R	R	4	2	non DNA binder	5	6	2	9	17	22	14	1	2
TabHLH058	TRIAE_CS42_3AL_TGACv1_193676_AA0617410			GAKLSTDPQSVAARERRHRISDRFRVLRSLVPGGSKMDTVSMLEQAIHYVKFLKAQVSLH	60	6	VIIIb	P		Q	A	R	R	R	4	2	non DNA binder	5	6	2	9	17	22	14	1	2
TabHLH059	TRIAE_CS42_3DL_TGACv1_251575_AA0882640			GAKLSTDPQSVAARERRHRISDRFRVLRSLVPGGSKMDTVSMLEQAIHYVKFLKAQVSLH	60	6	VIIIb	P		Q	A	R	R	R	4	2	non DNA binder	5	6	2	9	17	22	14	1	2
OsbHLH122	LOC_Os06g10820			NARVSSEPQSVAARLRRERVSQRMRALQRLVPGGARLDTASMLEEAIRYVKFLKGHVQSL	60	6	VIIIb	P	VIIIb	Q	A	R	R	R	4	2	non DNA binder	5	5	2	11	18	23	25	14	1	2
TabHLH055	TRIAE_CS42_7AS_TGACv1_569497_AA1817540			NGRVSSEPQSVAARLRRERVSQRMRALQRLVPGGARLDTASMLEEAVRYVRFLKSHVQAL	60	6	VIIIb	P		Q	A	R	R	R	4	2	non DNA binder	5	5	2	10	17	22	14	1	2
TabHLH056	TRIAE_CS42_7BS_TGACv1_592977_AA1946950			NGRVSSEPQSVAARLRRERVSQRMRALQRLVPGGARLDTASMLEEAVRYVRFLKSHVQAL	60	6	VIIIb	P		Q	A	R	R	R	4	2	non DNA binder	5	5	2	10	17	22	14	1	2
TabHLH057	TRIAE_CS42_7DS_TGACv1_621980_AA2030600			NGRVSSEPQSVAARLRRERVSQRMRALQRLVPGGARLDTASMLEEAVRYVRFLKSHVQAL	60	6	VIIIb	P		Q	A	R	R	R	4	2	non DNA binder	5	5	2	10	17	22	14	1	2
AtbHLH087	AT3G21330			NVKISTDPQTVAARQRRERISEKIRVLQTLVPGGTKMDTASMLDEAANYLKFLRAQVKAL	60	6	VIIIb	P	VIIIb	Q	A	R	R	R	4	2	non DNA binder	5	6	2	10	18	23	34	34	36	16	26	14	1	2	5
ZmbHLH073	GRMZM2G164341		ZmbHLH054	NVRISSDPQTVAARQRRERISERLRVLQKLVPGGAKMDTASMLDEAASYLRFLQSQVREL	60	6	VIIIb	P		Q	A	R	R	R	4	2	non DNA binder	5	6	2	10	18	23	34	36	26	14	1	2
ZmbHLH072	GRMZM2G081816		ZmbHLH055	NVRISSDPQTVAARQRRERISDRLRVLQKLVPGGAKMDTASMLDEAASYLRFLKSQVRDL	60	6	VIIIb	P		Q	A	R	R	R	4	2	non DNA binder	5	6	2	10	18	23	36	34	9	34	36	26	14	1	2
TabHLH043	TRIAE_CS42_3AL_TGACv1_195785_AA0653890			NVRISSDPQTVAARQRRERISERLRVLQKLVPGGAKMDTASMLDEAANYLRFLKSQLREL	60	6	VIIIb	P		Q	A	R	R	R	4	2	non DNA binder	5	6	2	10	18	23	36	34	24	36	26	14	1	2	36
OsbHLH117	LOC_Os01g38610			NVRISSDPQTVAARQRRERISERLRVLQKLVPGGAKMDTASMLDEAANYLRFLKSQIREL	60	6	VIIIb	P	VIIIb	Q	A	R	R	R	4	2	non DNA binder	5	6	2	10	18	23	36	36	34	37	36	24	36	26	14	1	2	36
TabHLH044	TRIAE_CS42_3B_TGACv1_222101_AA0757380			NVRISSDPQTVAARQRRERISERLRVLQKLVPGGAKMDTASMLDEAANYLRFLKSQIREL	60	6	VIIIb	P		Q	A	R	R	R	4	2	non DNA binder	5	6	2	10	18	23	36	34	36	26	14	1	2
TabHLH045	TRIAE_CS42_3DL_TGACv1_251735_AA0884420			NVRISSDPQTVAARQRRERISERLRVLQKLVPGGAKMDTASMLDEAANYLRFLKSQIREL	60	6	VIIIb	P		Q	A	R	R	R	4	2	non DNA binder	5	6	2	10	18	23	36	34	36	26	14	1	2	36
ZmbHLH070	GRMZM2G111666		ZmbHLH056	NVRISSDPQTVAARLRRERVSERLRVLQKLVPGGSKMDTASMLDEAASYLKFLKSQVQAL	60	6	VIIIb	P		Q	A	R	R	R	4	2	non DNA binder	5	5	2	11	18	23	36	36	26	14	1	2	36
OsbHLH118	LOC_Os01g51140			NVRISSDPQTVAARLRRERVSDRLRVLQKLVPGGNKMDTASMLDEAASYLKFLKSQVQKL	60	6	VIIIb	P	VIIIb	Q	A	R	R	R	4	2	non DNA binder	5	5	2	11	18	23	36	36	34	26	14	1	2
TabHLH040	TRIAE_CS42_3AL_TGACv1_195166_AA0645630			NVRISSDPQTVAARLRRERVSDRLRVLQKLVPGGSKMDTASMLDEAASYLKFLKSQVQAL	60	6	VIIIb	P		Q	A	R	R	R	4	2	non DNA binder	5	5	2	11	18	23	36	26	14	1	2	34
TabHLH041	TRIAE_CS42_3B_TGACv1_223262_AA0779260			NVRISSDPQTVAARLRRERVSDRLRVLQKLVPGGSKMDTASMLDEAASYLKFLKSQVQAL	60	6	VIIIb	P		Q	A	R	R	R	4	2	non DNA binder	5	5	2	11	18	23	36	26	14	1	2
TabHLH042	TRIAE_CS42_3DL_TGACv1_253633_AA0895140			NVRISSDPQTVAARLRRERVSDRLRVLQKLVPGGSKMDTASMLDEAASYLKFLKSQVQAL	60	6	VIIIb	P		Q	A	R	R	R	4	2	non DNA binder	5	5	2	11	18	23	36	26	14	1	2	34
OsbHLH119	LOC_Os05g46370	LF		NVRISSDPQTVAARLRRERVSERLRVLQRLVPGGSKMDTATMLDEAASYLKFLKSQLEAL	60	6	VIIIb	P	VIIIb	Q	A	R	R	R	4	2	non DNA binder	5	5	2	11	18	23	30	15	26	14	1	2	30
ZmbHLH071	GRMZM2G094892		ZmbHLH057	NVRISSDPQTVAARLRRERVSERLRVLQRLVPGGSRMDTASMLDEAAGYLKFLKSQVKAL	60	6	VIIIb	P		Q	A	R	R	R	4	2	non DNA binder	5	5	2	11	18	23	29	36	26	14	1	2
TabHLH037	TRIAE_CS42_1AL_TGACv1_002331_AA0040910			NVRISSDPQTVAARLRREKVSERLRALQRLVPGGSKMDTASMLDEAASYLKFLKSQVAAL	60	6	VIIIb	P		Q	A	R	R	R	4	2	non DNA binder	5	5	2	11	18	23	36	36	26	14	1	2	36	36	30
TabHLH038	TRIAE_CS42_1BL_TGACv1_030506_AA0092700			NVRISSDPQTVAARLRREKVSERLRALQRLVPGGSKMDTASMLDEAASYLKFLKSQVAAL	60	6	VIIIb	P		Q	A	R	R	R	4	2	non DNA binder	5	5	2	11	18	23	36	36	26	14	1	2	36	30
TabHLH039	TRIAE_CS42_1DL_TGACv1_062219_AA0210680			NVRISSDPQTVAARLRREKVSERLRALQRLVPGGSKMDTASMLDEAASYLKFLKSQVAAL	60	6	VIIIb	P		Q	A	R	R	R	4	2	non DNA binder	5	5	2	11	18	23	36	36	6	26	14	1	2	30
ZmbHLH062	GRMZM2G134735		ZmbHLH051	NARISTDPQSVAARVRRERISERIRVLQRLVPGGTKMDTASMLDEAIHYVKFLKTQVQSL	60	6	VIIIb	P		Q	A	R	R	R	4	2	non DNA binder	5	6	2	12	20	25	11	26	14	1	2
ZmbHLH064	GRMZM2G414252		ZmbHLH052	NVRVSKDPQSVAARLRRERISERIRALQRLVPGGTKMDTASMLDEAIQYVKFLKSQLQSL	60	6	VIIIb	P		Q	A	R	R	R	5	1B	non E binder	5	6	2	12	20	25	25	34	26	14	1	2	13
TabHLH048	TRIAE_CS42_6AS_TGACv1_487945_AA1573750			NVRTSKDPQSVAARLRRERISERIRVLQRLVPGGTKMDTASMLDEAIHYVKFLKSQV	57	6	VIIIb	P		Q	A	R	R	R	5	1B	non E binder	5	6	2	11	19	24	36	24	14	1	2
TabHLH046	TRIAE_CS42_5AL_TGACv1_374167_AA1192220			NVRTSKDPQSVAARLRRERISERIRVLQRLVPGGTKMDTASMLDEAIHYVKFLKSQVQSL	60	6	VIIIb	P		Q	A	R	R	R	5	1B	non E binder	5	6	2	12	20	25	34	36	24	14	1	2
TabHLH047	TRIAE_CS42_5DL_TGACv1_436794_AA1463240			NVRTSKDPQSVAARLRRERISERIRVLQRLVPGGTKMDTASMLDEAIHYVKFLKSQVQSL	60	6	VIIIb	P		Q	A	R	R	R	5	1B	non E binder	5	6	2	12	20	25	34	36	24	14	1	2
TabHLH051	TRIAE_CS42_7BS_TGACv1_594444_AA1957600			NVHISTDPQSVAARMRRERISERIRILQRLVPGGTKMDTASMLDEAIHYVKFLKTQVQSL	60	6	VIIIb	P		Q	A	R	R	R	4	2	non DNA binder	5	6	2	12	20	25	26	14	1	2
OsbHLH121	LOC_Os08g36740			NVRISTDPQSVAARMRRERISERIRILQRLVPGGTKMDTASMLDEAIHYVKFLKTQVQSL	60	6	VIIIb	P	VIIIb	Q	A	R	R	R	4	2	non DNA binder	5	6	2	12	20	25	36	26	14	1	2
ZmbHLH063	GRMZM2G471635		ZmbHLH050	NVRISTDPQSVAARMRRERISERIRILQRLVPGGTKMDTASMLDEAIHYVKFLKTQVQSL	60	6	VIIIb	P		Q	A	R	R	R	4	2	non DNA binder	5	6	2	12	20	25	26	14	1	2
TabHLH049	TRIAE_CS42_7AS_TGACv1_569842_AA1825040			NVRISTDPQSVAARMRRERISERIRILQRLVPGGTKMDTASMLDEAIHYVKFLKTQVQSL	60	6	VIIIb	P		Q	A	R	R	R	4	2	non DNA binder	5	6	2	12	20	25	26	14	1	2
TabHLH050	TRIAE_CS42_7DS_TGACv1_623499_AA2053860			NVRISTDPQSVAARMRRERISERIRILQRLVPGGTKMDTASMLDEAIHYVKFLKTQVQSL	60	6	VIIIb	P		Q	A	R	R	R	4	2	non DNA binder	5	6	2	12	20	25	26	14	1	2
AtbHLH037	AT3G50330	HEC2		NVRISKDPQSVAARHRRERISERIRILQRLVPGGTKMDTASMLDEAIHYVKFLKKQVQSL	60	6	VIIIb	P	VIIIb	Q	A	R	R	R	6	1B	non E binder	5	6	2	12	20	25	26	14	1	2	36
AtbHLH088	AT5G67060	HEC1		NVRISKDPQSVAARHRRERISERIRILQRLVPGGTKMDTASMLDEAIHYVKFLKKQVQSL	60	6	VIIIb	P	VIIIb	Q	A	R	R	R	6	1B	non E binder	5	6	2	12	20	25	3	26	14	1	2	36	36
OsbHLH120	LOC_Os09g28210	qRT9		NVRISKDPQSVAARLRRERISERIRILQRLVPGGTKMDTASMLDEAIHYVKFLKSQVQSL	60	6	VIIIb	P	VIIIb	Q	A	R	R	R	5	1B	non E binder	5	6	2	12	20	25	26	14	1	2	34
ZmbHLH065	GRMZM2G045431		ZmbHLH053	NVRISKDPQSVAARLRRERISERIRTLQRLVPGGTKMDTASMLDEAIHYVKFLKSQVQSL	60	6	VIIIb	P		Q	A	R	R	R	5	1B	non E binder	5	6	2	12	20	25	25	24	14	1	2
AtbHLH043	AT5G09750	HEC3		NVRISDDPQSVAARHRRERISERIRILQRLVPGGTKMDTASMLDEAIRYVKFLKRQIRLL	60	6	VIIIb	P	VIIIb	Q	A	R	R	R	5	1B	non E binder	5	6	2	12	20	25	34	26	14	1	2
AtbHLH040	AT4G00120	IND, EDA33		NVRISDDPQTVVARRRRERISEKIRILKRIVPGGAKMDTASMLDEAIRYTKFLKRQVRIL	60	6	VIIIb	P	VIIIb	Q	A	R	R	R	5	1B	non E binder	5	6	2	12	20	25	26	14	1	2
OsbHLH124	LOC_Os08g01700			NVRISDDPQSVAARHRRERISERIRILQRLVPGGTKMDTASMLDEAIRYIKFLKRQVQEL	60	6	VIIIb	P	VIIIb	Q	A	R	R	R	5	1B	non E binder	5	6	2	12	20	25	34	34	36	26	14	1	2	36
TabHLH052	TRIAE_CS42_7AL_TGACv1_558191_AA1791090			NVRISEDPQSVAARHRRERISERIRILQRLVPGGTKMDTASMLDEAIRYIKFLKRQVQDL	60	6	VIIIb	P		Q	A	R	R	R	5	1B	non E binder	5	6	2	12	20	25	34	34	34	26	14	1	2	34
TabHLH053	TRIAE_CS42_7BL_TGACv1_577424_AA1875200			NVRISEDPQSVAARHRRERISERIRILQRLVPGGTKMDTASMLDEAIRYIKFLKRQVQDL	60	6	VIIIb	P		Q	A	R	R	R	5	1B	non E binder	5	6	2	12	20	25	34	34	34	26	14	1	2	34	36
TabHLH054	TRIAE_CS42_7DL_TGACv1_602759_AA1967510			NVRISEDPQSVAARHRRERISERIRILQRLVPGGTKMDTASMLDEAIRYIKFLKRQVQDL	60	6	VIIIb	P		Q	A	R	R	R	5	1B	non E binder	5	6	2	12	20	25	34	34	34	26	14	1	2	34	36
ZmbHLH066	GRMZM5G817854		ZmbHLH047	NVRISEDPQSVAARHRRERISERVRVLQRLVPGGTKMDTASMLDEAIRYIKFLKRQVQEL	60	6	VIIIb	P		Q	A	R	R	R	5	1B	non E binder	5	6	2	12	20	25	34	26	14	1	2
ZmbHLH067	GRMZM5G818776		ZmbHLH046	NVRISEDPQSVAARHRRERISERVRVLQRLVPGGTKMDTASMLDEAIRYIKFLKRQVQEL	60	6	VIIIb	P		Q	A	R	R	R	5	1B	non E binder	5	6	2	12	20	25	34	26	14	1	2
ZmbHLH068	GRMZM5G812883		ZmbHLH048	NVRISEDPQSVAARHRRERISERVRVLQRLVPGGTKMDTASMLDEAIRYIKFLKRQVQEL	60	6	VIIIb	P		Q	A	R	R	R	5	1B	non E binder	5	6	2	12	20	25	34	26	14	1	2
ZmbHLH069	GRMZM2G354618		ZmbHLH049	NVRISEDPQSVVARHRRERISERVRVLQRLVPGGTKMDTASMLDEAIRYIKFLKRQVQEL	60	6	VIIIb	P		Q	A	R	R	R	5	1B	non E binder	5	6	2	12	20	25	34	26	14	1	2
OsbHLH127	LOC_Os06g30090			QRANNKETQSSAAKSRRERISERLRALQELVPSGGKVDMVTMLDRAISYVKFMQMQLRVL	60	6	VIIIc(1)	H	VIIIc(1)	Q	A	K	R	R	5	1B	non E binder	5	6	2	9	17	22	38	31	36	1	2	20
TabHLH034	TRIAE_CS42_7AS_TGACv1_570301_AA1833620			ATSSAKDTQSDAAKTRRERIGERLRVLQELVPNGSKVDMVTMLDKAITYVKFMQLQLTVL	60	6	VIIIc(1)	E		Q	A	K	R	R	4	2	non DNA binder	5	6	2	9	17	22	36	1	2	20
TabHLH035	TRIAE_CS42_7BS_TGACv1_591858_AA1923730			PTSSAKDPQSDAAKTRRERIGERLRVLQELVPNGNKVDMVTMLDKAITYVKFMQLQLTVL	60	6	VIIIc(1)	E		Q	A	K	R	R	4	2	non DNA binder	5	6	2	9	17	22	36	1	2	20
TabHLH036	TRIAE_CS42_7DS_TGACv1_622929_AA2047440			ATTSAKDPQSDAAKTRRERIGERLRVLQELVPNGNKVDMVTMLDKAITYVKFMQLQLTVL	60	6	VIIIc(1)	E		Q	A	K	R	R	4	2	non DNA binder	5	6	2	9	17	22	1	2	20
OsbHLH125	LOC_Os01g02110			PSPNKEQPQSAAAKVRRERISERLKVLQDLVPNGTKVDLVTMLEKAINYVKFLQLQVKVL	60	6	VIIIc(1)	A	VIIIc(1)	Q	A	K	R	R	4	2	non DNA binder	5	6	2	10	18	23	36	36	36	1	2	20
ZmbHLH081	GRMZM2G066057		ZmbHLH064	APAPTKDPQSVAAKVRREKIAEKLKVLQDLVPNGTKVDLVTMLEKAITYVKFLQLQVKVL	60	6	VIIIc(1)	D		Q	A	K	R	R	4	2	non DNA binder	5	6	2	10	18	23	36	36	34	24	1	2	20
TabHLH022	TRIAE_CS42_3AS_TGACv1_211357_AA0689070			KVVPTKDPQSVVAKVRRERISERLKVLQDLVPNGTKVDMVTMLEKAITYVKFLQLQVKVL	60	6	VIIIc(1)	A		Q	A	K	R	R	5	1B	non E binder	5	6	2	10	18	23	14	1	2	20
TabHLH023	TRIAE_CS42_3B_TGACv1_228181_AA0826160			KVVPTKDPQSAVAKVRRERISERLKVLQDLVPNGTKVDMVTMLEKAITYVKFLQLQVKVL	60	6	VIIIc(1)	A		Q	A	K	R	R	5	1B	non E binder	5	6	2	10	18	23	1	2	20
TabHLH024	TRIAE_CS42_3DS_TGACv1_271549_AA0902260			KVVPTKDPQSAVAKVRRERISERLKVLQDLVPNGTKVDMVTMLEKAITYVKFLQLQVKVL	60	6	VIIIc(1)	A		Q	A	K	R	R	5	1B	non E binder	5	6	2	10	18	23	24	1	2	20
ZmbHLH080	AC216731.3_FG001		ZmbHLH065	STAPTKDPQSLAAKNRRERISERLRALQELVPNGTKVDLVTMLEKAISYVKFLQLQVKVL	60	6	VIIIc(1)	E		Q	A	K	R	R	4	2	non DNA binder	5	6	2	10	18	23	36	37	36	30	1	2	20
OsbHLH126	LOC_Os02g48060			PTTPTKDPQSLAAKNRRERISERLRILQELVPNGTKVDLVTMLEKAISYVKFLQLQVKVL	60	6	VIIIc(1)	E	VIIIc(1)	Q	A	K	R	R	4	2	non DNA binder	5	6	2	10	18	23	20	36	1	2	20
AtbHLH083	AT1G66470	RHD6		PTTSPKDPQSLAAKNRRERISERLKILQELVPNGTKVDLVTMLEKAISYVKFLQVQVKVL	60	6	VIIIc(1)	A	VIIIc(1)	Q	A	K	R	R	4	2	non DNA binder	5	6	2	10	18	23	36	34	36	34	14	1	2	20
AtbHLH086	AT5G37800	RSL1		ATTSPKDPQSLAAKNRRERISERLKVLQELVPNGTKVDLVTMLEKAIGYVKFLQVQVKVL	60	6	VIIIc(1)	A	VIIIc(1)	Q	A	K	R	R	4	2	non DNA binder	5	6	2	10	18	23	14	1	2	20
TabHLH032	TRIAE_CS42_6DL_TGACv1_527275_AA1701670			HNSPKGDPQSLAAKNRREKISERLRTLQELVPNGTKVDMVTMLEKAVSYVKFLQLQVKVL	60	6	VIIIc(1)	H		Q	A	K	R	R	5	1B	non E binder	5	6	2	10	18	23	24	1	2	20
TabHLH030	TRIAE_CS42_6BL_TGACv1_499609_AA1587290			TTSPKGDPQSLAAKNRREKISERLRTLQELVPNGTKVDMVTMLEKAVSYVKFLQLQVKVL	60	6	VIIIc(1)	H		Q	A	K	R	R	4	2	non DNA binder	5	6	2	10	18	23	20	24	1	2	20
TabHLH029	TRIAE_CS42_6AL_TGACv1_472700_AA1525100			TTSPKGDPQSLAAKTRREKISERLRTLQELVPNGTKVDMVTMLEKAFSYVKFLQLQVKVL	60	6	VIIIc(1)	H		Q	A	K	R	R	4	2	non DNA binder	5	6	2	9	17	22	24	1	2
TabHLH031	TRIAE_CS42_6DL_TGACv1_526808_AA1692430			TSSPKGDTQSLTAKNRREKISERLRTLQELVPNGTKVDMVTMLEKAFSYVKFLQLQVKVL	60	6	VIIIc(1)	H		Q	A	K	R	R	4	2	non DNA binder	5	6	2	9	17	22	24	1	2
TabHLH027	TRIAE_CS42_6AL_TGACv1_472700_AA1525070			TTSPKGDPQSLTAKNRREKISERLRTLQELVPNGTKVDMVTMLEKAFSYVQFLQLQVKVL	60	6	VIIIc(1)	H		Q	A	K	R	R	4	2	non DNA binder	5	6	2	9	17	22	36	24	1	2	20
TabHLH028	TRIAE_CS42_6BL_TGACv1_499437_AA1582540			ITSPKGDPQSLTAKNRREKISERLRTLQELVPNGTKVDMVTMLEKAFSYVKFLQLQVKVL	60	6	VIIIc(1)	H		Q	A	K	R	R	4	2	non DNA binder	5	6	2	9	17	22	24	1	2	20
TabHLH025	TRIAE_CS42_6AL_TGACv1_472047_AA1517200			TTSPKGDPQSLTAKNRREKISERLRTLQELVPNGTKVDMVTMLEKAFSYVKFLQLQVKVL	60	6	VIIIc(1)	H		Q	A	K	R	R	4	2	non DNA binder	5	6	2	9	17	22	1	2	20
TabHLH026	TRIAE_CS42_6DL_TGACv1_528456_AA1714200			TTSPKGDPQSLTAKNRREKISERLRTLQELVPNGTKVDMVTMLEKAFSYVKFLQLQVKVL	60	6	VIIIc(1)	E		Q	A	K	R	R	4	2	non DNA binder	5	6	2	9	17	22	36	24	1	2	20
TabHLH033	TRIAE_CS42_6DL_TGACv1_530011_AA1719250			TTSAKGGPQSHTAKNRREKISERLRTLQELVPNGTKVDMVTMLEKAFSYVKFLQLQVKVL	60	6	VIIIc(1)	H		Q	A	K	R	R	5	1B	non E binder	5	6	2	9	17	22	36	1	2	20
TabHLH015	TRIAE_CS42_5DL_TGACv1_435745_AA1454260			GRGSAADPQSLYAKRRREKINDRLRALQKLVPNGTKVDLSTMLEEAVLYVKFLQLQIKVL	60	6	VIIIc(2)	A		Q	A	K	R	R	5	1B	non E binder	5	6	2	12	20	25	3	1	2	13
TabHLH013	TRIAE_CS42_5AL_TGACv1_374204_AA1193610			GRGSAADPQSLYAKRRREKINDRLRVLQKLVPNGTKVDLSTMLEEAVLYVKFLQLQIKVL	60	6	VIIIc(2)	A		Q	A	K	R	R	5	1B	non E binder	5	6	2	12	20	25	24	3	1	2	13
TabHLH014	TRIAE_CS42_5BL_TGACv1_409284_AA1365700			GRGSAADPQSLYAKRRRERINDRLRVLQKLVPNGTKVDLSTMLEEAVLYVKFLQLQIKVL	60	6	VIIIc(2)	A		Q	A	K	R	R	5	1B	non E binder	5	6	2	12	20	25	3	1	2	13
OsbHLH134	LOC_Os03g55550			RRRSATIAQSLYARRRRERINGRLRILQKLVPNGTKVDISTMLEEAVHYVKFLQLQIKVE	60	6	VIIIc(2)	C	VIIIc(2)	Q	A	R	R	R	7	1B	non E binder	5	6	2	11	19	24	36	3	1	2	13
OsbHLH133	LOC_Os12g32400			HSVSAESSQSYYAKNRRQRINERLRILQELIPNGTKVDISTMLEEAIQYVKFLHLQIKLL	60	6	VIIIc(2)	A	VIIIc(2)	Q	A	K	R	R	4	2	non DNA binder	5	6	2	11	19	24	34	1	2	13
TabHLH001	TRIAE_CS42_1AL_TGACv1_000066_AA0002070			KSRAAMDSQSNYAKRRRHKINERLRVLQHLIPNGTKVDISTMLEEAVQYVKFLHLQIKLL	60	6	VIIIc(2)	A		Q	A	K	R	R	6	1B	non E binder	5	6	2	11	19	24	1	2	13
TabHLH002	TRIAE_CS42_1BL_TGACv1_030606_AA0095590			KSRASMDSQSNYAKRRRHKINERLRVLQHLIPNGTKVDISTMLEEAVQYVKFLHLQIKLL	60	6	VIIIc(2)	A		Q	A	K	R	R	6	1B	non E binder	5	6	2	11	19	24	15	1	2	13
TabHLH003	TRIAE_CS42_1DL_TGACv1_062113_AA0208940			MSRAGLDSQSNYAKRRRHKINERLRVLQHLIPNGTKVDISTMLEEAVHYVKFLHLQIKLL	60	6	VIIIc(2)	A		Q	A	K	R	R	5	1B	non E binder	5	6	2	11	19	24	15	1	2	13
OsbHLH132	LOC_Os11g41640			HKQCSKDTQSLYAKRRRERINERLRILQQLVPNGTKVDISTMLEEAVQYVKFLQLQIKLL	60	6	VIIIc(2)	A	VIIIc(2)	Q	A	K	R	R	7	1B	non E binder	5	6	2	12	20	25	16	1	2	13
ZmbHLH079	GRMZM2G165188		ZmbHLH063	PSRSSKDSQSLYAKRRRERINEKLRTLQQLIPNGTKVDMSTMLEEAVQYVKFLQLQIKLL	60	6	VIIIc(2)	A		Q	A	K	R	R	6	1B	non E binder	5	6	2	12	20	25	34	31	1	2
TabHLH021	TRIAE_CS42_3B_TGACv1_222057_AA0756240			CRRPSKNLQSLYAKRRRERINEKLRVLQHLIPNGTKVDISTMLEEAVQYVKFLQLQIKVL	60	6	VIIIc(2)	A		Q	A	K	R	R	7	1B	non E binder	5	6	2	12	20	25	34	10	35	1	2	13
TabHLH019	TRIAE_CS42_3AL_TGACv1_194940_AA0642340			CKRPSKNLQSLCAKRRRERINEKLRELQNLIPNGTKVDISTMLEEAVQYVKFLQLQIKVL	60	6	VIIIc(2)	A		Q	A	K	R	R	7	1B	non E binder	5	6	2	12	20	25	34	35	1	2	13
TabHLH020	TRIAE_CS42_3DL_TGACv1_250299_AA0865600			CKRPSKNLQSLCAKRRRERINEKLRVLQRLIPNGTKVDISTMLEEAVQYVKFLQLQIKVL	60	6	VIIIc(2)	A		Q	A	K	R	R	7	1B	non E binder	5	6	2	12	20	25	34	35	1	2	13
TabHLH010	TRIAE_CS42_5AS_TGACv1_394538_AA1280880			GRGAATDPQSLYARKRRERINERLKTLQTLVPNGTKVDMSTMLEEAVQYVKFLQLQIKVL	60	6	VIIIc(2)	A		Q	A	R	R	R	5	1B	non E binder	5	6	2	12	20	25	25	17	3	1	2	13
TabHLH011	TRIAE_CS42_5DS_TGACv1_456674_AA1475990			GRGAATDPQSLYARKRRERINERLKTLQTLVPNGTKVDMSTMLEEAVQYVKFLQLQIKVL	60	6	VIIIc(2)	A		Q	A	R	R	R	5	1B	non E binder	5	6	2	12	20	25	17	3	1	2	13
TabHLH012	TRIAE_CS42_5BS_TGACv1_424380_AA1389210			GRGAATDPQSLYARKRRKRINERLKTLQTLVPNGTKVDMSTMLEEAVQHVKFLQLQIKVL	60	6	VIIIc(2)	A		Q	A	R	R	R	5	1B	non E binder	5	6	2	11	19	24	17	3	1	2	13
ZmbHLH077	AC198518.3_FG005		ZmbHLH060	ATTTTAEPQSIYARKRRERINERLKVLQSLVPNGTKVDMSTMLEEAVHYVKFLQLQIRLL	60	6	VIIIc(2)	E		Q	A	R	R	R	4	2	non DNA binder	5	6	2	12	20	25	17	1	2	13
ZmbHLH078	GRMZM2G395549		ZmbHLH059	ATTTTAEPQSIYARKRRERINERLKVLQSLVPNGTKVDMSTMLEEAVHYVKFLQLQIRLI	60	6	VIIIc(2)	E		Q	A	R	R	R	4	2	non DNA binder	5	6	2	11	19	24	17	1	2	15	11	5	15	1
TabHLH016	TRIAE_CS42_4AL_TGACv1_289001_AA0963110			AGRQTTDPQSLYARKRREKINERLKVLQNLVPNGTKVDISTMLEEAVEYVKFLQLQIKLL	60	6	VIIIc(2)	A		Q	A	R	R	R	5	1B	non E binder	5	6	2	12	20	25	11	14	1	2	13
TabHLH017	TRIAE_CS42_4BS_TGACv1_328220_AA1084850			AGRQTTDPQSLYARKRREKINERLKVLQNLVPNGTKVDISTMLEEAVEYVKFLQLQIKLL	60	6	VIIIc(2)	A		Q	A	R	R	R	5	1B	non E binder	5	6	2	12	20	25	14	1	2	13
TabHLH018	TRIAE_CS42_4DS_TGACv1_361334_AA1165960			AGRQTTDPQSLYARKRREKINERLKVLQNLVPNGTKVDISTMLEEAVEYVKFLQLQIKLL	60	6	VIIIc(2)	A		Q	A	R	R	R	5	1B	non E binder	5	6	2	12	20	25	11	14	1	2	13
AtbHLH054	AT1G27740	RSL4		TKGTATDPQSLYARKRREKINERLKTLQNLVPNGTKVDISTMLEEAVHYVKFLQLQIKLL	60	6	VIIIc(2)	E	VIIIc(2)	Q	A	R	R	R	5	1B	non E binder	5	6	2	12	20	25	34	7	3	1	2	13
AtbHLH139	AT5G43175			NRGIASDPQSLYARKRRERINDRLKTLQSLVPNGTKVDISTMLEDAVHYVKFLQLQIKLL	60	6	VIIIc(2)	E	VIIIc(2)	Q	A	R	R	R	5	1B	non E binder	5	6	2	12	20	25	3	1	2	13
OsbHLH131	LOC_Os03g42100			GHRSATDPQSLYARKRRERINERLKILQNLVPNGTKVDISTMLEEAMHYVKFLQLQIKLL	60	6	VIIIc(2)	A	VIIIc(2)	Q	A	R	R	R	6	1B	non E binder	5	6	2	11	19	24	3	1	2	13
OsbHLH130	LOC_Os12g39850			GRGAATDPQSLYARKRRERINERLKTLQNLVPNGTKVDISTMLEEAVHYVKFLQLQIKLL	60	6	VIIIc(2)	A	VIIIc(2)	Q	A	R	R	R	5	1B	non E binder	5	6	2	12	20	25	3	1	2	13
OsbHLH129	LOC_Os03g10770			GRGAATDPQSLYARKRRERINERLKILQNLIPNGTKVDISTMLEEAVHYVKFLQLQIKLL	60	6	VIIIc(2)	A	VIIIc(2)	Q	A	R	R	R	5	1B	non E binder	5	6	2	12	20	25	34	34	36	3	1	2	13
TabHLH009	TRIAE_CS42_4BL_TGACv1_322340_AA1070730			GRGAATDPQSLYARKRRQKINERLKVLQKLIPNGTKVDISTMLEEAVHYIKFMQLQIKLL	60	6	VIIIc(2)	A		Q	A	R	R	R	5	1B	non E binder	5	6	2	11	19	24	36	3	1	2	13
TabHLH007	TRIAE_CS42_4AS_TGACv1_306506_AA1009290			GRGAATDPQSLYARKRREKINERLKVLQNLIPNGTKVDISTMLEEAVHYIKFMQLQIKLL	60	6	VIIIc(2)	A		Q	A	R	R	R	5	1B	non E binder	5	6	2	11	19	24	3	1	2	13
TabHLH008	TRIAE_CS42_4DL_TGACv1_345261_AA1152510			GRGAATDPQSLYARKRREKINERLKVLQNLIPNGTKVDISTMLEEAVHYIKFMQLQIKLL	60	6	VIIIc(2)	A		Q	A	R	R	R	5	1B	non E binder	5	6	2	11	19	24	3	1	2	13
TabHLH004	TRIAE_CS42_2AS_TGACv1_112464_AA0338550			SRGAATDPQSLYARKRRERINERLKTLQNLVPNGTKVDISTMLEEAVEYVKFMQLQIKLL	60	6	VIIIc(2)	A		Q	A	R	R	R	5	1B	non E binder	5	6	2	11	19	24	21	36	3	1	2	13
TabHLH005	TRIAE_CS42_2BS_TGACv1_146126_AA0455980			SRGAATDPQSLYARKRRERINERLKTLQNLVPNGTKVDISTMLEEAVEYVKFMQLQIKLL	60	6	VIIIc(2)	A		Q	A	R	R	R	5	1B	non E binder	5	6	2	11	19	24	9	3	1	2	13
TabHLH006	TRIAE_CS42_2DS_TGACv1_178698_AA0599900			SRGAATDPQSLYARKRRERINERLKTLQNLVPNGTKVDISTMLEEAVEYVKFMQLQIKLL	60	6	VIIIc(2)	A		Q	A	R	R	R	5	1B	non E binder	5	6	2	11	19	24	17	3	1	2	13
AtbHLH085	AT4G33880			SRGAATDPQSLYARKRRERINERLRILQNLVPNGTKVDISTMLEEAVHYVKFLQLQIKLL	60	6	VIIIc(2)	A	VIIIc(2)	Q	A	R	R	R	5	1B	non E binder	5	6	2	12	20	25	12	3	1	2	13
OsbHLH128	LOC_Os07g39940			NRGAATDPQSLYARKRRERINERLRILQNLVPNGTKVDISTMLEEAVQYVKFLQLQIKLL	60	6	VIIIc(2)	A	VIIIc(2)	Q	A	R	R	R	5	1B	non E binder	5	6	2	12	20	25	17	3	1	2	13
AtbHLH084	AT2G14760			SRGAATDPQSLYARKRRERINERLRILQHLVPNGTKVDISTMLEEAVQYVKFLQLQIKLL	60	6	VIIIc(2)	A	VIIIc(2)	Q	A	R	R	R	5	1B	non E binder	5	6	2	12	20	25	9	3	1	2	13
ZmbHLH075	GRMZM2G383841		ZmbHLH061	SRGAATEPQSLYARKRRERINERLRILQNLVPNGTKVDISTMLEEAAQYVKFLQLQIKLL	60	6	VIIIc(2)	A		Q	A	R	R	R	5	1B	non E binder	5	6	2	11	19	24	3	1	2	13
ZmbHLH076	GRMZM2G057260		ZmbHLH062	SRGGATDPQSLYARKRRERINERLRILQNLVPNGTKVDISTMLEEAAQYVKFLQLQIKLL	60	6	VIIIc(2)	A		Q	A	R	R	R	5	1B	non E binder	5	6	2	11	19	24	3	1	2	13
AtbHLH117	AT3G22100			TSGSPTASNDGGIITKRRKISDKIRSLEKLMPWERKMNLAMTLEESHKYIKFLQSQIASL	60	6	VIIIa	P	VIIIa	N	I	I	K	R	2	2	non DNA binder	1	5	1	9	15	16	6	1	2
AtbHLH052	AT1G30670			TKKRELSAQSIAARKRRRRITEKTQELGKLIPGSQKHNTAEMFNAAAKYVKFLQAQIEIL	60	6	VIIIa	P	VIIIa	Q	A	R	R	R	7	1B	non E binder	5	6	1	8	15	20	21	1	2
AtbHLH053	AT2G34820			SKKPTLSSQSIAARGRRRRIAEKTHELGKLIPGGNKLNTAEMFQAAAKYVKFLQSQVGIL	60	6	VIIIa	P	VIIIa	Q	A	R	R	R	5	1B	non E binder	5	6	1	8	15	20	1	2	19
ZmbHLH017	GRMZM2G137374		ZmbHLH075	AGGACQSVQNSAARQRRKRISEKTAELARLIPGANKLNTAEMLEEASRHVKLLQAQVGML	60	6	VIIIa	P		Q	A	R	R	R	3	2	non DNA binder	5	6	1	9	16	21	1	2	4
TabHLH400	TRIAE_CS42_5AL_TGACv1_379359_AA1256180			NGRVGQTAPSAAARERRRRISEKTAELSRLVPGGHRLNTAEMLQEAGRHVKLLQAQVGVL	60	6	VIIIa	P		P	A	R	R	R	4	2	non DNA binder	4	6	1	9	16	20	36	1	2	4
OsbHLH181	LOC_Os12g31430			HHHHNQAVQSAAARERRRRISSKTAELSRLIPGAARMNSTAEMLQAAARHVRLLQAQVGML	61	7	VIIIa	N		Q	A	R	R	R	7	1B	non E binder	5	6	1	7	14	19	34	34	1	2	30	4
TabHLH398	TRIAE_CS42_5AL_TGACv1_378127_AA1251370			QAAGNGSSQSAAARERRRRISEKTAELSRLIPGGHKLNTAEMLQEAARHVKLLQAQVGML	60	6	VIIIa	P		Q	A	R	R	R	3	2	non DNA binder	5	6	1	9	16	21	1	2	4
TabHLH399	TRIAE_CS42_5BL_TGACv1_406549_AA1346950			QAAGNGSSQSAAARERRRRISEKTAELSRLIPGGHKLNTAEMLQEAARHVKLLQAQVGML	60	6	VIIIa	P		Q	A	R	R	R	3	2	non DNA binder	5	6	1	9	16	21	1	2	4
AtbHLH146	AT4G30180			DGIRILERPDKEGGNEEGGIEERLRELKKLLPGGEEMNVEEMLSEIGNYIKCLELQTIAL	60	6	VIIIa	P	VIIIa	P	G	G	E	E	3	2	non DNA binder	0	6	0	8	14	14	1	2
AtbHLH170	AT2G18969			KRQGGEKHQDSDEEEEGGEIKKRLKELQKLLPGGEEMNMEEILSEIGSYIVCLELQMIVL	60	6	VIIIa	P	-	Q	E	E	E	G	4	2	non DNA binder	2	6	0	7	13	15	1	2
AtbHLH165	AT2G42870	PAR1		ETNASVREDREEAEEEEDEVKEKIEALQRIIPGGAALGVDALFEETAGYILSLQCQIKTI	60	6	VIIIa	P	-	D	A	E	E	E	2	2	non DNA binder	1	5	1	6	12	13	1	2
AtbHLH166	AT3G58850	PAR2		ATASVSETDVEDEDEDEEGVEEKIEALQTIVPGGTELGVDALFEETASYILALQCQINAI	60	6	VIIIa	P	-	D	E	D	D	E	0	2	non DNA binder	1	5	1	6	12	13	1	2
OsbHLH175	LOC_Os04g56500	IBH1		AGETSAAARAVPPPPRQQGEPPRAEALRRLVPGGAGMEYSSLLEETADYLRSLRAQVQLM	60	6	26	P	-	R	P	P	R	Q	2	2	non DNA binder	1	5	0	9	14	15	36	13	2
ZmbHLH226	GRMZM2G388823			TPLAPAAVAARGPPPRQAGEPARADALRRLVPGGAEMEYGSLLDETADYVRSLRAQVQLM	60	6	26	P		A	P	P	R	Q	2	2	non DNA binder	1	5	0	8	13	14	34	13	3	2
ZmbHLH227	GRMZM2G084576			GATSAAAPPVQGPPPRQAGEPARADALRRIVPGGAGMEYCSLLDETADYVLHLRAQVQLM	60	8	26	P		P	P	P	R	Q	1	2	non DNA binder	1	5	0	8	13	14	34	13	2
TabHLH490	TRIAE_CS42_2BL_TGACv1_130086_AA0403480			SAAARAALVPPPPPARQAGEPARSDALRRLVPGGAGMEYSSLLEETADYVRCLRAQVQLM	60	6	26	P		V	P	P	R	Q	2	2	non DNA binder	1	5	0	9	14	15	13	2
TabHLH488	TRIAE_CS42_2AL_TGACv1_093360_AA0278520			SAAARAALVPPAPPARQAGEPARSDALRRLVPGGAGMEYCSLLEETADYVRCLRAQVQLM	60	6	26	P		V	P	P	R	Q	2	2	non DNA binder	1	5	0	8	13	14	13	2
TabHLH489	TRIAE_CS42_2DL_TGACv1_158009_AA0505760			AAAARAALAPPPPPARQAGEPARSDALRRLVPGGAGMEYCSLLEETADYVRCLRAQVQLM	60	6	26	P		A	P	P	R	Q	2	2	non DNA binder	1	5	0	8	13	14	13	2
OsbHLH171	LOC_Os08g16030			SLAMAAASGGGGALAARRMVKGRLRLLRRLVPGGEALRGFSLLSETLDYVVCLKTQVELM	60	6	Orphan	P	-	G	A	L	A	R	1	2	non DNA binder	2	5	0	9	14	16	36	1	2
ZmbHLH230	GRMZM2G145909			AAEGGGGIRCSAMAAARRMVKARLQVLRSLVPGGEAMGGLSLLTETLDYVVCLKAQVELM	60	6	Orphan	P		R	M	A	A	R	2	2	non DNA binder	1	5	1	9	15	16	13	1	2
AtbHLH159	AT4G30410	P1R2		LRRKSKSASEEAAAKAKRLVKRRTQGLRNVVPGGELMSNDVLLLQETLDYIVSLQTQVNVM	61	7	Orphan	P	orphan	S	A	A	A	K	6	1B	non E binder	1	5	0	8	13	14	1	2
AtbHLH167	AT5G57780	P1R1		MKNRCNILRRNGNFTAKTWVRKRTDLLKSLVPGGELIDDKDYLIRETLDYIVYLRAQVDVM	61	7	Orphan	P	-	R	N	F	A	K	5	1B	non E binder	0	5	1	6	12	12	38	1	2
OsbHLH168	LOC_Os02g54870			TTKAYGGGGGGGGGVARAMVRKRASVLKEIVPGGKALDMCALLGETLDYAVSLKAQVDVM	60	6	27	P	-	G	G	G	A	R	2	2	non DNA binder	1	5	1	8	14	15	36	20	36	1	2
TabHLH491	TRIAE_CS42_6AL_TGACv1_471835_AA1514960			KAGTAARPRGSAGVVARAMLRKRTQVLKGIVPGVQAVDDECTLLGEALDYAVCLKAQVDVM	61	7	27	P		R	G	V	A	R	4	2	non DNA binder	1	6	1	9	16	17	24	2
TabHLH492	TRIAE_CS42_6DL_TGACv1_526442_AA1683630			KAGTAARPRGSAGIVARAMVRKRTQVLKGIVPGVEGVDDECTLLGEALDYAVCLKAQVDVM	61	7	27	P		R	G	I	A	R	4	2	non DNA binder	1	5	1	9	15	16	1	2
TabHLH493	TRIAE_CS42_6BL_TGACv1_501109_AA1613550			KAGTAARPWGSAGVVARAMVRKRTQVLKGIVPGVEAVDDECTLLGEALDYAVCLKAQVDVM	61	7	27	P		W	G	V	A	R	3	2	non DNA binder	1	5	1	9	15	16	1	2
TabHLH505	TRIAE_CS42_7BL_TGACv1_578428_AA1894660			PKAILAPASSGYKVQRCRRIVRRTMALREVIPGGRDSTVDEATLLREAVDYTVHLRAQVDVL	62	8	Orphan	L		S	K	V	R	C	3	2	non DNA binder	2	6	1	10	17	19	13	1	2
ZmbHLH229	GRMZM6G998221			TTAAAGTTLGSCREIARRLVRKRTMVLRKMIPGGELLHDEISLLHEAVDYVTHLHAQVDAL	61	7	28	P		L	R	E	A	R	2	2	non DNA binder	1	4	1	9	14	15	13	1	2
OsbHLH157	LOC_Os02g08220			IVRRRTPLMSSSSEVARRLVKKRDKVLRRMIPGGELIADEISLLHEAMDYVVHLHAQVDVL	61	7	28	P	orphan	M	S	E	A	R	4	2	non DNA binder	1	4	1	8	13	14	13	1	2	38
TabHLH494	TRIAE_CS42_6AS_TGACv1_485210_AA1540160			RCCPQRRTTASSGEIARRLVRKRTKVLRGMVPGGELLDGASLLREAVDYVVHLRAQVAVL	60	6	28	P		T	G	E	A	R	4	2	non DNA binder	1	4	1	10	15	16	13	1	2
TabHLH495	TRIAE_CS42_6BS_TGACv1_514447_AA1659780			RRCPQRRTTTSSGEIARRLVRKRTKVLRGMVPGGELLDGASLLREAMDYVVHLRAQVAVL	60	6	28	P		T	G	E	A	R	5	1B	non E binder	1	4	1	9	14	15	13	1	2
TabHLH496	TRIAE_CS42_6DS_TGACv1_542830_AA1731230			RRCLQRRTTTSSGEIARRLVRKRTKVLRGMVPGGELLDGASLLREAMDYVVHLRAQVAVL	60	6	28	P		T	G	E	A	R	5	1B	non E binder	1	4	1	9	14	15	13	1	2
ZmbHLH228	GRMZM2G435001			VVRRPRRATASCDVVARRLVRSRTMALRKVIPGADATAAMDDEAVLLRETIDYAVHLRAQVDVL	64	10	Orphan	P		T	D	V	A	R	5	1B	non E binder	1	5	1	9	15	16	13	1	2
OsbHLH158	LOC_Os06g44320			GRKTRSGAGGGGEMARRLQVRRRAMALRKVIPGGGDAMDEAALLREAMDYVVHLRAQVDVL	61	7	29	P	orphan	G	E	M	R	R	5	1A2	E non G	3	5	1	8	14	17	5	13	1	2
TabHLH503	TRIAE_CS42_7BL_TGACv1_578797_AA1900290			KRSWIRSGRAGGGAVARRLLRTRTMALRELIPGGRDATVDEVTLLREAMDYTVHLRAQVDVL	62	8	29	P		R	G	A	A	R	5	1B	non E binder	2	6	1	8	15	17	13	1	2
TabHLH504	TRIAE_CS42_7DL_TGACv1_603189_AA1977840			KKSWIRSGRAGAGAVARRLLRTRTMALRDVIPGGRDAAVDQATLLREAMDYAVHLRAQVDVL	62	8	29	P		R	G	A	A	R	5	1B	non E binder	2	6	1	9	16	18	13	1	2
TabHLH502	TRIAE_CS42_7DL_TGACv1_603189_AA1977830			MALRDVIPGGRHSAVDEVILLREAMDYAVHLCAQVDVL	38	8	29	other							0	2	non DNA binder	0	4	2	7	13	13	2
TabHLH499	TRIAE_CS42_7AL_TGACv1_556102_AA1755830			RRIMRRCRGCKRSNVVGRLVRRRMTALREVIPGGRDSAVDEVTLLCEAMDYAVHLRAQVDVL	62	8	29	P		G	S	N	V	G	7	1B	non E binder	1	5	1	8	14	15	13	1	2
TabHLH497	TRIAE_CS42_7AL_TGACv1_556102_AA1755810			KRCSGRSGRTGGGDTPGRLVSSRTMALREVIPGGRNSTVDEATLLREAMDYAMHLRAQVDVL	62	8	29	P		R	G	D	P	G	4	2	non DNA binder	1	5	1	9	15	16	13	1	2
TabHLH498	TRIAE_CS42_7DL_TGACv1_603189_AA1977850			KRCSGRSGRAGGGDVAGRLLKSRTMALRDVIPGGRNSTIDEATLLREAMDYAVHLRAQVDVL	62	8	29	P		R	G	D	A	G	4	2	non DNA binder	1	6	1	9	16	17	20	23	13	1	2
TabHLH500	TRIAE_CS42_7AL_TGACv1_556102_AA1755850			RRIVRRCRGCKRSYVAGRLLRRWTIALRDVIPGGRHAAVDEVTLLREAMDYAVHLRAQVDVL	62	8	29	P		G	S	Y	A	G	7	1B	non E binder	1	5	1	8	14	15	13	1	2
TabHLH501	TRIAE_CS42_7BL_TGACv1_578428_AA1894690			RRIVRRCRGCKRSYVAGRLLRRRTMALREVIPGGRDATVDEATLLREAMDYAVHLRAQVDVL	62	8	29	P		G	S	Y	A	G	7	1B	non E binder	1	6	1	9	16	17	13	1	2
ZmbHLH212	GRMZM2G120296			VQARDKAAAAAALKGKEGKVQERLRVLGRLVPGCRKLPTPALLEEAADYVAALQMQVSAM	60	6	30	P		A	L	K	K	E	4	2	non DNA binder	1	5	1	8	14	15	13	1	2
ZmbHLH213	GRMZM2G078267			VQARDKAAVAALKGQGKDKVQERLRALGCLVPGCRRLPAPALLEEAADYVAALQMQVSAM	60	6	30	P		V	K	G	G	K	4	2	non DNA binder	0	5	1	8	14	14	24	13	24	1	2
OsbHLH182	LOC_Os01g14110	AK070651		KAAAAASSAGEPPMLKERKVKERLRVLGRLVPGCRKLPAPALLEETADYVAALEMQVKAM	60	6	30	P		A	P	M	K	E	2	2	non DNA binder	0	5	1	7	13	13	24	36	13	36	1	2
TabHLH395	TRIAE_CS42_3AS_TGACv1_211166_AA0686260			SKAAAAASASEPPLLKEKKVKDRLRVLGRLVPGCRKLQAPDLLEETADYVAALEMQVKAM	60	6	30	P		A	P	L	K	E	2	2	non DNA binder	0	5	1	7	13	13	13	1	2
TabHLH396	TRIAE_CS42_3B_TGACv1_227098_AA0821360			SKAAAAASAGEPPLLKERKVKDRLRVLGRLVPGCRKLQAPDLLEETADYVAALEMQVKAM	60	6	30	P		A	P	L	K	E	2	2	non DNA binder	0	5	1	7	13	13	13	1	2
TabHLH397	TRIAE_CS42_3DS_TGACv1_272376_AA0919810			SKAAAAASAGEPPLLKERKVKDRLRVLGRLVPGCRKLQAPDLLEETADYVAALEMQVKAM	60	6	30	P		A	P	L	K	E	2	2	non DNA binder	0	5	1	7	13	13	13	1	2
AtbHLH150	AT3G05800			LAAAIRGSGGSGRRRKLSAVGNRVRVLGGLVPGCRRTALPELLDETADYIAALEMQVRAM	60	6	30	P	orphan	G	R	R	K	L	5	1B	non E binder	1	5	1	7	13	14	13	36	1	2
AtbHLH149	AT1G09250			GNCKSRKGLTETNRIKLPAVERKLKILGRLVPGCRKVSVPNLLDEATDYIAALEMQVRAM	60	6	30	P	orphan	L	N	R	K	L	5	1B	non E binder	1	5	1	7	13	14	9	18	13	1	2
AtbHLH147	AT3G17100	AIF3		KKQRATVLRLKAKGLPAVQRKVKVLSRLVPGCRKQSLPVVLEETTDYIAAMEMQIRTM	58	6	30	P	orphan	R	K	G	P	A	6	1B	non E binder	0	5	1	6	12	12	24	13	1	2
AtbHLH148	AT3G06590			RSRKRRVSVLRLNKKSIPDVNRKVRVLGRLVPGCGKQSVPVILEEATDYIQALEMQVRAM	60	6	30	P	orphan	V	N	K	S	I	8	1B	non E binder	1	5	1	8	14	15	24	13	22	1	2
ZmbHLH214	GRMZM2G041636			PRHRQRRHQQQQDERPAGGLAGRAKVLARLVPGCRSLSLPALLAEVSDYVAALEMQVRAM	60	6	30	P		Q	D	E	P	A	7	1B	non E binder	0	6	1	7	14	14	24	13	34	2
OsbHLH178	LOC_Os07g48900			LGAPPPPPAARPAPRSRPPLASKAKVLGRLVPGCRKLAFPALLAEASDYIAALEMQVRAM	60	6	30	P	-	A	A	P	S	R	3	2	non DNA binder	2	6	1	7	14	16	24	13	1	2
ZmbHLH210	GRMZM5G851485			PARHGAPSASAAKGAATPPLERKAKVLGRLVPGCRKLSFPTLLAETTDYIAALQMQVRAM	60	6	30	P		A	K	G	A	T	3	2	non DNA binder	0	6	1	8	15	15	17	24	13	2
ZmbHLH211	GRMZM2G112428			SPPPRHGASAAKGTAALPPVARKAMVLGRLVPGCRKLSFPTLLAETTDYIAALQMQVRAM	60	6	30	P		S	G	T	A	L	3	2	non DNA binder	0	5	1	9	15	15	24	13	2
TabHLH394	TRIAE_CS42_4BL_TGACv1_320259_AA1032760			ARHSSVAAAAQPQPGKAPALAKKAKVLGRLVPGCHKLPFPALLSEASDYIKALEMQVRAM	60	6	30	P		A	Q	P	K	A	3	2	non DNA binder	0	6	1	8	15	15	24	13	2
TabHLH392	TRIAE_CS42_4AS_TGACv1_307935_AA1024580			ARHPSVAAAAQPQPGKAPALAKKAKVLGRLVPGCHKLPFPALLSEASDYIRALEMQVRAM	60	6	30	P		A	Q	P	K	A	3	2	non DNA binder	0	6	1	8	15	15	24	13	2
TabHLH393	TRIAE_CS42_4DL_TGACv1_343725_AA1138660			ARHPSVAAAAQPQPGKAPALAKKAKVLGRLVPGCHKLPFPALLSEASDYIKALEMQVRAM	60	6	30	P		A	Q	P	K	A	3	2	non DNA binder	0	6	1	8	15	15	24	13	2
OsbHLH176	LOC_Os03g19780			SPPSRHPSSSSGKGPKAPALARKAKVLGRLVPGCRKLPFPALLAEASDYIAALEMQVRAM	60	6	30	P	-	S	K	G	K	A	4	2	non DNA binder	0	6	1	7	14	14	24	13	2
TabHLH390	TRIAE_CS42_2DS_TGACv1_179121_AA0604440			RPASPGASSSGSTSAQAQTLARKAKTLGRLVPGCRKLPFPALLSEASDYIAALEMQVRAM	60	6	30	P		S	T	S	Q	A	1	2	non DNA binder	0	6	1	7	14	14	24	13	24	2
TabHLH389	TRIAE_CS42_2AS_TGACv1_112977_AA0348960			HRASPGASSSGSTSAQAPALARKAKALGRLVPGCRKLPFPALLSEASDYIAALEMQVRAM	60	6	30	P		S	T	S	Q	A	2	2	non DNA binder	0	6	1	7	14	14	24	24	13	24	2
TabHLH391	TRIAE_CS42_U_TGACv1_641625_AA2099750			RASPGASSSGSTTSSSAPALARKAKALGRLVPGCRKLPFPALLSEASDYIAALEMQVRAM	60	6	30	P		S	T	S	S	A	1	2	non DNA binder	0	6	1	7	14	14	24	24	13	2
AtbHLH158	AT2G43060	IBH1		RRKWKISSKRRRSNQRAPVVEEAAERLRNLVPGGGGMETSKLMEETAHYIKCLSMQVKVM	60	6	Orphan	P	orphan	K	S	N	R	A	9	1B	non E binder	1	4	0	8	12	13	13	2
AtbHLH151	AT2G47270			KIMIRPRKSVEASRRPCRAIHRRVKTLKELVPNTKTSEGLDGLFRQTADYILALEMKVKVM	61	7	Orphan	P	orphan	S	S	R	P	C	6	1B	non E binder	1	6	1	5	12	13	1	2
ZmbHLH223	GRMZM2G389567		ZmbHLH197	GRTSRGMVSLRRRRPFQLMVLRRLRELKKIVPAGARRRKADVDVVLRRTAEYICALELKVALL	63	9	31	P		S	R	R	F	Q	6	1B	non E binder	0	6	2	6	14	14	2
ZmbHLH224	GRMZM2G100313			KRSRISKRMVSRRRHFQLMVLRRLRELKKVIVPEEGARRKATADVVLRQAAEYICALELKVAVL	64	10	31	N		M	R	R	F	Q	9	1B	non E binder	1	4	1	6	11	12	2
TabHLH523	TRIAE_CS42_5AL_TGACv1_374406_AA1199350			GKSKGVVASLMHRRPFQHMVLRRLRELKKIVPDARDADVDVLLRQTAEYICILELKVAAL	60	6	31	P		S	R	R	F	Q	5	1B	non E binder	1	5	1	6	12	13	1	2
TabHLH524	TRIAE_CS42_5DL_TGACv1_433495_AA1414710			GKSKGVVASLMHRRPFQHMVLRRLRELKKIVPDARDADVDVLLRQTAEYICILELKVAAL	60	6	31	P		S	R	R	F	Q	5	1B	non E binder	1	5	1	6	12	13	1	2
TabHLH525	TRIAE_CS42_U_TGACv1_640734_AA2071570			GKSKGVVASLMHRRPFQHMVLRRLRELKKIVPDARDADVDVLLRQTAEYICILELKVAAL	60	6	31	P		S	R	R	F	Q	5	1B	non E binder	1	5	1	6	12	13	1	2
AtbHLH168	AT3G29370	P1R3		RTRVLHTCCGNGSSDGGKTVMEKLLALKSLLPPPVNVGGGETEELFQETAEYIVKLRTQVVVL	63	9	Orphan	P	-	C	S	S	G	G	3	2	non DNA binder	0	5	0	6	11	11	1	1	2
AtbHLH169	AT5G39240			GGRRTSKKFGNRRTSGGEKFSEKLQALKSLLPPPSKMTEQSRQDAYVEEDSSVGETEQLFQETADYIVRLRGQVVVL	77	23	Orphan	P	-	F	R	T	G	G	6	1B	non E binder	0	5	1	6	12	12	1	2
OsbHLH169	LOC_Os01g43950			QGKAMEGEAEQEEEEEEVMVDEKVAVLRQLVPGGEAMAVERLLDETADYIAALRAQVGVM	60	6	Orphan	P	-	A	E	E	E	E	1	2	non DNA binder	1	5	0	7	12	13	1	2
ZmbHLH222	GRMZM2G550861			PLAPPPPAIGERDMVEDPRLLKQVRELRRLVPACREPCGLGELFQDTATYIEDLQAQVQVM	61	7	32	P		I	D	M	E	D	1	2	non DNA binder	0	5	2	7	14	14	1	2
TabHLH539	TRIAE_CS42_4BL_TGACv1_321113_AA1055660			GSSRSKEAGEKRFLEDSRVLVKQVRELRRLVPCCHEPCGLGELFQDAASHIEDLQVQVKVM	61	7	32	P		G	F	L	D	S	4	2	non DNA binder	0	5	1	6	12	12	1	2
TabHLH540	TRIAE_CS42_4DL_TGACv1_343255_AA1132260			GSSRSKEGGEKHFLEDSRVLVKQVRELRRLVPCCREPCGLGELFQDAATHIEDLQVQVKVM	61	7	32	P		G	F	L	D	S	4	2	non DNA binder	0	5	1	6	12	12	1	2
TabHLH526	TRIAE_CS42_5DL_TGACv1_433595_AA1417100			EIARRRRSLCSSRRRRSAAVGRKVRELRRLVPGAAVMPTDRLLVRTADYIAQLRVRVELL	60	6	33	P		L	R	R	R	S	8	1B	non E binder	2	5	0	5	10	12	1	2
OsbHLH177	LOC_Os08g31950			SGGRRRRIRPAAARRSGVALRRKVRELRRLVPGGEGAPARSLLVRTADYIVRLKARVELL	60	6	33	P	-	R	A	R	S	G	7	1B	non E binder	2	6	0	7	13	15	1	2
ZmbHLH225	GRMZM2G047124			PRGSASGWRRPSSRAAGAALRRKVRELRRLVPGGEEAPAGALLVRTADYIVGLRARVDLL	60	6	33	P		R	S	R	A	G	4	2	non DNA binder	1	6	0	5	11	12	1	2
ZmbHLH208	GRMZM2G040364			GAAEGGKARTKSCGRRDMEVGEKMEVLRRLVPTGSCDDEVDGLLLHAASYIARLQAQVAVM	61	7	34	P		R	C	G	R	D	5	1B	non E binder	1	5	1	7	13	14	1	2
ZmbHLH209	GRMZM2G061052			KAAGSKRPRAAASRKRAMAIRRKMEALRLLVPLCGRDNGSVTGGAVERLDELLMHAAGYILRLQMQVRVM	70	16	34	P		R	S	R	R	A	7	1B	non E binder	2	6	2	7	15	17	24	2
OsbHLH159	LOC_Os05g06520			ACKNSGSNKERRRMRRCVEVRRKMEALRRLVPGGGGGEDSGEELLFRAADYIARLQVQVKVM	62	8	34	P	orphan	K	R	M	R	C	7	1B	non E binder	1	5	0	7	12	13	1	2
TabHLH521	TRIAE_CS42_1AS_TGACv1_019346_AA0065180			RSGRKATRTTAGRRRCVEAIRRKMEALRRLVPSGGDHRSDEMAEDDGVDELLFRAADYIVRLQVQVKAM	69	15	34	P		T	R	R	C	V	7	1B	non E binder	1	6	1	7	14	15	23	1	2
TabHLH522	TRIAE_CS42_1BS_TGACv1_049907_AA0163910			RSGKKATRTKAERRRCMEAIRRKMEALRRLVPSGGDHRSDEMAEDDGVDELLFRAADYIVRLQVQVKAM	69	15	34	P		T	R	R	C	M	8	1B	non E binder	1	6	1	7	14	15	1	2
TabHLH474	TRIAE_CS42_4AS_TGACv1_309018_AA1030180			MSSRRGRITDEEINELISKLQALVPESSRRRSASRSSASKLLKETCGYIKSLHQEVEDL	59	12	XV	N		S	G	R	T	D	3	2	non DNA binder	1	5	1	8	14	15	1	2	8
OsbHLH153	LOC_Os03g07540	ILI3		MSSRRGGGGGGGRITDEEINELISKLQALLPESSRSRGASRSSASKLLKETCSYIKSLHREVDDL	65	12	XV	N	XV	G	G	R	T	D	3	2	non DNA binder	1	5	1	8	14	15	36	1	2	8
OsbHLH174	LOC_Os10g26410			MSGRRASGRITDDEINELISKLQSLLPESSRRRGATSRSPATKLLKEMCSYIKSLHREVDDL	62	13	XV	N	-	R	G	R	T	D	3	2	non DNA binder	1	5	1	6	12	13	1	2	8
TabHLH475	TRIAE_CS42_4BL_TGACv1_320596_AA1044180			MSSRRGRITDEEINELISKLQALLPESSRRRSASRSSASKLLKETCGYIKSLHQEVDDL	59	12	XV	N		S	G	R	T	D	3	2	non DNA binder	1	5	1	8	14	15	1	2	8
ZmbHLH181	GRMZM2G159456		ZmbHLH187	MSSGRRGRISDDEINELISKLQALLPESSRRRNASRSSASKLLKETCAYIKSLHREVDDL	60	12	XV	Q		S	G	R	S	D	3	2	non DNA binder	0	5	1	8	14	14	1	2	8
ZmbHLH182	AC149829.2_FG004		ZmbHLH188	MSSGGRRGRISDDEINELISKLQALLPESSRRRNASRSSASKLLKETCAYVKSLHREVDDL	61	12	XV	Q		G	G	R	S	D	3	2	non DNA binder	1	5	1	8	14	15	1	2	8
TabHLH479	TRIAE_CS42_7AS_TGACv1_570229_AA1832600			MSGRRSRGSVSEEEINELISRLQTLLPTTRRRGSSSSQASTTKMLKETCSYIKSLHREVDDL	62	13	XV	N		R	G	S	S	E	3	2	non DNA binder	0	5	2	7	14	14	1	2	8
TabHLH480	TRIAE_CS42_7BS_TGACv1_592615_AA1941450			MSGRRSRGSVSEEEINELISRLQTLLPTARRRGSSSSQASTTKMLKETCSYIKSLHREVDDL	62	13	XV	N		R	G	S	S	E	3	2	non DNA binder	0	5	2	7	14	14	1	2	8
TabHLH481	TRIAE_CS42_7DS_TGACv1_621689_AA2023210			MSGRRSRGSVSEEEINELISRLQTLLPTARRRGSSSSQASTTKMLKETCSYIKSLHREVDDL	62	13	XV	N		R	G	S	S	E	3	2	non DNA binder	0	5	2	7	14	14	1	2	8
OsbHLH172	LOC_Os06g12210	BU1/ILI4		MSSRRSSRSSVSEEEINELISKLQSLLPSSRRRGANQASTTKLLKETCSYIKSLHREVDDL	61	7	XV	N	XV	R	S	S	S	E	3	2	non DNA binder	1	2	0	7	9	10	1	2	8
ZmbHLH184	GRMZM2G036092		ZmbHLH190	MSSRRPSSRGNISEDEINELISKLQALLPSSRRRGSGQASTTKLLKETCSYIKSLHREVDDL	62	11	XV	Q		P	G	N	S	E	3	2	non DNA binder	0	5	1	6	12	12	1	2	8
ZmbHLH183	GRMZM2G042101		ZmbHLH189	MSSRRSSSHGNISEDEMNELVSKLQALLPSSRRRRGSGQASTAKLLKETCSYIKSLQREVDDL	63	12	XV	Q		S	G	N	S	E	3	2	non DNA binder	0	5	2	9	16	16	1	2	8
OsbHLH170	LOC_Os02g51320	ILI5/PGL2		MSSRRSSRGSISEEEINELISKLQSLLPNSRRRGSSQASTTKLLKETCNYIKSLHREVDDL	61	7	XV	N	XV	R	G	S	S	E	3	2	non DNA binder	1	2	0	7	9	10	1	2	8
TabHLH476	TRIAE_CS42_6AL_TGACv1_472680_AA1524810			MSSRRSSRGAISEEEINELMSKLQSLLPNSRRRGSSQASTTKLLKETCSYIKSLHREVDDL	61	11	XV	N		R	G	A	S	E	3	2	non DNA binder	0	5	2	7	14	14	1	2	8
TabHLH477	TRIAE_CS42_6DL_TGACv1_527829_AA1709060			MSSRRSSRGAISDEEVNELMSKLQSLLPNSRRRGSSQASTTKLLKETCSYIKSLHREVDDL	61	11	XV	N		R	G	A	S	D	3	2	non DNA binder	0	4	2	7	13	13	1	2	8
TabHLH478	TRIAE_CS42_U_TGACv1_642542_AA2119280			MSSRRSSRGSISDEEVNELMSKLQSLLPNSRRRGSSQASTTKLLKETCSYIKSLHREVDDL	61	11	XV	R		R	G	S	S	D	3	2	non DNA binder	0	4	2	7	13	13	1	2	8
OsbHLH186	LOC_Os11g39000	ILI2		RRSRTSSRLAAAPPPTDEQMAELISKLQAVLPTRGGEANAKASSAEVLQEACRYIRRLHREADAL	65	11	XV	P		L	P	P	T	D	4	2	non DNA binder	0	5	1	7	13	13	1	2	8
TabHLH467	TRIAE_CS42_2BL_TGACv1_134077_AA0443660			SRRSRTRRAGSSPSISEEQISELLSKLQALLPESQARNGAHRGSAARVLQETCNYIRSLHREVDDL	66	12	XV	N		A	P	S	S	E	5	1B	non E binder	0	5	2	7	14	14	1	2	8
TabHLH470	TRIAE_CS42_2DL_TGACv1_158657_AA0524050			SRRSRTRRGGSSSSISEEQISELLSKLQAVLPESQARNGAHRGSAARVLEETCSYIRSLHRELDDL	66	12	XV	N		G	S	S	S	E	5	1B	non E binder	0	5	2	7	14	14	1	2	8
TabHLH466	TRIAE_CS42_2AL_TGACv1_093763_AA0286290			SRRSRTRRTGSSPSISEEQISELLSKLQALLPESQARNGAHRGSAARVLQETCSYIRSLHREVDDL	66	12	XV	N		T	P	S	S	E	5	1B	non E binder	0	5	2	7	14	14	1	2	8
TabHLH469	TRIAE_CS42_2BL_TGACv1_130083_AA0403300			SRRSRTRHAGSSTSISEDQISELLSKLQALLPESQARNGAHRGSAARVLQETCSYIRSLHREVDNL	66	12	XV	N		A	T	S	S	E	5	1B	non E binder	0	5	2	7	14	14	1	2	8
TabHLH468	TRIAE_CS42_2DL_TGACv1_159413_AA0537920			SRRSRTRSAGSSPSISEDQISELLSKLQALLPESQARNGAHRGSAARVLQETCSYIRSLHREVDDL	66	12	XV	N		A	P	S	S	E	4	2	non DNA binder	0	5	2	7	14	14	1	2	8
OsbHLH154	LOC_Os04g54900	ILI1		GSSVPSSSSSSRTSISEDQIAELLSKLQALLPESQARNGAHRGSAARVLQETCSYIRSLHQEVDNL	66	12	XV	N	XV	S	T	S	S	E	1	2	non DNA binder	0	5	2	7	14	14	1	2	8
ZmbHLH185	GRMZM2G072820		ZmbHLH191	RAGSSSLSSSTSRSISEDQISELLSKLQALLPESQARNGGAHRGSAARVLQDTCSYIRSLHQEVDNL	67	13	XV	Q		S	R	S	S	E	2	2	non DNA binder	0	5	2	7	14	14	1	2	8
OsbHLH173	LOC_Os10g26460	ILI7		MSRRSRSRASSAARITDEQIGDLVSKLQALLPEARLRSNDRVPSARVLQETCSYIRSLHREVDDL	65	11	XV	N	XV	A	A	R	T	D	5	1B	non E binder	2	5	1	7	13	15	1	2	8
ZmbHLH180	GRMZM2G035156		ZmbHLH192	SNRRSRSRQSGSSRITEEQISDLVSKLQDLLPEARLQSNARVPSARVLQETCNYIRNLHQEVDDL	65	11	XV	Q		Q	S	R	T	E	5	1B	non E binder	2	5	1	7	13	15	1	2	8
TabHLH473	TRIAE_CS42_4BL_TGACv1_321297_AA1058590			RVSLSRSRQSGSSRITDEQISDLVSKLQDLLPEARLRGNDRVSSSRVLQETCTYIRSLHREVDDL	65	11	XV	S		Q	S	R	T	D	4	2	non DNA binder	2	5	2	7	14	16	1	2	8
TabHLH471	TRIAE_CS42_4AS_TGACv1_308077_AA1025700			SSRRSRSRQSGSSRITDEQISDLVSKLQDLLPEARLRGNDRVPSSRVLQETCTYIRSLHREVDDL	65	11	XV	N		Q	S	R	T	D	5	1B	non E binder	2	5	2	7	14	16	1	2	8
TabHLH472	TRIAE_CS42_4DL_TGACv1_342386_AA1112190			SSRRSRSRQSGSSRITDEQISDLVSKLQDLLPEARLRGNDRVPSSRVLQETCTYIRSLHREVDDL	65	11	XV	N		Q	S	R	T	D	5	1B	non E binder	2	5	2	7	14	16	1	2	8
AtbHLH135	AT1G74500	PRE3/ATBS1/TMO7		GRRSRSRQSSGTSRISEDQINDLIIKLQQLLPELRDSRRSDKVSAARVLQDTCNYIRNLHREVDDL	66	12	XV	N	XV	S	S	R	S	E	5	1B	non E binder	0	5	2	7	14	14	1	2	8
AtbHLH161	AT3G47710	PRE4		SSRKSRSRQTGASMITDEQINDLVLQLHRLLPELANNRRSGKVSASRVLQETCSYIRNLSKEVDDL	66	12	XV	N	XV	Q	S	M	T	D	4	2	non DNA binder	0	5	1	7	13	13	1	2	8
AtbHLH163	AT1G26945	KDR, PRE6		SRRSSRSRQSGSSRISDDQISDLVSKLQHLIPELRRRRSDKVSASKVLQETCNYIRNLHREVDDL	65	11	XV	N	-	Q	S	R	S	D	5	1B	non E binder	0	5	2	7	14	14	1	2	8
AtbHLH134	AT5G15160	PRE2		SSSRRSRQASSSSRISDDQITDLISKLRQSIPEIRQNRRSNTVSASKVLQETCNYIRNLNKEADDL	66	12	XV	N	XV	A	S	R	S	D	4	2	non DNA binder	0	4	1	8	13	13	1	2	8
AtbHLH136	AT5G39860	PRE1		MSNRRSRQSSSAPRISDNQMIDLVSKLRQILPEIGQRRRSDKASASKVLQETCNYIRNLNREVDNL	66	12	XV	N	XV	S	P	R	S	D	4	2	non DNA binder	0	5	2	8	15	15	1	2	8
AtbHLH164	AT3G28857	PRE5		MSNRRSRQTSNASRISDDQMIDLVSKLRQFLPEIHERRRSDKVSASKVLQETCNYIRKLHREVDNL	66	12	XV	N	-	T	S	R	S	D	4	2	non DNA binder	0	4	2	7	13	13	1	2	8
AtbHLH123	AT3G20640			KRAKSEAASPSPAFKRKEKMGDRIAALQQLVSPFGKTDAASVLSEAIEYIKFLHQQVSAL	60	6	X	A	X	S	A	F	R	K	6	1B	non E binder	1	5	2	11	18	19	34	21	1	2	34	4
OsbHLH066	LOC_Os03g55220			TAPAAATTTNKRPRVRRERLGERIIALQQLVSPFGKSDTASVLHEALGYIRFLHDQVQVL	60	6	X	A	X	T	P	R	R	R	5	1B	non E binder	3	5	2	9	16	19	19	1	2	4	36
ZmbHLH187	GRMZM2G074501		ZmbHLH164	ASAAAPAATNKRPRVRRERLGERIVALQQLVSPFGKSDTASVLHEALGYIRFLHDQVQVL	60	6	X	A		T	P	R	R	R	5	1B	non E binder	3	5	2	9	16	19	36	34	1	2	4
ZmbHLH188	GRMZM2G009837		ZmbHLH165	APATAAGATNKRPRVRRERLGERIIALQQLVSPFGKSDTASVLHEALGYIRFLHDQVQVL	60	6	X	A		T	P	R	R	R	5	1B	non E binder	3	5	2	9	16	19	36	37	14	1	2	4	36	36
TabHLH366	TRIAE_CS42_5BL_TGACv1_404307_AA1294780			RKAAPAATSNKRPRARKERLGERILALQQLVSPFGKTDTASVLHEALGYIRFLHDQVQVL	60	6	X	A		S	P	R	R	K	7	1B	non E binder	2	5	2	9	16	18	14	1	2	4	36
TabHLH364	TRIAE_CS42_5AL_TGACv1_378027_AA1250840			KAAPPAASSNKRPRARKERLGERILALQQLVSPFGKTDTASVLHEALGYIRFLHDQVQVL	60	6	X	A		S	P	R	R	K	6	1B	non E binder	2	5	2	9	16	18	36	24	1	2	4
TabHLH365	TRIAE_CS42_5DL_TGACv1_433055_AA1399900			KAAPPAASTNKRPRARKERLGERILALQQLVSPFGKTDTASVLHEALGYIRFLHDQVQVL	60	6	X	A		T	P	R	R	K	6	1B	non E binder	2	5	2	9	16	18	1	2	4	36
ZmbHLH186	GRMZM2G150729		ZmbHLH168	PKPTTSQSIKAPPCKRSQKLGDKITALQQLVSPYGKTDTASVLHEAATCIKHLHEQIQIL	60	3	X	A		I	P	C	R	S	4	2	non DNA binder	1	5	2	9	16	17	36	14	1	2	4
OsbHLH078	LOC_Os03g17130			HAKPRNQTTKATCKKRSQKLGDRITALQQLVSPYGKTDTASVLHEAAACIRQLHQQIQIL	60	6	X	A	X	T	C	K	R	S	7	1B	non E binder	2	5	2	8	15	17	29	1	2	36	4
TabHLH379	TRIAE_CS42_4AS_TGACv1_307325_AA1019470			AKPRNTTAAAKAPCKRSQKLGDKITALQQLVSPYGKTDTASVLHEAAACIRNLHDQIQIL	60	6	X	A		A	P	C	R	S	5	1B	non E binder	1	5	2	8	15	16	36	1	2	4
TabHLH380	TRIAE_CS42_4DL_TGACv1_342830_AA1123180			AKPRNTTAAAKAPCKRSQKLGDKITALQQLVSPYGKTDTASVLHEAAACIRNLHDQIQIL	60	6	X	A		A	P	C	R	S	5	1B	non E binder	1	5	2	8	15	16	36	1	2	4
TabHLH381	TRIAE_CS42_4BL_TGACv1_321089_AA1055120			PRNTTTTAAAKAPCKRSQKLGDKITALQQLVSPYGKTDTASVLHEAAACIRNLHDQIQIL	60	6	X	A		A	P	C	R	S	4	2	non DNA binder	1	5	2	8	15	16	27	36	23	1	2	4
OsbHLH179	LOC_Os12g08025			SSGSDPNKKKSEHQSPKVNLGEKIMALQQIMSPFGKTDTASVLLETITYIKFLHGTEVSI	60	6	X	other		K	H	Q	P	K	5	1B	non E binder	0	4	2	9	15	15	36	1	2
AtbHLH111	AT1G31050			AKCSEGSTLSPEKELPKAKLRDKITTLQQIVSPFGKTDTASVLQEAITYINFYQEQVKLL	60	6	X	A		L	K	E	P	K	3	2	non DNA binder	0	5	2	10	17	17	34	34	34	36	23	1	2	4
TabHLH371	TRIAE_CS42_2AL_TGACv1_095479_AA0311320			KDTSSRSPPKAEVPDMKLGERDKIIALQQIISPYGKTDRASVLYETIKHIEYLHEQIQLL	60	6	X	A		P	V	P	M	K	4	2	non DNA binder	0	4	2	9	15	15	36	24	2	4
TabHLH372	TRIAE_CS42_2BL_TGACv1_132094_AA0435200			KDTSSRSPPKAEVPDMKLGERDKIIALQQIISPYGKTDRASVLYETIKHIEYLHEQIQLL	60	6	X	A		P	V	P	M	K	4	2	non DNA binder	0	4	2	9	15	15	33	36	24	2	4
TabHLH373	TRIAE_CS42_U_TGACv1_643474_AA2132370			KDTSSRSPPKAEVPDMKLGERDKIIALQQIISPYGKTDRASVLYETIKHIEYLHEQIQLL	60	6	X	A		P	V	P	M	K	4	2	non DNA binder	0	4	2	9	15	15	36	24	2	4
TabHLH374	TRIAE_CS42_2BL_TGACv1_130600_AA0414560			HESCSPTSSSPKGQMPKVKLGHKITALQQMVSPFGKTDTASVLYEAINYIKWLHEQVQLL	60	6	X	A		S	G	Q	P	K	3	2	non DNA binder	0	4	2	11	17	17	36	36	1	2	4
TabHLH375	TRIAE_CS42_2DL_TGACv1_159159_AA0533560			HESCSPTSSSPKGQVTKVKLGHKITALQQMVSPFGKTDTASVLYEAINYIKWLHEQVQLL	60	6	X	A		S	G	Q	T	K	3	2	non DNA binder	0	4	2	11	17	17	12	36	36	3	1	2	4
ZmbHLH202	GRMZM2G162893			ASSPTSSSLKQASQLPKVKLGDKITALQQIVSPFGKTDTASVLYEAINYIKWLHEQVQLL	60	6	X	A		L	S	Q	P	K	2	2	non DNA binder	0	5	2	11	18	18	36	1	2	4
OsbHLH077	LOC_Os07g28890			KHEATSPTSSLKSQVPKVKLGDKITALQQIVSPFGKTDTASVLYEAINYIKWLHEQVQLL	60	6	X	A	X	S	S	Q	P	K	4	2	non DNA binder	0	5	2	11	18	18	36	36	11	36	36	29	36	1	2	4
ZmbHLH201	GRMZM2G085199			EVSSPTSSLKASSQVPKVKLGDKITALQQIVSPFGKTDTASVLYEAINYIKWLHEQVQLL	60	6	X	A		L	S	Q	P	K	2	2	non DNA binder	0	5	2	11	18	18	36	34	36	36	36	34	36	36	1	2	4
ZmbHLH204	GRMZM2G155762		ZmbHLH166	TKKSKQEASPKQPQAPRVKIGEKITALQQIVSPFGKTDTSSVLFETIEYIKFLHEQIRMF	60	6	X	A		S	P	Q	P	R	5	1B	non E binder	1	5	2	10	17	18	29	28	1	2	4
OsbHLH075	LOC_Os04g47810			KSETSHSTSSPKHQSPKVKLGEKITALQQIVSPFGKTDTASVLLETITYIKFLHEQIQLF	60	6	X	A	X	S	H	Q	P	K	5	1B	non E binder	0	5	2	10	17	17	22	1	2	4
ZmbHLH203	GRMZM2G002627		ZmbHLH167	KQEGSKPSPPKQQQVPKVKIGEKITALQQIVSPFGKTDTASVLFETIKYIKFLHEQVQLL	60	6	X	A		P	Q	Q	P	K	4	2	non DNA binder	0	5	2	11	18	18	36	23	1	2	4
OsbHLH076	LOC_Os02g45010			SKQEASKASPPKQPVPKVKLGEKITALQQIVSPFGKTDTASVLFETIKYIKFLHEQVQLL	60	6	X	A	X	S	Q	P	P	K	4	2	non DNA binder	0	5	2	11	18	18	34	34	34	1	2	4
TabHLH376	TRIAE_CS42_6AL_TGACv1_471356_AA1507600			SKQEASTASPPKQPVPKVKLGEKITALQQIVSPFGKTDTASVLFETIKYIKFLHEQVQLL	60	6	X	A		S	Q	P	P	K	3	2	non DNA binder	0	5	2	11	18	18	34	1	2	4
TabHLH377	TRIAE_CS42_6BL_TGACv1_499354_AA1579060			SKQEASTASPPKQPVPKVKLGEKITALQQIVSPFGKTDTASVLFETIKYIKFLHEQVQLL	60	6	X	A		S	Q	P	P	K	3	2	non DNA binder	0	5	2	11	18	18	34	1	2	4
TabHLH378	TRIAE_CS42_6DL_TGACv1_529497_AA1718450			SKQEASTASPPKQPVPKVKLGEKITALQQIVSPFGKTDTASVLFETIKYIKFLHEQVQLL	60	6	X	A		S	Q	P	P	K	3	2	non DNA binder	0	5	2	11	18	18	34	30	1	2	4
AtbHLH113	AT3G19500			GKRNQEKSSVGIAKVRKERLGERIAALQQLVSPYGKTDAASVLHEAMGYIKFLQDQIQVL	60	6	X	C	X	S	A	K	R	K	6	1B	non E binder	3	5	2	11	18	21	1	2	4
AtbHLH153	AT1G05710			SIKRHKSDLSFSSKERKDKVGERISALQQIVSPYGKTDTASVLLDAMHYIEFLHEQVKVL	60	6	X	A	X	L	S	K	R	K	7	1B	non E binder	2	4	2	9	15	17	1	2	28	4
AtbHLH154	AT2G31730			IKRHKSSDLSFSSKERKDKLAERISALQQLVSPYGKTDTASVLLEGMQYIQFLQEQVKVL	60	6	X	A	X	L	S	K	R	K	7	1B	non E binder	2	5	2	10	17	19	1	2	28	4
ZmbHLH199	GRMZM2G089596			RNSNSPRTAPVSPKEKKDRIGERVAALQQLVSPFGKTDTASVLQEASGYIRFLHQQLQVL	60	6	X	A		A	P	K	K	K	5	1B	non E binder	1	5	2	10	17	18	1	2	4
OsbHLH065	LOC_Os04g41570			PRNTSPRDAPVSPKEKKDKIGERVAALQQLVSPFGKTDTASVLQEASGYIKFLHQQLEVL	60	6	X	A	X	A	P	K	K	K	5	1B	non E binder	1	5	2	10	17	18	1	2	4
ZmbHLH200	GRMZM2G005939			PRNASPRLAPVSPKEKKDKIGERVAALQQLVSPFGKTDTASVLQEASGYIKFLHQQLEVL	60	6	X	A		A	P	K	K	K	5	1B	non E binder	1	5	2	10	17	18	1	2	4
TabHLH369	TRIAE_CS42_2AL_TGACv1_097895_AA0325290			SASPRGSGGPISPREKKDKVGERVAALQQLVSPFGKTDTASVLQEASGYIKFLHQQLEVL	60	6	X	C		G	P	R	K	K	4	2	non DNA binder	1	4	2	10	16	17	34	1	2	4
TabHLH370	TRIAE_CS42_2BL_TGACv1_129334_AA0379200			RNASPRGGGPISPREKKDKVGERVAALQQLVSPFGKTDTASVLQEASGYIKFLHQQLEVL	60	6	X	C		G	P	R	K	K	5	1B	non E binder	1	4	2	10	16	17	1	2	4
TabHLH367	TRIAE_CS42_2AL_TGACv1_096845_AA0321710			NASPRGGGGPISPKEKKDKVGERVAALQQLVSPFGKTDTASVLQEASGYIKFLHQQLEVL	60	6	X	C		G	P	K	K	K	4	2	non DNA binder	1	4	2	10	16	17	1	2	4
TabHLH368	TRIAE_CS42_2DL_TGACv1_157900_AA0501040			NASPRGSGGPISPKEKKDKVGERVAALQQLVSPFGKTDTASVLQEASGYIKFLHQQLEVL	60	6	X	C		G	P	K	K	K	4	2	non DNA binder	1	4	2	10	16	17	34	1	2	4
OsbHLH069	LOC_Os01g57580			KPSCSSNANTLLAKVRKEKLGDRITALQQLVSPFGKTDTASVLHEAIEYIKFLHEQVASL	60	6	X	A	X	N	A	K	R	K	4	2	non DNA binder	3	5	2	11	18	21	1	2	4
AtbHLH103	AT4G21340			RPRLETPSHFPSFKVRKEKLGDRITALQQLVSPFGKTDTASVLHDAIDYIKFLQEQITEK	60	6	X	A	X	H	F	K	R	K	6	1B	non E binder	3	5	2	11	18	21	1	2	4
AtbHLH114	AT4G05170			RPRLETLSPLPSFKVRKEKLGDRITALQQLVSPFGKTDTASVLNEAVEYIKFLQEQVTVL	60	6	X	A	X	P	F	K	R	K	5	1B	non E binder	2	5	2	12	19	21	7	1	2	4
AtbHLH112	AT1G61660			KPRVTTPSPLPTFKVRKENLRDQITSLQQLVSPFGKTDTASVLQEAIEYIKFLHDQVTVL	60	6	X	A	X	P	F	K	R	K	5	1B	non E binder	2	4	2	11	17	19	36	18	1	2	34	4
TabHLH350	TRIAE_CS42_1BL_TGACv1_030903_AA0103490			KPRTETPSPMPTFKVRKEKLGDRVTALQQLVSPFGKTDTASVLHEAIGYIKFLHDQVASL	60	6	X	A		P	F	K	R	K	5	1B	non E binder	2	5	2	11	18	20	34	1	2	4
TabHLH351	TRIAE_CS42_1DL_TGACv1_062044_AA0207980			AKKPRTETPMPTFKVRKEKLGDRVTALQQLVSPFGKTDTASVLHEAIGYIKFLHDQVASL	60	6	X	A		P	F	K	R	K	6	1B	non E binder	2	5	2	11	18	20	34	1	2	4	36
ZmbHLH191	GRMZM2G313058		ZmbHLH161	PRVVATPSPLPTFKVRKEKLGDRITALQQLVSPFGKTDTASVLHEAIEYIRFLHDQVASL	60	5	X	A		P	F	K	R	K	4	2	non DNA binder	2	5	2	10	17	19	36	1	2	4
OsbHLH067	LOC_Os05g42180			KPRIEAPSPMPTFKVRKEKLGDRITALQQLVSPFGKTDTASVLHEAIEYIKFLHDQVASL	60	6	X	A	X	P	F	K	R	K	5	1B	non E binder	2	5	2	11	18	20	36	34	34	1	2	34	4
ZmbHLH190	GRMZM2G440529		ZmbHLH160	RPRIEAPSPLPTFKVRKEKLGDRITALQQLVSPFGKTDTASVLHEAIEYIKFLHDQVASL	60	6	X	A		P	F	K	R	K	5	1B	non E binder	2	5	2	11	18	20	37	1	2	4
TabHLH358	TRIAE_CS42_3AL_TGACv1_196748_AA0662690			RPRIEAPSPLPTFKVRKEKLGDRITALQQLVSPFGKTDTASVLHEANEYIKFLHDQVASL	60	6	X	A		P	F	K	R	K	5	1B	non E binder	2	5	2	10	17	19	19	1	2	4
TabHLH359	TRIAE_CS42_3B_TGACv1_222922_AA0773210			RPRIEAPSPLPTFKVRKEKLGDRITALQQLVSPFGKTDTASVLHEANEYIKFLHDQVASL	60	6	X	A		P	F	K	R	K	5	1B	non E binder	2	5	2	10	17	19	19	1	2	4
TabHLH360	TRIAE_CS42_3DL_TGACv1_249674_AA0854060			RPRIEAPSPLPTFKVRKEKLGDRITALQQLVSPFGKTDTASVLHEANEYIKFLHDQVAVS	60	6	X	C		P	F	K	R	K	5	1B	non E binder	2	5	2	9	16	18	19	1	2	24
ZmbHLH192	GRMZM2G004732		ZmbHLH163	SRTGTPSPLPATFKVRKEKLGDRITALQQLVSPFGKTDTASVLHETIEYIKFLHDQVGSL	60	6	X	A		L	F	K	R	K	4	2	non DNA binder	2	5	2	11	18	20	36	4	1	2	4
OsbHLH070	LOC_Os08g08160			LSQMVIDFLPIKFHVRKEKLGDRVTALQQLVSPFGKTDTASVLHETIEYIKFLHDQVGAL	60	6	X	A	X	L	F	H	R	K	4	2	non DNA binder	1	5	2	11	18	19	36	36	34	34	36	34	1	2	36	4
ZmbHLH189	GRMZM2G155217		ZmbHLH162	KPRLETPSPLPTFKVRKEKLGDRITALQQLVAPFGKTDTASVLHETIEYIKFLHDQVGVL	60	6	X	A		P	F	K	R	K	5	1B	non E binder	2	6	2	11	19	21	34	34	34	1	2	4
TabHLH355	TRIAE_CS42_2AL_TGACv1_096521_AA0319660			KPRTETPSSLPTFKVRKEKLGDRITALQQLVSPFGKTDTASVLHETIEYIKFLHDQAGVL	60	6	X	A		S	F	K	R	K	5	1B	non E binder	2	5	2	11	18	20	36	29	34	34	25	1	2	34	4
TabHLH356	TRIAE_CS42_2BL_TGACv1_131524_AA0428830			KPRTETPSSLPTFKVRKEKLGDRITALQQLVSPFGKTDTASVLHETIEYIKFLHDQAGVL	60	6	X	A		S	F	K	R	K	5	1B	non E binder	2	5	2	11	18	20	36	29	34	34	34	1	2	34	4
TabHLH357	TRIAE_CS42_2DL_TGACv1_158447_AA0518960			KPRTETPSSLPTFKVRKEKLGDRITALQQLVSPFGKTDTASVLHETIEYIKFLHDQAGVL	60	6	X	A		S	F	K	R	K	5	1B	non E binder	2	5	2	11	18	20	36	29	34	34	34	24	1	2	34	4
OsbHLH068	LOC_Os04g53990			KPRLETPSPLPTFKVRKEKLGDRITALQQLVSPFGKTDTASVLHETIEYIKFLHDQVGAL	60	6	X	A	X	P	F	K	R	K	5	1B	non E binder	2	5	2	11	18	20	36	34	34	1	2	4
TabHLH352	TRIAE_CS42_2AL_TGACv1_095024_AA0305990			KPRMETPSPLPTFKVRKEKLGDRITALQQLVSPFGKTDTASVLHETIEYIKFLHDQVGVL	60	6	X	A		P	F	K	R	K	5	1B	non E binder	2	5	2	11	18	20	36	29	34	34	34	25	1	2	34	4
TabHLH353	TRIAE_CS42_2BL_TGACv1_130535_AA0413080			KPRMETPSPLPTFKVRKEKLGDRITALQQLVSPFGKTDTASVLHETIEYIKFLHDQVGVL	60	6	X	A		P	F	K	R	K	5	1B	non E binder	2	5	2	11	18	20	29	34	34	34	25	1	2	34	4
TabHLH354	TRIAE_CS42_2DL_TGACv1_160980_AA0555700			KPRMETPSPLPTFKVRKEKLGDRITALQQLVSPFGKTDTASVLHETIEYIKFLHDQVGVL	60	6	X	A		P	F	K	R	K	5	1B	non E binder	2	5	2	11	18	20	36	29	34	34	34	25	1	2	34	4
AtbHLH110	AT1G27660			KPRVESRSSCPPFKVRKEKLGDRIAALQQLVSPFGKTDTASVLMEAIGYIKFLQSQIETL	60	6	X	A	X	S	F	K	R	K	6	1B	non E binder	2	5	2	12	19	21	34	23	34	1	2	4	36
ZmbHLH198	GRMZM2G454022		ZmbHLH158	SGSGSSTTILPSFEVRKEKLGDRIAALQQLVSPFGKTDTASVLMEAIGYIKFLQDQVETL	60	6	X	A		I	F	E	R	K	2	2	non DNA binder	1	5	2	12	19	20	34	36	36	9	36	1	2	4
OsbHLH071	LOC_Os01g01600			RLESHSSSMLPSFKVRKEKLGDRIAALQQLVSPFGKTDTASVLMEAIGYIKFLQDQVETL	60	6	X	A	X	M	F	K	R	K	5	1B	non E binder	2	5	2	12	19	21	21	30	28	1	2	4
ZmbHLH197	GRMZM2G163975		ZmbHLH159	RVEQRSSTIVPSFKVRKEKLGDRIAALQQLVSPFGKTDTASVLMEAIGYIKFLQDQVETL	60	6	X	A		I	F	K	R	K	5	1B	non E binder	2	5	2	12	19	21	34	36	1	2	4
TabHLH361	TRIAE_CS42_3AS_TGACv1_212240_AA0699070			SRPATNNNILPSFKVRKEKLGDRIAALQQLVSPFGKTDTASVLMEAIGYIKFLQDQVETL	60	6	X	A		I	F	K	R	K	4	2	non DNA binder	2	5	2	12	19	21	34	34	38	36	1	2	4
TabHLH362	TRIAE_CS42_3B_TGACv1_221624_AA0746120			SRPATNNNILPSFKVRKEKLGDRIAALQQLVSPFGKTDTASVLMEAIGYIKFLQDQVETL	60	6	X	A		I	F	K	R	K	4	2	non DNA binder	2	5	2	12	19	21	34	34	38	36	1	2	4
TabHLH363	TRIAE_CS42_3DS_TGACv1_272731_AA0924440			SRPATNNNILPSFKVRKEKLGDRIAALQQMVSPFGKTDTASVLMEAIGYIKFLQDQVETL	60	6	X	A		I	F	K	R	K	4	2	non DNA binder	2	4	2	12	18	20	34	34	1	2	4
AtbHLH068	AT4G29100			PRLQPSPSSQSTLKVRKEKLGGRIAALHQLVSPFGKTDTASVLSEAIGYIRFLQSQIEAL	60	6	X	A	X	S	L	K	R	K	4	2	non DNA binder	2	5	2	11	18	20	29	34	1	2	34	4
AtbHLH133	AT2G20100			KPKLQVPSSQSTLKVRKEKLGGRIASLHQLVSPFGKTDTASVLSEAIGYIRFLHSQIEAL	60	6	X	A		S	L	K	R	K	5	1B	non E binder	2	5	2	10	17	19	29	34	35	1	2	34	4
ZmbHLH196	GRMZM2G105494			ARTQEPSPAQSTVKVRKEKLGDRITALHQLVSPFGKTDTASVLLEAIGYIRFLHSQIEAL	60	6	X	A		A	V	K	R	K	4	2	non DNA binder	3	5	2	10	17	20	38	1	2	36	4
OsbHLH072	LOC_Os02g17680			ARTQEPSPAQATVKVRKEKLGDRITALHQLVSPFGKTDTASVLLEAIGYIRFLHGQIEAL	60	6	X	A	X	A	V	K	R	K	4	2	non DNA binder	2	5	2	10	17	19	34	1	2	36	4
TabHLH348	TRIAE_CS42_7AL_TGACv1_556065_AA1754320			ARTQEPSPAQSTVKVRKEKLGDRITALHQLVSPFGKTDTASVLLEAIGYIRFLHGQIEGL	60	6	X	A		A	V	K	R	K	4	2	non DNA binder	2	5	2	10	17	19	1	2	36	4
TabHLH349	TRIAE_CS42_7DL_TGACv1_604301_AA1996600			ARTQEPSPAQSTVKVRKEKLGDRITALHQLVSPFGKTDTASVLLEAIGYIRFLHGQIEGL	60	6	X	A		A	V	K	R	K	4	2	non DNA binder	2	5	2	10	17	19	1	2	36	4
ZmbHLH193	GRMZM2G083749			ARVQTSSSAQSTLKVRKERLGDRITALHQIVSPFGKTDTASVLQETIGYIRFLLSQIEAL	60	6	X	A		A	L	K	R	K	4	2	non DNA binder	1	5	2	10	17	18	34	14	1	2	4
OsbHLH073	LOC_Os05g14010			ARVQASSSAQSTLKVRKERLGDRITALHQIVSPFGKTDTASVLQETIGYIRFLLSQIEAL	60	6	X	A	X	A	L	K	R	K	4	2	non DNA binder	2	5	2	10	17	19	36	36	1	2	4
TabHLH342	TRIAE_CS42_1AS_TGACv1_019496_AA0067360			ARVQASSSAQSTLKVRKERLGDRITALHQIVSPFGKTDTASVLQETIGYVRFLLGQIEAL	60	6	X	A		A	L	K	R	K	4	2	non DNA binder	2	5	2	10	17	19	1	2	4
TabHLH343	TRIAE_CS42_1BS_TGACv1_049353_AA0149970			ARVQASSSAQSTLKVRKERLGDRITALHQIVSPFGKTDTASVLQETIGYVRFLLGQIEAL	60	6	X	A		A	L	K	R	K	4	2	non DNA binder	2	5	2	10	17	19	1	2	4
TabHLH344	TRIAE_CS42_1DS_TGACv1_080355_AA0246530			ARVQASSSAQSTLKVRKERLGDRITALHQIVSPFGKTDTASVLQETIGYVRFLLGQIEAL	60	6	X	A		A	L	K	R	K	4	2	non DNA binder	2	5	2	10	17	19	1	2	4
OsbHLH074	LOC_Os01g13000			ARVQASSSAQSTLKVRKERLGDRITALHQIVSPFGKTDTASVLQETIGYIRFLLGQIEAL	60	6	X	A	X	A	L	K	R	K	4	2	non DNA binder	2	5	2	10	17	19	23	36	1	2	4	36
ZmbHLH194	GRMZM2G030123			PRVQASSSAQSTLKVRKERLGDRITALHQIVSPFGKTDTASVLQETIGYIRFLLGQIEAL	60	5	X	A		A	L	K	R	K	4	2	non DNA binder	2	5	2	10	17	19	36	36	34	1	2	4
ZmbHLH195	GRMZM2G072238			RVQAASSSAQSTLKVRKERLGDRITALHQIVSPFGKTDTASVLQETIGYIRFLLGQIEAL	60	6	X	A		A	L	K	R	K	4	2	non DNA binder	2	5	2	10	17	19	34	34	34	1	2	4
TabHLH346	TRIAE_CS42_3B_TGACv1_221871_AA0752120			RVQAASSSGQSILKVRKEKLGDRITALHQIVSPFGKTDTASVLQETIGYIGFLLGQIEAL	60	6	X	A		G	L	K	R	K	4	2	non DNA binder	2	5	2	10	17	19	35	4	36	24	1	2	4
TabHLH345	TRIAE_CS42_3AS_TGACv1_211642_AA0692490			RVQPASSTGQSILKVRKEKLGDKITALHQIVSPFGKTDTASVLQETIGYIGFLLGQIEAL	60	6	X	A		G	L	K	R	K	4	2	non DNA binder	2	5	2	10	17	19	34	4	36	1	2	4
TabHLH347	TRIAE_CS42_3DS_TGACv1_273265_AA0930050			RVQAASSSGQSILKVRKEKLGDRITALHQIVSPFGKTDTASVLQETIGYIGFLLGQIEAL	60	6	X	A		G	L	K	R	K	4	2	non DNA binder	2	5	2	10	17	19	34	4	36	24	1	2	4
