# Supplementary material for: Comparative functional genomics analysis of bHLH gene family in rice, maize and wheat
Source: BMC Plant Biol. 2018 Nov 29;18:309. doi: 10.1186/s12870-018-1529-5 (PMC6267037; doi:10.1186/s12870-018-1529-5)
Supplement: Supplementary file 2 — Table S2. A table shows 180 new names of wheat bHLHs side by side with previous ones. (XLS 73 kb) [file 12870_2018_1529_MOESM2_ESM.xls]

## Sheet: Sheet1
Table S2. A table shows 180 new names of wheat bHLHs side by side with previous ones.
bHLH name in our study	TGACv1 id	IWGSC id	previous bHLH name	chr.	% identity	alignment length	mismatches	gap opens	q. start	q. end	s. start	s. end	evalue	bit score
TabHLH401	TRIAE_CS42_1AL_TGACv1_000254_AA0007360	Traes_1AL_81A6723C9.1	wbHLH002	1A	100	100	0	0	1	100	1	100	1e-66	199
TabHLH061	TRIAE_CS42_1AL_TGACv1_001658_AA0033690	Traes_1AL_914726769.1	wbHLH001	1A	100	462	0	0	1	462	1	462	0	946
TabHLH235	TRIAE_CS42_1AS_TGACv1_019344_AA0065150	Traes_1AS_4DA31F550.2	wbHLH003	1B	100	622	0	0	1	622	1	622	0	1295
	TRIAE_CS42_1AS_TGACv1_019344_AA0065150	Traes_1AS_4DA31F550.2	wbHLH226		73.47	588	96	12	70	635	73	622	0	767
TabHLH156	TRIAE_CS42_1AS_TGACv1_019894_AA0072590	Traes_1AS_96F0745A2.1	wbHLH004	1B	100	212	0	0	1	212	1	212	9e-155	432
TabHLH062	TRIAE_CS42_1BL_TGACv1_031037_AA0106450	Traes_1BL_AF69F4610.1	wbHLH007	1D	100	482	0	0	1	482	1	482	0	904
TabHLH065	TRIAE_CS42_1BS_TGACv1_049601_AA0157510	Traes_1BS_D1FCBFBE8.1	wbHLH006	1B	100	506	0	0	1	506	1	506	0	1018
TabHLH157	TRIAE_CS42_1BS_TGACv1_049786_AA0161460	Traes_1BS_1F372BED3.1	wbHLH005	1B	100	212	0	0	1	212	1	212	5e-155	433
TabHLH403	TRIAE_CS42_1DL_TGACv1_063169_AA0224560	Traes_1DL_A2C6C77E8.1	wbHLH155	IWGSC_CSS_1DL_scaff_1377471	100	127	0	0	1	127	1	127	7e-85	248
TabHLH066	TRIAE_CS42_1DS_TGACv1_080393_AA0247260	Traes_1DS_55E91A134.2	wbHLH008	1D	100	502	0	0	1	502	154	655	0	1009
TabHLH158	TRIAE_CS42_1DS_TGACv1_080689_AA0252280	Traes_1DS_CD79239C8.1	wbHLH156	1A	100	211	0	0	1	211	1	211	3e-155	433
TabHLH295	TRIAE_CS42_2AL_TGACv1_092910_AA0266830	Traes_2AL_411B944D6.1	wbHLH158	IWGSC_CSS_2AL_scaff_6377329	100	278	0	0	1	278	1	278	0	569
TabHLH067	TRIAE_CS42_2AL_TGACv1_092984_AA0268670	Traes_2AL_892B4448E.2	wbHLH012	2A	100	171	0	0	1	171	220	390	2e-122	355
TabHLH086	TRIAE_CS42_2AL_TGACv1_093921_AA0289390	Traes_2AL_8E714CD46.1	wbHLH011	2D	100	411	0	0	1	411	1	411	0	842
TabHLH452	TRIAE_CS42_2AL_TGACv1_094066_AA0291970	Traes_2AL_ACBAA6A31.1	wbHLH016	2A	100	253	0	0	1	253	1	253	0	521
TabHLH330	TRIAE_CS42_2AL_TGACv1_094707_AA0301850	Traes_2AL_6FC5F1FD0.1	wbHLH157	2B	100	467	0	0	1	467	1	467	0	974
TabHLH311	TRIAE_CS42_2AL_TGACv1_096288_AA0318370	Traes_2AL_088338613.1	wbHLH013	2A	100	338	0	0	1	338	1	338	0	689
TabHLH336	TRIAE_CS42_2AL_TGACv1_096473_AA0319360	Traes_2AL_FAB4B4A20.2	wbHLH015	2A	100	248	0	0	1	248	1	248	0	517
TabHLH404	TRIAE_CS42_2AS_TGACv1_112268_AA0334520	Traes_2AS_FE9AC4EDD.2	wbHLH030	2D	98.08	104	2	0	4	107	68	171	3e-67	207
	TRIAE_CS42_2AS_TGACv1_112268_AA0334520	Traes_2AS_FE9AC4EDD.2	wbHLH159	IWGSC_CSS_2AS_scaff_5263615	99.42	171	1	0	1	171	1	171	3e-122	351
	TRIAE_CS42_2AS_TGACv1_112268_AA0334520	Traes_2AS_FE9AC4EDD.2	wbHLH160	IWGSC_CSS_2AS_scaff_5263615	100	261	0	0	1	261	1	261	0	536
TabHLH004	TRIAE_CS42_2AS_TGACv1_112464_AA0338550	Traes_2AS_9A3F73BE3.1	wbHLH009	2A	100	302	0	0	1	302	1	302	0	633
TabHLH314	TRIAE_CS42_2AS_TGACv1_112616_AA0342330	Traes_2AS_C0C74B775.1	wbHLH161	IWGSC_CSS_2AS_scaff_5283095	100	224	0	0	1	224	1	224	6e-166	461
TabHLH087	TRIAE_CS42_2BL_TGACv1_129357_AA0380060	Traes_2BL_FDD7CBAD0.2	wbHLH018	2B	100	419	0	0	1	419	1	419	0	857
TabHLH297	TRIAE_CS42_2BL_TGACv1_129521_AA0386920	Traes_2BL_070D9E2AD.2	wbHLH019	2B	100	208	0	0	1	208	1	208	9e-152	424
TabHLH296	TRIAE_CS42_2BL_TGACv1_129640_AA0391310	Traes_2BL_8FED05903.1	wbHLH020	2B	100	278	0	0	1	278	1	278	0	567
TabHLH331	TRIAE_CS42_2BL_TGACv1_129925_AA0399500	Traes_2BL_D3FAA4D64.2	wbHLH165	IWGSC_CSS_2BL_scaff_8041793	100	318	0	0	1	318	1	318	0	660
TabHLH312	TRIAE_CS42_2BL_TGACv1_130714_AA0416510	Traes_2BL_F442E87DD.1	wbHLH024	2B	100	343	0	0	1	343	1	343	0	701
TabHLH068	TRIAE_CS42_2BL_TGACv1_131229_AA0424700	Traes_2BL_C594B831F.2	wbHLH163	IWGSC_CSS_2BL_scaff_8024059	100	175	0	0	1	175	218	392	1e-126	366
TabHLH080	TRIAE_CS42_2BL_TGACv1_131481_AA0428310	Traes_2BL_A1F9C66CA.2	wbHLH014	2A	100	188	0	0	1	188	1	188	5e-139	390
TabHLH426	TRIAE_CS42_2BL_TGACv1_134884_AA0444490	Traes_2BL_E58521BDF.1	wbHLH164	2A	100	327	0	0	1	327	150	476	0	658
TabHLH448	TRIAE_CS42_2BS_TGACv1_145888_AA0448240	Traes_2BS_EE97B0B15.1	wbHLH017	2B	100	213	0	0	1	213	1	213	1e-156	437
TabHLH005	TRIAE_CS42_2BS_TGACv1_146126_AA0455980	Traes_2BS_659F9ABB9.1	wbHLH025	2B	100	302	0	0	1	302	1	302	0	632
TabHLH406	TRIAE_CS42_2BS_TGACv1_146937_AA0475590	Traes_2BS_7190FAD1A.1	wbHLH022	2B	99.42	171	1	0	1	171	1	171	2e-122	353
	TRIAE_CS42_2BS_TGACv1_146937_AA0475590	Traes_2BS_7190FAD1A.1	wbHLH023	IWGSC_CSS_2AS_scaff_5263615	100	261	0	0	1	261	1	261	0	536
TabHLH316	TRIAE_CS42_2BS_TGACv1_147847_AA0488170	Traes_2BS_CC6686C54.1	wbHLH021	2B	100	224	0	0	1	224	1	224	4e-166	462
TabHLH069	TRIAE_CS42_2DL_TGACv1_157972_AA0504380	Traes_2DL_A84C58DC2.1	wbHLH026	2D	100	361	0	0	1	361	1	361	0	744
TabHLH453	TRIAE_CS42_2DL_TGACv1_158275_AA0514360	Traes_2DL_865346DA2.2	wbHLH169	2B	100	247	0	0	1	247	1	247	0	508
TabHLH332	TRIAE_CS42_2DL_TGACv1_158620_AA0523420	Traes_2DL_9DD224B48.1	wbHLH167	IWGSC_CSS_2DL_scaff_9861737	100	467	0	0	1	467	1	467	0	975
TabHLH298	TRIAE_CS42_2DL_TGACv1_158826_AA0526780	Traes_2DL_8BE259F4B.1	wbHLH028	2D	100	272	0	0	1	272	1	272	0	560
TabHLH088	TRIAE_CS42_2DL_TGACv1_160046_AA0545980	Traes_2DL_AD34A7228.2	wbHLH027	2B	100	424	0	0	1	424	1	424	0	870
TabHLH006	TRIAE_CS42_2DS_TGACv1_178698_AA0599900	Traes_2DS_7C9C33E09.1	wbHLH170	IWGSC_CSS_2DS_scaff_5358667	100	302	0	0	1	302	1	302	0	632
TabHLH460	TRIAE_CS42_3AL_TGACv1_194219_AA0628920	Traes_3AL_95403ABBA.1	wbHLH171	3D	100	159	0	0	1	159	1	159	2e-115	328
TabHLH299	TRIAE_CS42_3AS_TGACv1_210742_AA0678170	TRAES3BF201400030CFD_t1	wbHLH225	3A	100	261	0	0	1	261	1	261	0	536
TabHLH022	TRIAE_CS42_3AS_TGACv1_211357_AA0689070	Traes_3AS_0D78930B4.1	wbHLH032	3A	100	274	0	0	1	274	1	274	0	565
TabHLH326	TRIAE_CS42_3AS_TGACv1_211513_AA0690900	Traes_3AS_037375C84.1	wbHLH173	3B	100	248	0	0	1	248	1	248	0	516
TabHLH484	TRIAE_CS42_3B_TGACv1_220647_AA0713660	TRAES3BF030200010CFD_t1	wbHLH043	3B	100	279	0	0	1	279	1	279	0	568
TabHLH551	TRIAE_CS42_3B_TGACv1_221074_AA0729330	TRAES3BF035300060CFD_t1	wbHLH034	3B	100	214	0	0	1	214	1	214	3e-156	436
TabHLH021	TRIAE_CS42_3B_TGACv1_222057_AA0756240	TRAES3BF169000100CFD_t1	wbHLH045	3B	100	256	0	0	1	256	1	256	0	533
TabHLH557	TRIAE_CS42_3B_TGACv1_222310_AA0761840	TRAES3BF035300010CFD_t1	wbHLH048	3B	100	203	0	0	1	203	1	203	9e-147	411
TabHLH555	TRIAE_CS42_3B_TGACv1_222310_AA0761850	TRAES3BF035300020CFD_t1	wbHLH049	3B	100	143	0	0	1	143	1	143	2e-102	294
TabHLH566	TRIAE_CS42_3B_TGACv1_222310_AA0761880	TRAES3BF035300040CFD_t1	wbHLH036	3B	100	210	0	0	1	210	1	210	3e-154	431
TabHLH567	TRIAE_CS42_3B_TGACv1_222310_AA0761890	TRAES3BF035300050CFD_t1	wbHLH033	3D	100	210	0	0	1	210	1	210	2e-153	429
TabHLH547	TRIAE_CS42_3B_TGACv1_222310_AA0761900	TRAES3BF035300070CFD_t1	wbHLH035	3B	100	225	0	0	1	225	1	225	2e-162	452
TabHLH090	TRIAE_CS42_3B_TGACv1_222450_AA0764830	TRAES3BF069400030CFD_t1	wbHLH057	3B	100	449	0	0	1	449	1	449	0	909
TabHLH301	TRIAE_CS42_3B_TGACv1_222461_AA0764980	TRAES3BF060400040CFD_t1	wbHLH051	3B	100	265	0	0	1	265	1	265	0	539
TabHLH160	TRIAE_CS42_3B_TGACv1_223144_AA0776940	TRAES3BF130100030CFD_t1	wbHLH052	3B	100	257	0	0	1	257	1	257	0	520
TabHLH041	TRIAE_CS42_3B_TGACv1_223262_AA0779260	TRAES3BF075800010CFD_t1	wbHLH054	3B	100	380	0	0	1	380	1	380	0	778
TabHLH462	TRIAE_CS42_3B_TGACv1_223873_AA0788730	TRAES3BF136000020CFD_t1	wbHLH041	3B	100	225	0	0	1	225	1	225	7e-170	472
TabHLH195	TRIAE_CS42_3B_TGACv1_224571_AA0798100	TRAES3BF001100060CFD_t1	wbHLH046	3B	91.32	242	20	1	1	242	1	241	2e-152	435
	TRIAE_CS42_3B_TGACv1_224571_AA0798100	TRAES3BF001100060CFD_t1	wbHLH047	3B	100	379	0	0	1	379	1	379	0	763
TabHLH455	TRIAE_CS42_3B_TGACv1_226262_AA0815350	Traes_3B_089C0C2EB.1	wbHLH056	3B	80.8	250	37	4	1	245	1	244	1e-133	382
TabHLH140	TRIAE_CS42_3B_TGACv1_226360_AA0816200	TRAES3BF135900010CFD_t1	wbHLH044	3B	100	360	0	0	1	360	1	360	0	733
TabHLH191	TRIAE_CS42_3B_TGACv1_227460_AA0823450	TRAES3BF058400020CFD_t1	wbHLH055	3B	100	475	0	0	1	475	1	475	0	960
TabHLH023	TRIAE_CS42_3B_TGACv1_228181_AA0826160	TRAES3BF060500180CFD_t1	wbHLH050	3B	100	274	0	0	1	274	1	274	0	564
TabHLH173	TRIAE_CS42_3B_TGACv1_229892_AA0829260	Traes_2BS_FE9BD3DFC.1	wbHLH166	3B	100	128	0	0	1	128	1	128	2e-84	247
TabHLH020	TRIAE_CS42_3DL_TGACv1_250299_AA0865600	Traes_3DL_801E89185.1	wbHLH059	3D	100	255	0	0	1	255	1	255	0	531
TabHLH554	TRIAE_CS42_3DS_TGACv1_272524_AA0921750	Traes_3DS_2F11B975C.1	wbHLH058	3D	100	82	0	0	1	82	1	82	9e-54	166
TabHLH095	TRIAE_CS42_4AL_TGACv1_288523_AA0950910	Traes_4AL_0BB0A30D1.2	wbHLH177	IWGSC_CSS_4AL_scaff_7131151	100	323	0	0	1	323	1	323	0	676
TabHLH283	TRIAE_CS42_4AL_TGACv1_288533_AA0951280	Traes_4AL_F3571097B.1	wbHLH063	4A	100	343	0	0	1	343	1	343	0	706
TabHLH016	TRIAE_CS42_4AL_TGACv1_289001_AA0963110	Traes_4AL_6A6EC9A6A.2	wbHLH066	4A	100	312	0	0	1	312	1	312	0	649
TabHLH174	TRIAE_CS42_4AS_TGACv1_306224_AA1004570	Traes_4AS_DD16F89E7.1	wbHLH062	4A	100	406	0	0	1	406	1	406	0	819
TabHLH187	TRIAE_CS42_4AS_TGACv1_306248_AA1005050	Traes_4AS_D95D10893.1	wbHLH064	4A	100	597	0	0	1	597	1	597	0	1239
TabHLH007	TRIAE_CS42_4AS_TGACv1_306506_AA1009290	Traes_4AS_7530AAEB4.1	wbHLH061	IWGSC_CSS_4DL_scaff_14391260	100	330	0	0	1	330	1	330	0	687
TabHLH471	TRIAE_CS42_4AS_TGACv1_308077_AA1025700	Traes_4AS_4C9A95F10.1	wbHLH178	IWGSC_CSS_4AS_scaff_5952182	100	95	0	0	1	95	1	95	2e-60	184
TabHLH107	TRIAE_CS42_4AS_TGACv1_308656_AA1028900	Traes_4AS_DD5072A70.1	wbHLH065	IWGSC_CSS_4BL_scaff_7039126	100	311	0	0	1	311	1	311	0	645
TabHLH474	TRIAE_CS42_4AS_TGACv1_309018_AA1030180	Traes_4AS_FF900272B.1	wbHLH060	4A	100	85	0	0	1	85	1	85	3e-53	164
TabHLH175	TRIAE_CS42_4BL_TGACv1_320247_AA1032310	Traes_4BL_A2B32FCEE.1	wbHLH074	4B	100	406	0	0	1	406	1	406	0	819
TabHLH261	TRIAE_CS42_4BL_TGACv1_320266_AA1033070	Traes_4BL_19F19CCC0.1	wbHLH070	4B	99.19	246	2	0	1	246	1	246	0	501
TabHLH108	TRIAE_CS42_4BL_TGACv1_320413_AA1038310	Traes_4BL_83F647CBE.2	wbHLH181	4A	100	324	0	0	1	324	1	324	0	678
TabHLH475	TRIAE_CS42_4BL_TGACv1_320596_AA1044180	Traes_4BL_24D87D874.1	wbHLH077	4B	100	85	0	0	1	85	1	85	2e-52	162
TabHLH559	TRIAE_CS42_4BL_TGACv1_321048_AA1054360	Traes_4BL_BEF6AF501.2	wbHLH071	4B	100	230	0	0	1	230	1	230	1e-170	474
TabHLH473	TRIAE_CS42_4BL_TGACv1_321297_AA1058590	Traes_4BL_13069CE63.1	wbHLH069	IWGSC_CSS_4DL_scaff_14428623	100	95	0	0	1	95	1	95	4e-60	182
	TRIAE_CS42_4BL_TGACv1_321297_AA1058590	Traes_4BS_CB673DE9E.1	wbHLH182	4B	100	93	0	0	1	93	1	93	9e-58	176
TabHLH207	TRIAE_CS42_4BL_TGACv1_321343_AA1059260	Traes_4BL_57E9A2C6B.2	wbHLH180	IWGSC_CSS_4BL_scaff_7028980	100	211	0	0	1	211	1	211	1e-155	434
TabHLH188	TRIAE_CS42_4BL_TGACv1_321774_AA1065290	Traes_4BL_FD0D3B74A.3	wbHLH075	4B	100	598	0	0	1	598	1	598	0	1240
TabHLH428	TRIAE_CS42_4BL_TGACv1_322043_AA1068010	Traes_4BL_A48C29364.1	wbHLH076	4B	100	291	0	0	1	291	1	291	0	595
TabHLH009	TRIAE_CS42_4BL_TGACv1_322340_AA1070730	Traes_4BL_4B8CA74B8.2	wbHLH179	IWGSC_CSS_4BL_scaff_7021984	100	332	0	0	1	332	1	332	0	692
TabHLH284	TRIAE_CS42_4BS_TGACv1_327970_AA1080160	Traes_4BS_34AF89ACE.1	wbHLH073	4B	100	343	0	0	1	343	1	343	0	705
TabHLH017	TRIAE_CS42_4BS_TGACv1_328220_AA1084850	Traes_4BS_9BFCC52AD.1	wbHLH068	4B	100	312	0	0	1	312	1	312	0	651
TabHLH382	TRIAE_CS42_4BS_TGACv1_328282_AA1085700	Traes_4BS_05D2F0613.2	wbHLH067	4B	100	168	0	0	1	168	1	168	2e-117	336
TabHLH096	TRIAE_CS42_4BS_TGACv1_329359_AA1100570	Traes_4BS_9B385BB1C.2	wbHLH072	4B	100	322	0	0	1	322	1	322	0	676
TabHLH472	TRIAE_CS42_4DL_TGACv1_342386_AA1112190	Traes_4DL_ECE64510D.1	wbHLH190	IWGSC_CSS_4DL_scaff_14462186	100	95	0	0	1	95	1	95	1e-60	184
TabHLH109	TRIAE_CS42_4DL_TGACv1_342599_AA1117480	Traes_4DL_29A136781.2	wbHLH187	IWGSC_CSS_4DL_scaff_14378858	100	200	0	0	1	200	1	200	2e-149	418
TabHLH444	TRIAE_CS42_4DL_TGACv1_342773_AA1121670	Traes_4DL_EB6D912CB.1	wbHLH183	IWGSC_CSS_4DL_scaff_14186981	100	94	0	0	1	94	1	94	4e-61	185
TabHLH287	TRIAE_CS42_4DL_TGACv1_343422_AA1134210	Traes_4DL_9477862E8.2	wbHLH185	IWGSC_CSS_4DL_scaff_14348633	100	322	0	0	1	322	1	322	0	662
TabHLH429	TRIAE_CS42_4DL_TGACv1_343470_AA1134950	Traes_4DL_A76BE77E4.1	wbHLH191	IWGSC_CSS_4DL_scaff_14419757	100	310	0	0	1	310	1	310	0	636
TabHLH208	TRIAE_CS42_4DL_TGACv1_343669_AA1138030	Traes_4DL_1C0F38900.1	wbHLH189	4B	100	350	0	0	1	350	1	350	0	718
TabHLH213	TRIAE_CS42_4DL_TGACv1_343765_AA1139400	Traes_4DL_ACF3BE9C5.1	wbHLH192	IWGSC_CSS_4DL_scaff_14466250	100	351	0	0	1	351	1	351	0	724
TabHLH189	TRIAE_CS42_4DL_TGACv1_344639_AA1148620	Traes_4DL_DA70DBAFC.1	wbHLH082	4D	100	598	0	0	1	598	1	598	0	1239
TabHLH212	TRIAE_CS42_4DL_TGACv1_345069_AA1151420	Traes_4DL_0075CCAD9.1	wbHLH085	4D	100	348	0	0	1	348	1	348	0	720
TabHLH008	TRIAE_CS42_4DL_TGACv1_345261_AA1152510	Traes_4DL_61AE80723.1	wbHLH188	4A	100	332	0	0	1	332	1	332	0	692
TabHLH285	TRIAE_CS42_4DS_TGACv1_361059_AA1159920	Traes_4DS_7F3D9E4D9.2	wbHLH080	4D	100	372	0	0	1	372	1	372	0	764
TabHLH201	TRIAE_CS42_4DS_TGACv1_361166_AA1162390	Traes_4DS_7B0E8D459.2	wbHLH193	4B	100	500	0	0	1	500	1	500	0	1014
TabHLH018	TRIAE_CS42_4DS_TGACv1_361334_AA1165960	Traes_4DS_7488F4608.1	wbHLH084	4D	100	313	0	0	1	313	1	313	0	652
TabHLH268	TRIAE_CS42_4DS_TGACv1_361787_AA1172730	Traes_4DS_E4442B2FF.1	wbHLH194	4B	100	246	0	0	1	246	1	246	2e-178	495
TabHLH257	TRIAE_CS42_4DS_TGACv1_361787_AA1172740	Traes_4DS_069F2900B.1	wbHLH195	IWGSC_CSS_4DS_scaff_2316982	100	199	0	0	1	199	1	199	1e-144	406
	TRIAE_CS42_4DS_TGACv1_361787_AA1172740	Traes_4DS_6A9EB40A4.1	wbHLH196	IWGSC_CSS_4DS_scaff_2325065	100	188	0	0	1	188	84	271	3e-133	379
TabHLH097	TRIAE_CS42_4DS_TGACv1_362163_AA1177340	Traes_4DS_8B2168C85.2	wbHLH081	4D	100	325	0	0	1	325	1	325	0	681
TabHLH307	TRIAE_CS42_5AL_TGACv1_374128_AA1191180	Traes_5AL_331CE753D.1	wbHLH091	5A	100	120	0	0	1	120	1	120	5e-83	243
	TRIAE_CS42_5AL_TGACv1_374128_AA1191180	Traes_5AL_331CE753D.1	wbHLH184	4B	95.24	105	5	0	1	105	6	110	2e-67	202
TabHLH124	TRIAE_CS42_5AL_TGACv1_374213_AA1193840	Traes_5AL_F6FD8FEFF.1	wbHLH089	5A	100	71	0	0	1	71	1	71	1e-43	142
TabHLH110	TRIAE_CS42_5AL_TGACv1_374347_AA1197610	Traes_5AL_F72B730FE.2	wbHLH088	5A	100	281	0	0	1	281	1	281	0	585
TabHLH303	TRIAE_CS42_5AL_TGACv1_374463_AA1200850	Traes_5AL_EDF2DD187.1	wbHLH090	4B	100	240	0	0	1	240	1	240	1e-179	498
TabHLH506	TRIAE_CS42_5AL_TGACv1_375353_AA1220330	Traes_5AL_0D4BDDDCD.1	wbHLH086	5A	99.39	327	2	0	1	327	1	327	0	687
	TRIAE_CS42_5AL_TGACv1_375353_AA1220330	Traes_5AL_0D4BDDDCD.1	wbHLH087	5A	100	407	0	0	1	407	1	407	0	855
TabHLH076	TRIAE_CS42_5AS_TGACv1_392936_AA1266450	Traes_5AS_EBCEA6601.1	wbHLH198	5B	100	120	0	0	1	120	1	120	5e-86	250
TabHLH010	TRIAE_CS42_5AS_TGACv1_394538_AA1280880	Traes_5AS_5B9D5E067.1	wbHLH199	IWGSC_CSS_5DS_scaff_2731848	100	290	0	0	1	290	1	290	0	608
TabHLH507	TRIAE_CS42_5BL_TGACv1_404178_AA1288360	Traes_5BL_AAC9C7238.2	wbHLH201	5D	99.13	231	2	0	19	249	197	427	3e-169	483
	TRIAE_CS42_5BL_TGACv1_404178_AA1288360	Traes_5BL_AAC9C7238.2	wbHLH202	IWGSC_CSS_5BL_scaff_10889232	100	507	0	0	1	507	1	507	0	1043
	TRIAE_CS42_5BL_TGACv1_404178_AA1288360	Traes_5BL_AAC9C7238.2	wbHLH203	IWGSC_CSS_5BL_scaff_10889232	99.53	427	2	0	1	427	1	427	0	876
TabHLH125	TRIAE_CS42_5BL_TGACv1_404191_AA1289300	Traes_5BL_DB5410008.2	wbHLH098	5B	100	281	0	0	1	281	1	281	0	566
TabHLH099	TRIAE_CS42_5BL_TGACv1_404292_AA1294150	Traes_5BL_71717F042.1	wbHLH200	5A	100	424	0	0	1	424	1	424	0	857
TabHLH074	TRIAE_CS42_5BL_TGACv1_404326_AA1295610	Traes_5BL_054434680.2	wbHLH096	5B	100	449	0	0	1	449	1	449	0	930
TabHLH181	TRIAE_CS42_5BL_TGACv1_404431_AA1299650	Traes_5BL_CBFAD4B59.1	wbHLH099	5B	100	251	0	0	1	251	1	251	4e-176	489
TabHLH105	TRIAE_CS42_5BL_TGACv1_404446_AA1300110	Traes_5BL_8C181ECA8.2	wbHLH103	5A	100	269	0	0	1	269	1	269	0	560
TabHLH233	TRIAE_CS42_5BL_TGACv1_404510_AA1302570	Traes_5BL_D45BBFEBC.1	wbHLH104	5B	100	273	0	0	1	273	1	273	0	550
TabHLH432	TRIAE_CS42_5BL_TGACv1_404543_AA1303670	Traes_5BL_DA72CE20D.2	wbHLH204	5A	100	344	0	0	1	344	1	344	0	695
TabHLH226	TRIAE_CS42_5BL_TGACv1_404893_AA1314300	Traes_5BL_C753673FD.1	wbHLH105	5B	100	279	0	0	1	279	1	279	0	556
TabHLH111	TRIAE_CS42_5BL_TGACv1_404942_AA1315780	Traes_5BL_DDC2491F7.1	wbHLH093	5B	100	235	0	0	1	235	1	235	1e-172	480
TabHLH178	TRIAE_CS42_5BL_TGACv1_405147_AA1321160	Traes_5BL_CF90A7CAE.1	wbHLH102	5B	100	334	0	0	1	334	1	334	0	668
TabHLH128	TRIAE_CS42_5BL_TGACv1_406163_AA1341570	Traes_5BL_B820523A7.2	wbHLH101	5B	100	465	0	0	1	465	1	465	0	917
TabHLH399	TRIAE_CS42_5BL_TGACv1_406549_AA1346950	Traes_5BL_B55F708EC.1	wbHLH100	5B	100	286	0	0	1	286	1	286	0	585
TabHLH070	TRIAE_CS42_5BL_TGACv1_406687_AA1348610	Traes_5BL_6CFCBCCE6.1	wbHLH106	5B	100	213	0	0	1	213	1	213	7e-158	440
TabHLH227	TRIAE_CS42_5BL_TGACv1_407596_AA1358290	Traes_5BL_E86F89671.1	wbHLH095	5B	100	280	0	0	1	280	1	280	0	561
TabHLH071	TRIAE_CS42_5BS_TGACv1_423220_AA1371390	Traes_5AL_85F3BE385.2	wbHLH197	IWGSC_CSS_5AL_scaff_1404752	100	171	0	0	1	171	1	171	6e-123	348
TabHLH012	TRIAE_CS42_5BS_TGACv1_424380_AA1389210	Traes_5BS_0F8DBB33D.2	wbHLH092	IWGSC_CSS_5AS_scaff_1549422	100	290	0	0	1	290	1	290	0	610
TabHLH112	TRIAE_CS42_5DL_TGACv1_433040_AA1399490	Traes_5DL_A7B24A017.1	wbHLH206	IWGSC_CSS_5DL_scaff_4598768	100	276	0	0	1	276	1	276	0	572
TabHLH228	TRIAE_CS42_5DL_TGACv1_433569_AA1416360	Traes_5DL_5DA6E1A09.1	wbHLH110	5D	100	279	0	0	1	279	1	279	0	557
TabHLH487	TRIAE_CS42_5DL_TGACv1_433588_AA1416820	Traes_5DL_2A286B481.1	wbHLH112	5D	100	285	0	0	1	285	1	285	0	592
TabHLH100	TRIAE_CS42_5DL_TGACv1_433614_AA1417740	Traes_5DL_7A35CD284.1	wbHLH109	5D	100	424	0	0	1	424	1	424	0	857
TabHLH508	TRIAE_CS42_5DL_TGACv1_433921_AA1425260	Traes_5DL_E96693018.1	wbHLH107	IWGSC_CSS_5BL_scaff_10889232	99.38	323	2	0	1	323	1	323	0	679
	TRIAE_CS42_5DL_TGACv1_433921_AA1425260	Traes_5DL_E96693018.1	wbHLH108	IWGSC_CSS_5BL_scaff_10889232	100	403	0	0	1	403	1	403	0	847
TabHLH129	TRIAE_CS42_5DL_TGACv1_434490_AA1436920	Traes_5DL_C6C077BB9.2	wbHLH205	IWGSC_CSS_5DL_scaff_4494114	100	104	0	0	1	104	1	104	2e-54	169
TabHLH075	TRIAE_CS42_5DL_TGACv1_435807_AA1455110	Traes_5DL_026913547.1	wbHLH111	5D	100	486	0	0	1	486	1	486	0	1003
TabHLH011	TRIAE_CS42_5DS_TGACv1_456674_AA1475990	Traes_5DS_51467BEB4.1	wbHLH207	5B	100	289	0	0	1	289	1	289	0	604
TabHLH421	TRIAE_CS42_6AL_TGACv1_471152_AA1503590	Traes_6AL_29B0A4DF2.1	wbHLH118	6A	100	78	0	0	1	78	1	78	8e-54	165
TabHLH333	TRIAE_CS42_6AL_TGACv1_471250_AA1505490	Traes_6AL_1688E9E0A.2	wbHLH119	6A	100	459	0	0	1	459	1	459	0	955
TabHLH130	TRIAE_CS42_6AL_TGACv1_471618_AA1511840	Traes_6AL_FD6EC5EA9.1	wbHLH209	6B	100	388	0	0	1	388	1	388	0	769
TabHLH148	TRIAE_CS42_6AL_TGACv1_471877_AA1515610	Traes_6AL_9437F730F.1	wbHLH210	IWGSC_CSS_6AL_scaff_5754244	100	191	0	0	1	191	1	191	1e-140	395
TabHLH115	TRIAE_CS42_6AL_TGACv1_471916_AA1515920	Traes_6AL_FACBEB134.1	wbHLH113	IWGSC_CSS_6BL_scaff_1185909	100	358	0	0	1	358	1	358	0	734
	TRIAE_CS42_6AL_TGACv1_471916_AA1515920	Traes_6AL_FACBEB134.1	wbHLH114	6A	99.71	348	1	0	1	348	1	348	0	711
TabHLH512	TRIAE_CS42_6AL_TGACv1_472572_AA1523770	Traes_6AL_52FA7F228.1	wbHLH208	IWGSC_CSS_6AL_scaff_3025472	100	69	0	0	1	69	1	69	5e-43	137
TabHLH083	TRIAE_CS42_6AL_TGACv1_473573_AA1531810	Traes_6AL_842E10085.1	wbHLH120	6D	100	178	0	0	1	178	1	178	2e-128	363
TabHLH410	TRIAE_CS42_6AS_TGACv1_485603_AA1548260	Traes_6AS_26AC51E52.1	wbHLH115	6A	100	151	0	0	1	151	1	151	3e-103	303
	TRIAE_CS42_6AS_TGACv1_485603_AA1548260	Traes_6AS_26AC51E52.1	wbHLH116	IWGSC_CSS_6DS_scaff_1239953	100	247	0	0	1	247	1	247	0	505
TabHLH219	TRIAE_CS42_6AS_TGACv1_488251_AA1574920	Traes_6AS_4C2F64614.1	wbHLH211	6A	100	195	0	0	1	195	1	195	3e-140	394
TabHLH334	TRIAE_CS42_6BL_TGACv1_500543_AA1606120	Traes_6BL_600E4507F.19	wbHLH125	6B	100	408	0	0	1	408	1	408	0	843
TabHLH134	TRIAE_CS42_6BL_TGACv1_501060_AA1613040	Traes_6BL_AEB13ECDE.2	wbHLH123	6D	100	230	0	0	1	230	1	230	2e-166	463
TabHLH149	TRIAE_CS42_6BL_TGACv1_501882_AA1621260	Traes_6BL_868408DFC.1	wbHLH122	6B	100	105	0	0	1	105	72	176	6e-73	218
TabHLH338	TRIAE_CS42_6BS_TGACv1_513283_AA1637170	Traes_6BS_C53202201.1	wbHLH124	6A	100	59	0	0	1	59	34	92	3e-37	123
TabHLH411	TRIAE_CS42_6BS_TGACv1_514711_AA1663590	Traes_6BS_487628194.1	wbHLH214	IWGSC_CSS_6BS_scaff_2905508	100	78	0	0	1	78	71	148	1e-48	159
	TRIAE_CS42_6BS_TGACv1_514711_AA1663590	Traes_6BS_487628194.1	wbHLH215	IWGSC_CSS_6BS_scaff_2905508	100	174	0	0	1	174	71	244	1e-125	358
TabHLH439	TRIAE_CS42_6DL_TGACv1_526420_AA1682990	Traes_6DL_882BC1812.1	wbHLH127	6D	100	247	0	0	1	247	1	247	0	504
TabHLH150	TRIAE_CS42_6DL_TGACv1_527215_AA1700620	Traes_6DL_62A15AED6.2	wbHLH128	6D	100	308	0	0	1	308	1	308	0	624
TabHLH117	TRIAE_CS42_6DL_TGACv1_527262_AA1701490	Traes_6DL_04EAF750D.1	wbHLH126	6D	100	318	0	0	1	318	1	318	0	654
TabHLH032	TRIAE_CS42_6DL_TGACv1_527275_AA1701670	Traes_6DL_3DCFAB31F.1	wbHLH129	6D	100	190	0	0	1	190	1	190	1e-138	390
TabHLH335	TRIAE_CS42_6DL_TGACv1_527698_AA1707690	Traes_6DL_493269065.2	wbHLH216	IWGSC_CSS_6DL_scaff_2010053	100	459	0	0	1	459	1	459	0	954
TabHLH477	TRIAE_CS42_6DL_TGACv1_527829_AA1709060	Traes_6DL_3F9FA4887.1	wbHLH131	6D	100	88	0	0	1	88	1	88	4e-56	172
TabHLH514	TRIAE_CS42_6DL_TGACv1_528285_AA1713040	Traes_6DL_D38F3257B.2	wbHLH130	6D	100	312	0	0	1	312	1	312	0	647
TabHLH412	TRIAE_CS42_6DS_TGACv1_542526_AA1723490	Traes_6DS_0E72E2E75.1	wbHLH217	IWGSC_CSS_6DS_scaff_1239953	100	241	0	0	1	241	1	241	1e-180	500
TabHLH407	TRIAE_CS42_7AL_TGACv1_556014_AA1752750	Traes_7AL_B9345EB83.1	wbHLH219	7D	100	149	0	0	1	149	1	149	1e-107	307
TabHLH197	TRIAE_CS42_7AL_TGACv1_559421_AA1799540	Traes_7AL_ACAC47D88.1	wbHLH218	7B	100	193	0	0	1	193	1	193	5e-139	390
TabHLH145	TRIAE_CS42_7AS_TGACv1_569290_AA1812510	Traes_7AS_4FAB72487.2	wbHLH152	7D	98.37	123	2	0	1	123	11	133	5e-85	248
	TRIAE_CS42_7AS_TGACv1_569290_AA1812510	Traes_7AS_4FAB72487.2	wbHLH220	IWGSC_CSS_7AS_scaff_4058401	100	133	0	0	1	133	1	133	3e-95	275
TabHLH113	TRIAE_CS42_7AS_TGACv1_569520_AA1818140	Traes_7AS_8ED861ED7.1	wbHLH138	7A	100	289	0	0	1	289	1	289	0	597
TabHLH136	TRIAE_CS42_7AS_TGACv1_569918_AA1826920	Traes_7AS_D56F0F9E5.4	wbHLH133	7B	100	479	0	0	1	479	1	479	0	966
	TRIAE_CS42_7AS_TGACv1_569918_AA1826920	Traes_7AS_D56F0F9E5.4	wbHLH134	7A	100	401	0	0	1	401	1	401	0	811
	TRIAE_CS42_7AS_TGACv1_569918_AA1826920	Traes_7AS_D56F0F9E5.4	wbHLH135	7D	99.72	357	1	0	1	357	1	357	0	719
TabHLH479	TRIAE_CS42_7AS_TGACv1_570229_AA1832600	Traes_7AS_375BA0ECA.1	wbHLH132	7A	100	88	0	0	1	88	1	88	3e-56	172
TabHLH101	TRIAE_CS42_7AS_TGACv1_571133_AA1844970	Traes_7AS_9C4D7BC14.2	wbHLH136	7A	100	216	0	0	1	216	1	216	1e-159	447
	TRIAE_CS42_7AS_TGACv1_571133_AA1844970	Traes_7AS_9C4D7BC14.2	wbHLH137	7B	100	244	0	0	1	244	1	244	0	509
TabHLH408	TRIAE_CS42_7BL_TGACv1_578581_AA1897480	Traes_7BL_6324A95B5.1	wbHLH141	7B	100	107	0	0	1	107	1	107	3e-73	217
TabHLH198	TRIAE_CS42_7BL_TGACv1_579010_AA1902990	Traes_7BL_BF5300D88.1	wbHLH142	IWGSC_CSS_7DL_scaff_3357699	100	192	0	0	1	192	1	192	5e-138	388
TabHLH137	TRIAE_CS42_7BS_TGACv1_591870_AA1923970	Traes_7BS_13A10F9A4.2	wbHLH139	7D	100	480	0	0	1	480	1	480	0	978
	TRIAE_CS42_7BS_TGACv1_591870_AA1923970	Traes_7BS_13A10F9A4.2	wbHLH140	7B	99.72	358	1	0	1	358	1	358	0	731
TabHLH102	TRIAE_CS42_7BS_TGACv1_594159_AA1956400	Traes_7BS_33B5A5D5C.1	wbHLH222	IWGSC_CSS_7BS_scaff_3094409	100	351	0	0	1	351	1	351	0	685
TabHLH054	TRIAE_CS42_7DL_TGACv1_602759_AA1967510	Traes_7DL_F43F7A9A3.4	wbHLH154	7D	100	313	0	0	1	313	1	313	0	554
TabHLH205	TRIAE_CS42_7DL_TGACv1_603063_AA1974950	Traes_7DL_67FF12B6A.1	wbHLH223	IWGSC_CSS_7DL_scaff_3291778	100	338	0	0	1	338	1	338	0	697
TabHLH199	TRIAE_CS42_7DL_TGACv1_603478_AA1984500	Traes_7DL_2A7EF919F.1	wbHLH224	4A	100	432	0	0	1	432	1	432	0	835
TabHLH511	TRIAE_CS42_7DL_TGACv1_604040_AA1993000	Traes_7DL_04FC0BF21.2	wbHLH146	IWGSC_CSS_7BL_scaff_6631746	100	265	0	0	1	265	1	265	0	551
	TRIAE_CS42_7DL_TGACv1_604040_AA1993000	Traes_7DL_04FC0BF21.2	wbHLH147	7D	100	272	0	0	1	272	1	272	0	566
TabHLH451	TRIAE_CS42_7DL_TGACv1_604188_AA1994980	Traes_7DL_1717A9083.1	wbHLH150	7D	100	364	0	0	1	364	1	364	0	738
TabHLH103	TRIAE_CS42_7DS_TGACv1_621909_AA2029080	Traes_7DS_A4CA05A36.1	wbHLH145	7D	100	422	0	0	1	422	1	422	0	870
TabHLH114	TRIAE_CS42_7DS_TGACv1_623316_AA2051900	Traes_7DS_538404789.2	wbHLH151	7D	100	297	0	0	1	297	1	297	0	612
TabHLH138	TRIAE_CS42_7DS_TGACv1_624291_AA2060360	Traes_7DS_68E3ACF8E.1	wbHLH148	7D	100	357	0	0	1	357	1	357	0	732
	TRIAE_CS42_7DS_TGACv1_624291_AA2060360	Traes_7DS_68E3ACF8E.1	wbHLH149	IWGSC_CSS_7DS_scaff_3906192	100	480	0	0	1	480	1	480	0	978
TabHLH318	TRIAE_CS42_U_TGACv1_640718_AA2070830	TRAES3BF047700010CFD_t1	wbHLH039	3B	100	383	0	0	1	383	1	383	0	788
TabHLH552	TRIAE_CS42_U_TGACv1_640850_AA2077290	Traes_3AS_8F85243EB.2	wbHLH175	3D	100	211	0	0	1	211	1	211	6e-155	432
TabHLH430	TRIAE_CS42_U_TGACv1_641530_AA2097270	Traes_4AL_EE88645E2.1	wbHLH176	IWGSC_CSS_3DL_scaff_4745638	100	310	0	0	1	310	1	310	0	634
TabHLH060	TRIAE_CS42_U_TGACv1_641629_AA2099820	TRAES3BF030600030CFD_t1	wbHLH053	3B	100	212	0	0	1	212	1	212	6e-154	430
TabHLH147	TRIAE_CS42_U_TGACv1_642184_AA2112830	Traes_7DS_B671A4EAD.1	wbHLH153	IWGSC_CSS_7BS_scaff_626517	100	135	0	0	1	135	1	135	6e-98	282
