# Supplementary material for: Comparative functional genomics analysis of bHLH gene family in rice, maize and wheat
Source: BMC Plant Biol. 2018 Nov 29;18:309. doi: 10.1186/s12870-018-1529-5 (PMC6267037; doi:10.1186/s12870-018-1529-5)
Supplement: Supplementary file 9 — Table S5. Motif with best possible match and the number in each subfamilies and species. (XLS 38 kb) [file 12870_2018_1529_MOESM9_ESM.xls]

## Sheet: Sheet1
Table S5. Motif with best possible match and the number in each subfamilies and species.
Motif	Best possible match	Width1	Sites2	Distribution in each subfamilies																																					Distribution in each species
				Vb (55)	IVd (29)	IIIf (22)	IVb (20)	IVc (27)	IVa (66)	III(d+e) (52)	III(a+c) (46)	IIIb (37)	10 (12)	II (18)	Ia (68)	Ib(1) (6)	Ib(2) (80)	Va (18)	XIV (20)	XIII (26)	VII(a+b) (71)	IX (31)	XI (36)	XII (93)	VIIIb (51)	VIIIc(1) (22)	VIIIc(2) (37)	VIIIa (12)	26 (6)	27 (4)	28 (5)	29 (9)	30 (21)	31 (5)	32 (3)	33 (3)	34 (5)	XV (35)	X (85)		At (169)	Os (183)	Ta (571)	Zm (231)
1	ERRRREKINERLKALQSLVPN	21	1122	59	31	23	20	26	66	52	46	37	12	18	68	6	80	18	20	26	71	31	36	96	51	22	38	12	0	3	5	8	11	3	3	3	4	35	82		172	177	566	225
2	KMDKASILDEAIDYVKELQEQ	21	1145	55	40	22	20	18	66	53	47	36	15	19	69	6	79	18	20	28	70	31	36	94	51	22	37	12	6	4	5	9	21	5	3	3	5	35	85		173	185	570	233
3	HVRARRGQATDSHSL	15	206	0	1	0	1	0	4	1	0	12	0	0	0	0	1	0	0	3	1	32	32	92	1	0	23	0	1	0	0	0	0	0	0	0	0	0	1		36	33	93	44
4	MQDLRSRGLCLVPVSLTSAVA	21	133	0	0	1	0	0	0	0	0	5	0	0	0	0	0	0	0	0	0	0	35	0	0	0	0	5	0	0	0	0	0	0	0	0	0	0	87		16	23	64	30
5	ALESLGLDVLHANVS	15	410	37	0	16	1	0	58	34	30	34	0	17	64	6	67	16	0	25	1	0	0	1	1	0	1	0	0	0	0	1	0	0	0	0	0	0	0		48	57	236	71
6	PEVEVRIVESEVLLRVLCRRR	21	220	0	2	19	0	0	61	33	14	0	1	17	61	3	5	0	0	2	0	0	0	0	1	0	0	1	0	0	0	0	0	0	0	0	0	0	0		33	31	116	41
7	AEKLKKENSSLQEEIKELKAEKNELRDEKQKLKAEKEELEQQLKARSAAP	50	70	9	1	1	20	27	0	0	0	0	1	1	2	0	1	1	0	2	0	0	0	1	1	0	1	0	0	0	0	0	0	0	0	0	0	0	1		24	9	26	11
8	VEFLSMKLATVNPTL	15	144	1	5	0	0	0	0	1	5	1	1	0	0	0	1	0	0	1	0	0	0	93	0	0	0	0	0	0	0	0	0	0	0	0	0	35	0		25	26	63	30
9	AAGRRRRRRPRSVKNREEVESQRMTHIAV	29	77	0	2	0	1	0	0	1	4	0	0	0	58	1	1	0	0	0	2	0	0	2	1	0	2	0	0	0	0	0	1	0	0	0	0	0	1		12	12	32	21
10	IDDTVIYSFSAKVEEGCSLTA	21	165	1	2	0	0	0	56	8	2	3	0	17	69	1	1	1	0	2	1	0	0	0	0	0	1	0	0	0	0	0	0	0	0	0	0	0	0		25	22	90	29
11	PEDVTDTEWFFLVSMTFSFPPGQGLPGRA	29	68	0	2	16	0	0	3	30	0	2	0	0	1	0	0	0	0	6	1	0	0	2	1	0	3	0	0	0	0	0	0	0	0	0	0	0	1		12	8	35	13
12	TWAFEVGSQSMTCPIIVEDLDRPRQMLVEMLCEDRGIFLEI	41	35	1	0	0	0	0	0	0	1	1	0	0	0	0	1	0	0	25	2	0	0	1	1	0	1	0	0	0	0	0	0	0	0	0	0	0	1		7	3	15	10
13	KALSSDEGWSYAIFW	15	158	1	0	17	0	0	1	29	11	0	0	0	0	0	0	0	0	23	0	0	0	0	1	0	35	0	6	0	5	8	21	0	0	0	0	0	0		26	22	82	33
14	PATVKPPRRRNVRISSDPQSV	21	82	2	3	0	0	0	0	1	0	0	0	1	1	0	0	0	1	0	4	0	1	7	51	3	3	0	0	0	0	0	0	0	0	0	0	0	4		10	14	36	22
15	GVLELGSTDVVLEDPDLVERIKS	23	95	4	0	18	0	0	2	30	9	0	0	0	0	0	1	0	0	23	2	1	0	0	1	0	4	0	0	0	0	0	0	0	0	0	0	0	0		19	15	45	17
16	TTTSSGAGSPEGEKAWEASAPVVEVRQHDDSSMEVRLICSTERPIKLHEV	50	36	0	3	0	0	0	0	0	2	0	0	0	0	0	28	0	0	0	1	0	0	0	1	0	1	0	0	0	0	0	0	0	0	0	0	0	0		1	3	28	4
17	PPVGEERRPRKRGRKPANGREEPLNHVEA	29	58	4	3	0	0	0	0	32	0	1	0	1	0	0	0	0	0	0	1	1	0	6	1	0	7	0	0	0	0	0	1	0	0	0	0	0	0		8	6	26	18
18	RKGKIWARFTVEANRDVTRMEIFLSLVRLLEPNCDGSGSGE	41	34	0	1	0	0	0	0	0	0	3	0	0	1	0	0	0	0	25	1	0	0	1	0	0	0	0	0	0	0	0	1	0	0	0	0	0	1		6	7	14	7
19	GHKIFYTIHSQAFSSRIGIDV	21	61	0	0	1	0	0	0	0	0	0	4	0	0	0	46	0	0	1	3	0	0	1	0	0	0	1	0	0	0	0	0	0	0	0	0	0	4		8	4	42	7
20	KVLATDEFWPAQGGKAPEISQVKEALDAI	29	29	0	0	0	1	0	0	3	0	0	0	0	0	0	0	0	0	0	0	0	1	0	0	22	0	0	0	1	0	1	0	0	0	0	0	0	0		3	6	18	2
21	PLTGLEFQPSDTCPKNYVIFDQTYDRSRVMYHPSLANNFGS	41	44	0	0	0	1	0	1	3	6	0	0	0	1	0	0	1	15	8	2	0	0	2	0	0	1	1	0	0	0	0	0	0	0	0	0	0	2		11	8	18	7
22	RASVCCADRPGLLPD	15	92	52	0	2	0	0	1	0	2	24	0	0	0	2	1	3	0	1	2	0	0	0	0	0	0	0	0	0	0	0	1	0	0	0	0	0	1		12	15	48	17
23	CLSQNNGMHKSQIRLWIESGQNMKCESASASNSKGLDTPSKANRKRSRPG	50	32	1	0	0	0	0	0	0	0	2	0	0	0	0	0	1	0	18	1	0	1	1	0	0	0	0	0	0	0	1	0	0	0	0	1	0	5		6	6	15	5
24	SPARASASSKRSRAAEVHNLS	21	224	11	1	1	0	0	59	2	1	2	2	0	4	2	16	0	1	1	65	1	4	5	6	9	1	0	0	1	0	0	20	0	0	0	1	0	8		21	30	129	45
25	MWQWMPPSSVDTSKDPKLCPPVA	23	54	1	0	0	0	26	1	2	1	1	0	0	0	0	1	3	0	1	6	0	1	2	3	0	1	0	0	0	0	0	0	0	0	0	0	0	4		10	7	25	12
26	YEPDTEALAQMKEMIYRAAAM	21	51	0	0	0	0	0	4	0	4	0	0	0	1	0	0	0	0	0	4	0	0	1	37	0	0	0	0	0	0	0	0	0	0	0	0	0	0		5	7	25	14
27	AGVLGWGDGYYRGEIKTRKII	21	90	1	0	16	0	0	0	31	1	3	0	1	0	0	2	12	0	21	1	0	0	0	0	0	0	0	0	0	0	0	0	0	0	0	0	0	1		20	12	41	17
28	SSLFMQWAMDTLEQE	15	73	1	6	1	0	0	49	4	2	0	0	0	0	0	1	1	0	0	3	0	1	0	0	0	0	0	0	0	0	0	0	0	0	0	0	0	4		7	8	48	11
29	GAASPPPFAGFFTFPQYSMST	21	92	2	2	0	1	1	10	1	0	2	0	5	42	1	0	0	0	1	5	1	1	4	2	0	0	0	0	0	0	0	0	0	0	0	0	0	11		12	17	47	16
30	VKVLSMGRGGAAAAV	15	164	3	3	3	0	0	2	18	12	0	2	0	3	0	2	1	0	0	53	13	39	1	5	1	0	1	0	0	0	0	0	0	0	0	0	0	2		16	29	81	39
31	WSLRVTEQQVAKLMEEDMGTA	21	53	4	0	0	0	0	3	1	1	0	0	0	2	0	3	0	0	1	0	1	35	0	0	1	1	0	0	0	0	0	0	0	0	0	0	0	0		6	11	26	10
32	AFSAGIKTIVCIPVL	15	95	2	2	17	0	0	4	30	11	0	0	0	0	0	2	0	0	24	2	0	0	1	0	0	0	0	0	0	0	0	0	0	0	0	0	0	0		16	14	48	17
33	MASQVHVVGEGTIGRAAFTGNHQWISHDTANDH	33	34	0	0	1	0	0	0	2	0	0	0	1	0	0	0	0	0	28	0	0	0	1	0	0	0	0	0	0	0	0	0	0	0	0	0	0	1		6	5	16	8
34	HQQQQQQQ	8	432	16	32	0	7	1	7	23	28	12	4	7	15	0	9	12	1	0	38	33	22	39	35	3	8	2	2	0	0	0	1	0	0	0	0	0	75		59	72	214	89
35	IKTLEEEIGATPEELNLLNTRKNFSSGSSEEMPMRNSTKFVIEKQGDGET	50	27	0	1	0	0	0	1	0	1	14	0	0	0	0	0	0	0	2	0	0	0	3	0	0	3	0	0	0	0	0	0	0	0	0	0	0	2		4	3	18	2
36	GGGGGGGG	8	673	35	19	4	5	8	34	16	46	61	3	1	37	3	18	7	37	2	39	39	66	49	46	16	4	1	1	2	0	0	3	0	0	0	0	1	70		36	200	300	139
37	DDIAAAVHQILCFIQ	15	90	0	3	3	0	0	9	1	0	1	0	4	53	0	4	0	0	4	3	1	0	0	1	1	0	0	0	0	0	0	0	0	0	0	0	0	2		12	16	46	16
38	LGEDDDLVELLWCNGQVVAQ	20	66	0	1	0	0	1	0	2	0	0	0	0	3	0	0	0	0	6	46	0	0	2	0	1	0	0	0	0	1	0	0	0	0	0	0	0	3		14	13	28	12
1: The width of the motif. Each motif describes a pattern of a fixed with as no gaps are allowed in MEME motifs.
2: The number of sites contributing to the construction of the motif..
