# Supplementary material for: Comparative functional genomics analysis of bHLH gene family in rice, maize and wheat
Source: BMC Plant Biol. 2018 Nov 29;18:309. doi: 10.1186/s12870-018-1529-5 (PMC6267037; doi:10.1186/s12870-018-1529-5)
Supplement: Supplementary file 12 — Table S6. The distribution of cis-regulatory elements in TabHLH promoters. “Y” means that the element is present in the promoter region. (XLS 648 kb) [file 12870_2018_1529_MOESM12_ESM.xls]

## Sheet: Table S5-1
Table S6. The distribution of cis-regulatory elements in TabHLH promoters. "Y" means that the element is present in the promoter region.
Name	Subfamily	light
		3-AF1 binding site	4cl-CMA1b	4cl-CMA2a	4cl-CMA2b	AAAC-motif	ACE	AE-box	as-2-box	AT1-motif	ATCC-motif	ATC-motif	ATCT-motif	Box 4	Box I	box II	Box III	CAG-motif	CATT-motif	C-box	CG-motif	CGT-motif	chs-CMA1a	chs-CMA2a	chs-CMA2b	chs-CMA2c	chs-Unit 1 m1	GAG-motif	GA-motif	Gap-box	GATA-motif	GATT-motif	G-box	GT1-motif	GTGGC-motif	H-box	I-box	LAMP-element	L-box	LS7	MNF1	MRE	Pc-CMA2a	Pc-CMA2c	rbcS-CMA7a	sbp-CMA1c	Sp1	TCCC-motif	TCT-motif
TabHLH001	VIIIc(2)							Y						Y										Y				Y	Y				Y														Y		Y
TabHLH002	VIIIc(2)			Y				Y						Y														Y					Y	Y													Y
TabHLH003	VIIIc(2)							Y							Y	Y									Y			Y					Y	Y													Y		Y
TabHLH004	VIIIc(2)						Y																										Y				Y										Y
TabHLH005	VIIIc(2)						Y																								Y		Y				Y										Y
TabHLH006	VIIIc(2)						Y																								Y		Y				Y										Y
TabHLH007	VIIIc(2)						Y								Y	Y			Y									Y					Y														Y
TabHLH008	VIIIc(2)							Y							Y				Y		Y							Y			Y			Y													Y
TabHLH009	VIIIc(2)														Y				Y									Y						Y			Y										Y
TabHLH010	VIIIc(2)						Y					Y															Y						Y	Y							Y						Y	Y	Y
TabHLH011	VIIIc(2)				Y		Y	Y																				Y					Y						Y								Y	Y
TabHLH012	VIIIc(2)									Y					Y				Y								Y						Y														Y
TabHLH013	VIIIc(2)							Y						Y																			Y					Y									Y		Y
TabHLH014	VIIIc(2)						Y	Y							Y				Y					Y	Y				Y				Y														Y		Y
TabHLH015	VIIIc(2)						Y	Y									Y																Y																Y
TabHLH016	VIIIc(2)											Y		Y			Y		Y														Y								Y
TabHLH017	VIIIc(2)											Y		Y																	Y		Y																Y
TabHLH018	VIIIc(2)													Y			Y		Y														Y				Y										Y
TabHLH019	VIIIc(2)												Y	Y					Y														Y														Y		Y
TabHLH020	VIIIc(2)	Y												Y	Y		Y		Y														Y	Y			Y										Y
TabHLH021	VIIIc(2)	Y												Y			Y		Y														Y												Y		Y
TabHLH022	VIIIc(1)						Y							Y	Y	Y			Y		Y				Y		Y	Y					Y		Y							Y			Y		Y	Y
TabHLH023	VIIIc(1)						Y	Y	Y																			Y	Y					Y													Y
TabHLH024	VIIIc(1)							Y							Y													Y	Y				Y	Y													Y		Y
TabHLH025	VIIIc(1)				Y			Y						Y	Y	Y			Y					Y					Y				Y						Y			Y					Y		Y
TabHLH026	VIIIc(1)													Y	Y														Y	Y			Y								Y						Y		Y
TabHLH027	VIIIc(1)						Y							Y	Y	Y			Y					Y					Y				Y	Y													Y		Y
TabHLH028	VIIIc(1)														Y	Y												Y	Y				Y	Y								Y			Y		Y		Y
TabHLH029	VIIIc(1)														Y				Y														Y							Y	Y						Y
TabHLH030	VIIIc(1)													Y		Y			Y					Y					Y				Y														Y		Y
TabHLH031	VIIIc(1)													Y															Y				Y	Y													Y		Y
TabHLH032	VIIIc(1)												Y																				Y	Y													Y
TabHLH033	VIIIc(1)						Y							Y	Y	Y			Y					Y					Y	Y			Y		Y		Y								Y		Y		Y
TabHLH034	VIIIc(1)							Y	Y					Y					Y										Y				Y								Y						Y	Y
TabHLH035	VIIIc(1)							Y	Y						Y				Y					Y							Y		Y	Y					Y		Y						Y
TabHLH036	VIIIc(1)									Y				Y	Y									Y				Y		Y			Y	Y							Y						Y	Y
TabHLH037	VIIIb											Y	Y		Y													Y	Y			Y	Y														Y
TabHLH038	VIIIb							Y					Y		Y				Y									Y	Y				Y												Y		Y		Y
TabHLH039	VIIIb						Y	Y																					Y				Y	Y													Y		Y
TabHLH040	VIIIb												Y		Y												Y	Y		Y	Y		Y	Y			Y					Y					Y		Y
TabHLH041	VIIIb								Y						Y		Y										Y						Y								Y						Y		Y
TabHLH042	VIIIb	Y							Y								Y						Y					Y		Y	Y		Y	Y			Y											Y	Y
TabHLH043	VIIIb											Y		Y	Y																		Y								Y	Y					Y	Y
TabHLH044	VIIIb											Y		Y	Y				Y																		Y										Y	Y	Y
TabHLH045	VIIIb											Y		Y	Y				Y										Y		Y		Y														Y	Y	Y
TabHLH046	VIIIb						Y									Y			Y									Y	Y				Y				Y												Y
TabHLH047	VIIIb						Y								Y	Y			Y										Y				Y					Y									Y
TabHLH048	VIIIb													Y																			Y				Y											Y	Y
TabHLH049	VIIIb						Y						Y		Y				Y	Y								Y					Y											Y			Y
TabHLH050	VIIIb												Y				Y		Y	Y								Y			Y		Y				Y				Y						Y		Y
TabHLH051	VIIIb							Y		Y			Y	Y	Y				Y														Y	Y													Y
TabHLH052	VIIIb	Y							Y					Y					Y																				Y								Y
TabHLH053	VIIIb								Y			Y		Y						Y									Y				Y	Y			Y										Y
TabHLH054	VIIIb								Y								Y											Y					Y						Y								Y	Y
TabHLH055	VIIIb						Y							Y	Y				Y				Y										Y																Y
TabHLH056	VIIIb						Y	Y					Y		Y													Y					Y	Y													Y
TabHLH057	VIIIb														Y																		Y														Y		Y
TabHLH058	VIIIb						Y		Y					Y														Y			Y		Y	Y													Y
TabHLH059	VIIIb								Y					Y														Y			Y		Y														Y		Y
TabHLH060	VIIIb																											Y					Y	Y		Y					Y						Y
TabHLH061	VII(a+b)							Y						Y				Y													Y		Y	Y	Y		Y										Y	Y
TabHLH062	VII(a+b)																	Y		Y							Y						Y				Y										Y	Y
TabHLH063	VII(a+b)				Y									Y				Y										Y	Y		Y		Y				Y		Y								Y	Y
TabHLH064	VII(a+b)														Y	Y												Y					Y								Y						Y
TabHLH065	VII(a+b)						Y							Y		Y				Y									Y				Y	Y			Y					Y					Y
TabHLH066	VII(a+b)														Y	Y	Y											Y			Y		Y				Y										Y
TabHLH067	VII(a+b)						Y						Y	Y	Y				Y									Y					Y					Y				Y					Y		Y
TabHLH068	VII(a+b)						Y							Y														Y					Y	Y			Y										Y	Y
TabHLH069	VII(a+b)											Y	Y	Y	Y				Y														Y	Y								Y					Y		Y
TabHLH070	VII(a+b)												Y																				Y														Y
TabHLH071	VII(a+b)						Y					Y							Y						Y			Y	Y	Y			Y	Y			Y										Y
TabHLH072	VII(a+b)						Y		Y			Y		Y		Y			Y									Y	Y		Y		Y	Y			Y										Y
TabHLH073	VII(a+b)							Y	Y						Y													Y	Y		Y		Y	Y			Y										Y		Y
TabHLH074	VII(a+b)					Y		Y																									Y	Y								Y					Y	Y	Y
TabHLH075	VII(a+b)					Y		Y						Y	Y	Y			Y									Y	Y				Y	Y								Y			Y		Y
TabHLH076	VII(a+b)								Y						Y																		Y														Y
TabHLH077	VII(a+b)								Y						Y													Y					Y						Y		Y
TabHLH078	VII(a+b)						Y								Y													Y					Y				Y				Y
TabHLH079	VII(a+b)						Y																					Y	Y				Y		Y		Y				Y						Y
TabHLH080	VII(a+b)						Y									Y												Y	Y				Y				Y										Y
TabHLH081	VII(a+b)													Y	Y									Y				Y	Y				Y	Y			Y										Y		Y
TabHLH082	VII(a+b)	Y																										Y	Y				Y	Y			Y										Y
TabHLH083	VII(a+b)						Y								Y	Y											Y						Y				Y										Y
TabHLH084	VII(a+b)						Y		Y										Y												Y		Y				Y										Y
TabHLH085	VII(a+b)												Y															Y	Y		Y		Y				Y				Y						Y
TabHLH086	XII											Y			Y																Y		Y	Y			Y		Y								Y
TabHLH087	XII						Y	Y				Y	Y				Y														Y		Y						Y								Y
TabHLH088	XII						Y																					Y					Y								Y	Y					Y	Y
TabHLH089	XII															Y												Y					Y											Y			Y	Y
TabHLH090	XII						Y																										Y					Y			Y						Y
TabHLH091	XII						Y									Y			Y										Y				Y				Y										Y
TabHLH092	XII				Y		Y							Y	Y				Y														Y	Y					Y		Y						Y
TabHLH093	XII						Y					Y		Y					Y														Y								Y						Y		Y
TabHLH094	XII						Y							Y	Y				Y														Y	Y	Y		Y										Y
TabHLH095	XII														Y				Y								Y	Y					Y				Y		Y				Y				Y	Y	Y
TabHLH096	XII													Y	Y				Y								Y	Y					Y				Y		Y								Y	Y	Y
TabHLH097	XII														Y				Y									Y					Y				Y		Y		Y						Y	Y	Y
TabHLH098	XII								Y		Y				Y																Y		Y				Y										Y	Y	Y
TabHLH099	XII								Y		Y	Y	Y						Y									Y	Y				Y									Y					Y	Y	Y
TabHLH100	XII								Y		Y		Y						Y									Y					Y									Y					Y		Y
TabHLH101	XII						Y	Y							Y													Y					Y	Y			Y		Y		Y						Y	Y	Y
TabHLH102	XII																											Y					Y	Y							Y						Y	Y
TabHLH103	XII																										Y	Y					Y	Y			Y										Y		Y
TabHLH104	XII												Y															Y					Y														Y
TabHLH105	XII							Y			Y	Y	Y						Y									Y	Y		Y		Y			Y	Y										Y		Y
TabHLH106	XII								Y	Y		Y																Y	Y				Y	Y													Y		Y
TabHLH107	XII											Y			Y		Y		Y														Y				Y												Y
TabHLH108	XII				Y		Y								Y				Y					Y				Y	Y		Y		Y	Y			Y		Y								Y		Y
TabHLH109	XII													Y	Y		Y																Y				Y												Y
TabHLH110	XII						Y								Y						Y							Y	Y		Y		Y	Y			Y										Y		Y
TabHLH111	XII		Y				Y			Y		Y		Y	Y				Y									Y	Y		Y		Y				Y
TabHLH112	XII	Y											Y	Y					Y									Y					Y				Y								Y		Y
TabHLH113	XII						Y						Y															Y					Y								Y	Y					Y
TabHLH114	XII								Y					Y														Y	Y		Y		Y	Y			Y				Y						Y
TabHLH115	XII								Y		Y	Y	Y	Y		Y			Y														Y														Y	Y
TabHLH116	XII													Y	Y	Y	Y		Y														Y														Y	Y	Y
TabHLH117	XII						Y							Y		Y	Y																Y														Y
TabHLH118	XII							Y	Y						Y																	Y	Y	Y			Y				Y	Y			Y		Y
TabHLH119	XII							Y	Y						Y							Y											Y
TabHLH120	XII							Y	Y						Y																		Y	Y			Y				Y
TabHLH121	XII	Y						Y																				Y					Y									Y					Y	Y
TabHLH122	XII															Y												Y					Y		Y						Y						Y
TabHLH123	XII	Y										Y																Y					Y														Y
TabHLH124	XI																		Y														Y				Y								Y		Y
TabHLH125	XI	Y					Y	Y											Y											Y			Y				Y	Y									Y
TabHLH126	XI							Y							Y													Y					Y				Y										Y
TabHLH127	XI																											Y					Y	Y			Y										Y
TabHLH128	XI													Y		Y												Y	Y		Y		Y	Y													Y		Y
TabHLH129	XI						Y							Y	Y		Y							Y				Y	Y				Y					Y						Y	Y		Y
TabHLH130	XI												Y	Y	Y				Y												Y		Y				Y										Y
TabHLH131	XI						Y												Y									Y					Y				Y				Y						Y	Y
TabHLH132	XI														Y													Y					Y	Y
TabHLH133	XI													Y	Y																		Y				Y				Y						Y	Y	Y
TabHLH134	XI												Y		Y				Y									Y		Y			Y	Y			Y				Y						Y
TabHLH135	XI						Y					Y			Y													Y			Y		Y	Y								Y		Y			Y		Y
TabHLH136	XI								Y				Y															Y			Y		Y				Y	Y							Y		Y		Y
TabHLH137	XI						Y								Y													Y	Y				Y	Y			Y				Y						Y
TabHLH138	XI				Y			Y						Y		Y			Y									Y	Y		Y		Y				Y		Y		Y				Y		Y	Y	Y
TabHLH139	IX						Y	Y							Y													Y			Y		Y	Y			Y										Y
TabHLH140	IX												Y						Y														Y				Y										Y
TabHLH141	IX							Y					Y						Y									Y			Y		Y														Y
TabHLH142	IX						Y																								Y		Y				Y				Y	Y					Y
TabHLH143	IX				Y		Y	Y						Y	Y														Y		Y		Y	Y			Y		Y		Y						Y		Y
TabHLH144	IX														Y																Y		Y				Y										Y	Y	Y
TabHLH145	IX																		Y												Y		Y	Y			Y				Y						Y	Y
TabHLH146	IX								Y			Y	Y						Y									Y					Y						Y		Y		Y				Y	Y	Y
TabHLH147	IX	Y						Y					Y						Y									Y					Y								Y						Y	Y
TabHLH148	IX																																Y														Y
TabHLH149	IX						Y	Y		Y					Y		Y		Y										Y				Y	Y													Y
TabHLH150	IX						Y										Y		Y														Y	Y			Y										Y
TabHLH151	IX								Y						Y														Y	Y	Y
TabHLH152	Orphan						Y									Y	Y																Y								Y
TabHLH153	VII(a+b)													Y	Y				Y									Y					Y				Y										Y		Y
TabHLH154	VII(a+b)						Y						Y		Y				Y									Y					Y								Y
TabHLH155	VII(a+b)				Y		Y																					Y					Y				Y		Y			Y					Y	Y
TabHLH156	Vb										Y	Y		Y																	Y		Y	Y			Y										Y
TabHLH157	Vb							Y				Y																	Y				Y	Y			Y				Y						Y
TabHLH158	Vb													Y														Y	Y				Y	Y													Y		Y
TabHLH159	Vb						Y								Y				Y						Y								Y				Y				Y
TabHLH160	Vb											Y	Y	Y	Y	Y	Y											Y					Y	Y			Y
TabHLH161	Vb											Y			Y		Y											Y	Y				Y	Y							Y	Y					Y
TabHLH162	Vb							Y					Y	Y	Y				Y										Y				Y	Y			Y
TabHLH163	Vb											Y			Y		Y								Y				Y				Y	Y							Y						Y
TabHLH164	Vb									Y		Y			Y		Y												Y				Y	Y							Y
TabHLH165	Vb												Y						Y									Y	Y				Y	Y													Y
TabHLH166	Vb																		Y									Y			Y		Y	Y													Y	Y
TabHLH167	Vb						Y						Y	Y					Y									Y					Y	Y			Y										Y
TabHLH168	Vb						Y								Y																		Y	Y													Y
TabHLH169	Vb						Y		Y						Y				Y									Y					Y														Y
TabHLH170	Vb						Y																										Y				Y	Y				Y			Y		Y
TabHLH171	Vb													Y		Y												Y			Y		Y	Y			Y										Y	Y
TabHLH172	Vb													Y															Y		Y		Y	Y							Y						Y
TabHLH173	Vb						Y			Y			Y	Y	Y																Y		Y	Y			Y										Y
TabHLH174	Vb													Y					Y														Y														Y	Y
TabHLH175	Vb													Y					Y														Y								Y						Y
TabHLH176	Vb																		Y									Y					Y														Y	Y
TabHLH177	Vb	Y						Y						Y	Y		Y														Y		Y			Y	Y								Y		Y
TabHLH178	Vb							Y					Y	Y			Y		Y	Y													Y				Y								Y		Y
TabHLH179	Vb												Y				Y												Y				Y												Y		Y		Y
TabHLH180	Vb													Y	Y													Y					Y														Y	Y	Y
TabHLH181	Vb													Y														Y			Y		Y				Y										Y
TabHLH182	Vb													Y	Y													Y			Y		Y														Y	Y
TabHLH183	III(d+e)						Y		Y			Y															Y	Y			Y		Y	Y			Y										Y	Y	Y
TabHLH184	III(d+e)													Y	Y		Y		Y														Y	Y													Y		Y
TabHLH185	III(d+e)						Y							Y	Y				Y														Y								Y						Y
TabHLH186	III(d+e)						Y						Y						Y									Y					Y	Y			Y		Y								Y	Y
TabHLH187	III(d+e)														Y	Y												Y	Y		Y		Y		Y
TabHLH188	III(d+e)							Y											Y	Y								Y					Y								Y	Y					Y
TabHLH189	III(d+e)								Y																						Y		Y				Y										Y
TabHLH190	III(d+e)																											Y					Y	Y							Y							Y
TabHLH191	III(d+e)														Y													Y					Y	Y	Y		Y		Y								Y
TabHLH192	III(d+e)														Y													Y	Y				Y	Y	Y		Y				Y						Y	Y
TabHLH193	III(d+e)							Y																				Y					Y								Y						Y
TabHLH194	IIIb						Y	Y																				Y					Y	Y							Y						Y	Y	Y
TabHLH195	IIIb						Y	Y																				Y					Y	Y													Y	Y	Y
TabHLH196	IIIb						Y	Y																				Y	Y				Y				Y										Y	Y	Y
TabHLH197	IIIb											Y		Y	Y													Y			Y		Y	Y			Y					Y					Y
TabHLH198	IIIb											Y			Y				Y										Y				Y				Y								Y		Y
TabHLH199	IIIb												Y	Y														Y					Y														Y	Y
TabHLH200	IIIb						Y								Y													Y						Y										Y			Y	Y
TabHLH201	IIIb						Y							Y																	Y		Y				Y										Y
TabHLH202	IIIb									Y					Y		Y		Y								Y	Y					Y														Y
TabHLH203	IIIb							Y																							Y		Y														Y	Y
TabHLH204	IIIb														Y				Y												Y		Y	Y			Y					Y					Y	Y
TabHLH205	IIIb											Y			Y				Y														Y		Y												Y	Y	Y
TabHLH206	IIIb							Y					Y				Y																Y	Y			Y				Y						Y
TabHLH207	IIIb	Y													Y				Y									Y			Y		Y	Y			Y				Y						Y		Y
TabHLH208	IIIb													Y	Y	Y			Y														Y	Y													Y
TabHLH209	IIIb													Y										Y									Y	Y														Y
TabHLH210	IIIb							Y						Y														Y					Y	Y							Y						Y
TabHLH211	IIIb																																Y	Y			Y								Y
TabHLH212	IIIb						Y									Y																	Y	Y													Y
TabHLH213	IIIb														Y				Y									Y					Y														Y
TabHLH214	IIIb						Y								Y	Y								Y				Y					Y								Y						Y
TabHLH215	IIIb																				Y							Y					Y		Y		Y				Y						Y
TabHLH216	III(a+c)				Y				Y							Y					Y										Y		Y						Y		Y						Y		Y
TabHLH217	III(a+c)								Y					Y	Y																		Y	Y			Y		Y		Y						Y
TabHLH218	III(a+c)								Y																			Y					Y														Y		Y
TabHLH219	III(a+c)						Y	Y						Y	Y				Y									Y					Y	Y							Y						Y		Y
TabHLH220	III(a+c)						Y	Y	Y					Y		Y				Y								Y					Y	Y															Y
TabHLH221	III(a+c)						Y									Y			Y									Y					Y	Y							Y								Y
TabHLH222	III(d+e)					Y	Y			Y				Y					Y										Y				Y				Y						Y				Y	Y	Y
TabHLH223	III(d+e)						Y						Y	Y	Y				Y								Y	Y		Y	Y		Y				Y				Y						Y
TabHLH224	III(d+e)						Y	Y					Y		Y				Y									Y					Y		Y		Y					Y					Y
TabHLH225	III(d+e)							Y																				Y					Y		Y						Y	Y			Y		Y
TabHLH226	III(d+e)						Y								Y														Y				Y									Y					Y	Y
TabHLH227	III(d+e)						Y	Y							Y				Y									Y					Y				Y	Y				Y					Y	Y
TabHLH228	III(d+e)						Y								Y												Y		Y				Y				Y					Y					Y		Y
TabHLH229	III(d+e)														Y									Y				Y			Y		Y				Y					Y					Y		Y
TabHLH230	III(d+e)						Y		Y		Y				Y				Y														Y				Y					Y					Y
TabHLH231	III(d+e)	Y											Y						Y		Y							Y			Y		Y	Y			Y				Y				Y		Y		Y
TabHLH232	III(d+e)	Y												Y							Y				Y			Y			Y		Y				Y				Y						Y
TabHLH233	III(d+e)						Y	Y						Y														Y			Y	Y	Y	Y			Y				Y						Y
TabHLH234	III(d+e)						Y	Y							Y		Y		Y										Y		Y		Y	Y			Y					Y
TabHLH235	III(d+e)												Y							Y								Y			Y		Y				Y					Y		Y			Y	Y
TabHLH236	III(d+e)								Y				Y																		Y		Y				Y							Y			Y
TabHLH237	III(d+e)									Y		Y			Y					Y								Y					Y				Y				Y						Y	Y	Y
TabHLH238	III(d+e)						Y										Y		Y									Y	Y		Y		Y	Y			Y				Y						Y	Y
TabHLH239	IIIf						Y								Y		Y											Y			Y		Y	Y							Y
TabHLH240	IIIf						Y																										Y														Y
TabHLH241	IIIf				Y		Y							Y			Y														Y		Y						Y						Y		Y
TabHLH242	IIIf	Y																											Y	Y			Y		Y		Y				Y						Y		Y
TabHLH243	IIIf														Y				Y									Y	Y	Y			Y				Y				Y						Y	Y
TabHLH244	IIIf						Y								Y				Y									Y	Y				Y					Y			Y						Y	Y
TabHLH245	IIIf													Y	Y		Y		Y														Y	Y													Y		Y
TabHLH246	IIIf	Y															Y		Y									Y					Y			Y	Y
TabHLH247	IIIf	Y											Y																Y				Y				Y				Y						Y
TabHLH248	IIIf					Y									Y													Y	Y	Y			Y	Y										Y			Y	Y
TabHLH249	IIIf						Y	Y						Y					Y														Y	Y													Y		Y
TabHLH250	IVa														Y	Y																	Y	Y													Y
TabHLH251	IVa									Y					Y	Y												Y					Y	Y					Y								Y		Y
TabHLH252	IVa						Y			Y				Y																			Y	Y			Y										Y		Y
TabHLH253	IVa													Y	Y		Y											Y			Y		Y	Y			Y				Y	Y					Y		Y
TabHLH254	IVa													Y	Y		Y														Y		Y				Y										Y	Y	Y
TabHLH255	IVa						Y						Y	Y			Y														Y		Y				Y										Y
TabHLH256	IVa						Y							Y	Y		Y												Y				Y														Y		Y
TabHLH257	IVa						Y							Y			Y				Y												Y								Y						Y		Y
TabHLH258	IVa						Y							Y			Y														Y		Y				Y					Y					Y
TabHLH259	IVa						Y							Y																			Y														Y		Y
TabHLH260	IVa						Y						Y		Y		Y		Y					Y				Y			Y		Y				Y
TabHLH261	IVa			Y			Y							Y	Y		Y		Y									Y	Y				Y				Y				Y				Y			Y
TabHLH262	IVa						Y		Y				Y		Y		Y		Y									Y	Y				Y				Y				Y
TabHLH263	IVa						Y								Y		Y		Y									Y	Y				Y				Y				Y				Y		Y
TabHLH264	IVa													Y	Y		Y		Y									Y					Y				Y								Y		Y
TabHLH265	IVa					Y		Y					Y	Y			Y														Y		Y	Y			Y					Y
TabHLH266	IVa	Y								Y									Y		Y												Y										Y				Y		Y
TabHLH267	IVa																Y											Y			Y		Y	Y			Y				Y				Y		Y	Y
TabHLH268	IVa												Y															Y					Y														Y
TabHLH269	IVa								Y						Y												Y	Y																			Y		Y
TabHLH270	IVa						Y	Y	Y																			Y			Y		Y				Y				Y					Y			Y
TabHLH271	IVa																		Y									Y			Y		Y	Y			Y				Y						Y		Y
TabHLH272	IVa				Y										Y				Y												Y		Y	Y			Y		Y								Y
TabHLH273	IVa							Y	Y					Y		Y										Y		Y			Y		Y				Y									Y	Y		Y
TabHLH274	IVa				Y								Y		Y													Y	Y				Y	Y			Y		Y		Y						Y
TabHLH275	IVa				Y							Y			Y										Y			Y					Y	Y					Y						Y		Y	Y
TabHLH276	IVa						Y		Y						Y		Y		Y				Y										Y								Y
TabHLH277	IVa	Y				Y	Y		Y					Y	Y		Y						Y										Y								Y
TabHLH278	IVa	Y					Y		Y						Y			Y	Y														Y	Y			Y										Y		Y
TabHLH279	IVa	Y					Y		Y						Y			Y	Y														Y	Y			Y										Y		Y
TabHLH280	IVa						Y	Y							Y													Y			Y		Y	Y			Y												Y
TabHLH281	IVa						Y	Y						Y	Y													Y					Y				Y										Y	Y
TabHLH282	IVa						Y	Y								Y															Y		Y				Y												Y
TabHLH283	IVa					Y	Y									Y			Y			Y						Y	Y				Y				Y			Y								Y
TabHLH284	IVa						Y							Y	Y	Y			Y								Y		Y		Y		Y				Y										Y	Y	Y
TabHLH285	IVa	Y					Y	Y				Y		Y	Y	Y											Y	Y	Y		Y		Y				Y										Y	Y	Y
TabHLH286	IVa						Y																								Y		Y														Y
TabHLH287	IVa							Y																							Y		Y				Y
TabHLH288	IVa																														Y		Y				Y										Y		Y
TabHLH289	IVa							Y	Y					Y					Y									Y	Y								Y				Y
TabHLH290	IVa														Y													Y					Y	Y			Y										Y	Y	Y
TabHLH291	IVa								Y					Y					Y	Y								Y					Y								Y	Y							Y
TabHLH292	IVa												Y	Y	Y				Y														Y														Y
TabHLH293	IVa	Y						Y	Y				Y						Y												Y		Y	Y			Y				Y	Y
TabHLH294	IVa												Y						Y														Y	Y								Y
TabHLH295	III(a+c)	Y					Y						Y	Y	Y				Y									Y			Y		Y																Y
TabHLH296	III(a+c)						Y							Y							Y							Y					Y	Y			Y				Y						Y	Y
TabHLH297	III(a+c)						Y	Y											Y									Y					Y				Y	Y	Y		Y						Y		Y
TabHLH298	III(a+c)	Y					Y																					Y					Y	Y			Y										Y	Y
TabHLH299	III(a+c)						Y			Y				Y	Y					Y	Y									Y	Y		Y	Y			Y										Y		Y
TabHLH300	III(a+c)													Y					Y		Y			Y				Y			Y		Y				Y				Y								Y
TabHLH301	III(a+c)						Y							Y	Y	Y					Y		Y					Y			Y		Y								Y						Y
TabHLH302	III(a+c)							Y							Y				Y												Y		Y	Y			Y										Y
TabHLH303	III(a+c)												Y						Y	Y				Y					Y		Y		Y	Y			Y										Y
TabHLH304	III(a+c)							Y	Y										Y												Y		Y	Y			Y	Y											Y
TabHLH305	III(a+c)						Y	Y																							Y	Y	Y	Y			Y										Y
TabHLH306	III(a+c)				Y			Y				Y	Y	Y					Y									Y					Y				Y		Y		Y						Y
TabHLH307	III(a+c)																														Y		Y				Y										Y
TabHLH308	III(a+c)											Y	Y				Y		Y									Y	Y				Y														Y
TabHLH309	III(a+c)																										Y						Y				Y		Y		Y						Y		Y
TabHLH310	III(a+c)						Y										Y		Y									Y	Y				Y	Y							Y						Y	Y
TabHLH311	III(a+c)												Y	Y							Y							Y	Y				Y	Y			Y				Y		Y				Y		Y
TabHLH312	III(a+c)												Y	Y							Y							Y					Y	Y							Y	Y					Y
TabHLH313	III(a+c)											Y	Y		Y						Y							Y					Y	Y								Y					Y
TabHLH314	III(a+c)												Y												Y						Y		Y				Y				Y	Y					Y
TabHLH315	III(a+c)				Y		Y							Y											Y			Y	Y				Y				Y		Y							Y	Y
TabHLH316	III(a+c)		Y											Y					Y						Y			Y					Y		Y												Y		Y
TabHLH317	IVd																											Y			Y		Y				Y										Y
TabHLH318	IVd													Y	Y				Y														Y								Y						Y
TabHLH319	IVd														Y				Y										Y				Y				Y				Y						Y		Y
TabHLH320	IVd						Y							Y		Y			Y									Y	Y				Y	Y													Y
TabHLH321	IVd													Y	Y										Y			Y						Y			Y										Y
TabHLH322	IVd						Y	Y					Y	Y					Y										Y				Y	Y			Y				Y						Y
TabHLH323	IVd						Y	Y				Y			Y				Y														Y														Y		Y
TabHLH324	IVd				Y		Y	Y				Y			Y	Y			Y		Y							Y					Y				Y		Y								Y	Y	Y
TabHLH325	IVd				Y		Y	Y		Y		Y			Y	Y												Y	Y				Y				Y		Y								Y		Y
TabHLH326	IVd													Y															Y				Y	Y	Y		Y	Y									Y
TabHLH327	IVd											Y									Y							Y					Y	Y							Y	Y			Y		Y
TabHLH328	IVd						Y						Y		Y				Y		Y								Y				Y	Y													Y
TabHLH329	IVd																												Y				Y				Y				Y						Y	Y
TabHLH330	II				Y			Y							Y				Y									Y	Y		Y								Y									Y
TabHLH331	II														Y													Y	Y		Y		Y	Y			Y											Y	Y
TabHLH332	II				Y		Y	Y						Y					Y												Y		Y						Y								Y
TabHLH333	II							Y																				Y	Y		Y		Y	Y													Y
TabHLH334	II							Y						Y														Y	Y		Y		Y	Y													Y
TabHLH335	II							Y						Y														Y			Y			Y								Y					Y
TabHLH336	II	Y						Y							Y				Y									Y									Y										Y
TabHLH337	Ib(1)				Y		Y							Y					Y		Y												Y						Y								Y
TabHLH338	Ib(1)				Y				Y				Y	Y					Y														Y		Y			Y	Y								Y
TabHLH339	II				Y			Y	Y				Y		Y										Y			Y			Y		Y	Y			Y		Y			Y					Y		Y
TabHLH340	II						Y		Y				Y	Y	Y										Y			Y	Y		Y		Y	Y		Y	Y										Y
TabHLH341	II						Y		Y				Y	Y	Y													Y			Y		Y	Y			Y					Y					Y
TabHLH342	X														Y				Y									Y	Y		Y		Y	Y			Y										Y	Y
TabHLH343	X						Y			Y					Y				Y									Y					Y	Y			Y										Y	Y
TabHLH344	X														Y				Y									Y					Y	Y			Y											Y
TabHLH345	X						Y	Y						Y		Y													Y		Y		Y	Y			Y										Y	Y
TabHLH346	X																		Y														Y	Y										Y			Y	Y
TabHLH347	X						Y						Y	Y	Y														Y				Y	Y							Y						Y
TabHLH348	X							Y							Y													Y					Y									Y					Y
TabHLH349	X														Y																Y		Y									Y					Y
TabHLH350	X							Y											Y									Y					Y				Y					Y
TabHLH351	X									Y									Y					Y				Y			Y		Y	Y			Y		Y								Y		Y
TabHLH352	X				Y		Y								Y													Y			Y			Y					Y								Y	Y
TabHLH353	X						Y								Y				Y									Y			Y			Y		Y			Y								Y
TabHLH354	X				Y										Y																		Y	Y					Y								Y		Y
TabHLH355	X						Y							Y	Y									Y					Y		Y		Y	Y			Y	Y			Y	Y					Y
TabHLH356	X						Y	Y	Y	Y	Y			Y	Y																Y		Y				Y	Y			Y
TabHLH357	X						Y	Y		Y				Y	Y																Y		Y														Y
TabHLH358	X						Y						Y						Y									Y	Y				Y	Y			Y										Y
TabHLH359	X														Y																Y		Y														Y
TabHLH360	X																														Y		Y				Y		Y									Y	Y
TabHLH361	X						Y	Y							Y				Y									Y	Y	Y	Y		Y														Y	Y	Y
TabHLH362	X						Y								Y				Y									Y		Y	Y		Y														Y	Y	Y
TabHLH363	X							Y							Y				Y									Y		Y	Y		Y														Y	Y	Y
TabHLH364	X	Y																															Y				Y								Y		Y
TabHLH365	X							Y					Y	Y					Y									Y		Y	Y		Y				Y										Y
TabHLH366	X													Y														Y					Y	Y	Y		Y				Y						Y		Y
TabHLH367	X																											Y					Y														Y		Y
TabHLH368	X						Y							Y	Y				Y														Y	Y			Y										Y	Y	Y
TabHLH369	X	Y					Y	Y						Y	Y				Y														Y	Y													Y
TabHLH370	X						Y	Y						Y										Y			Y	Y					Y				Y				Y						Y	Y
TabHLH371	X														Y				Y												Y		Y	Y			Y		Y								Y
TabHLH372	X						Y					Y	Y				Y							Y					Y				Y														Y		Y
TabHLH373	X	Y					Y																						Y				Y														Y
TabHLH374	X						Y							Y			Y		Y									Y					Y	Y													Y
TabHLH375	X						Y							Y			Y		Y		Y												Y														Y
TabHLH376	X				Y			Y							Y													Y	Y				Y				Y		Y		Y						Y		Y
TabHLH377	X				Y			Y																									Y						Y								Y		Y
TabHLH378	X				Y			Y	Y				Y	Y										Y				Y	Y				Y						Y								Y	Y	Y
TabHLH379	X																							Y									Y								Y			Y			Y
TabHLH380	X							Y							Y			Y	Y	Y				Y					Y				Y				Y										Y
TabHLH381	X								Y																								Y								Y						Y
TabHLH382	VII(a+b)													Y														Y					Y				Y				Y	Y					Y		Y
TabHLH383	XIV																		Y														Y														Y
TabHLH384	XIV																		Y														Y	Y							Y						Y
TabHLH385	XIV						Y	Y							Y	Y			Y									Y					Y														Y	Y
TabHLH386	XIV																		Y									Y	Y				Y		Y												Y	Y	Y
TabHLH387	XIV						Y					Y																					Y		Y												Y
TabHLH388	XIV						Y					Y		Y																			Y														Y
TabHLH389	30													Y	Y				Y												Y		Y				Y										Y	Y
TabHLH390	30				Y		Y							Y	Y														Y				Y						Y			Y					Y		Y
TabHLH391	30							Y						Y																			Y	Y													Y		Y
TabHLH392	30													Y	Y				Y					Y				Y		Y	Y		Y				Y										Y		Y
TabHLH393	30								Y																				Y		Y		Y	Y			Y					Y			Y		Y	Y	Y
TabHLH394	30						Y							Y					Y	Y										Y	Y		Y		Y		Y				Y						Y	Y
TabHLH395	30											Y																Y					Y														Y
TabHLH396	30	Y							Y										Y					Y					Y				Y				Y				Y						Y
TabHLH397	30						Y	Y						Y	Y		Y											Y					Y	Y													Y
TabHLH398	VIIIa								Y												Y							Y			Y		Y				Y				Y			Y			Y		Y
TabHLH399	VIIIa						Y		Y					Y		Y	Y																Y	Y			Y	Y			Y						Y
TabHLH400	VIIIa						Y	Y								Y												Y			Y		Y				Y				Y			Y	Y		Y
TabHLH401	IVc												Y							Y								Y					Y								Y				Y		Y	Y
TabHLH402	IVc						Y	Y				Y							Y									Y			Y		Y	Y			Y				Y						Y	Y	Y
TabHLH403	IVc													Y															Y				Y								Y
TabHLH404	IVc						Y						Y							Y								Y			Y		Y				Y				Y						Y
TabHLH405	IVc						Y						Y							Y								Y			Y		Y				Y										Y
TabHLH406	IVc						Y						Y							Y								Y			Y		Y				Y										Y
TabHLH407	IVc												Y	Y	Y																Y		Y	Y			Y					Y					Y		Y
TabHLH408	IVc												Y						Y												Y		Y	Y				Y				Y					Y		Y
TabHLH409	IVc						Y						Y		Y		Y		Y												Y		Y	Y			Y				Y	Y			Y		Y		Y
TabHLH410	IVc	Y												Y	Y				Y														Y	Y			Y
TabHLH411	IVc						Y						Y	Y	Y											Y							Y				Y										Y
TabHLH412	IVc	Y					Y	Y	Y						Y	Y			Y												Y		Y	Y			Y				Y				Y		Y
TabHLH413	IVb	Y											Y		Y																Y		Y	Y				Y			Y						Y	Y	Y
TabHLH414	IVb						Y	Y					Y	Y		Y									Y			Y					Y				Y				Y						Y		Y
TabHLH415	IVb								Y									Y															Y	Y			Y	Y			Y						Y	Y
TabHLH416	IVb																																								Y						Y
TabHLH417	IVb								Y						Y				Y									Y			Y		Y														Y
TabHLH418	IVb								Y						Y									Y				Y	Y				Y														Y		Y
TabHLH419	IVb	Y					Y												Y											Y	Y			Y			Y										Y		Y
TabHLH420	IVb	Y						Y				Y		Y							Y							Y	Y		Y		Y				Y	Y			Y						Y		Y
TabHLH421	IVb													Y					Y	Y								Y					Y	Y			Y					Y					Y	Y
TabHLH422	Ia													Y					Y														Y					Y			Y						Y		Y
TabHLH423	Ia						Y									Y	Y		Y									Y			Y		Y				Y										Y
TabHLH424	Ia						Y												Y									Y			Y		Y				Y				Y						Y
TabHLH425	Ia						Y												Y					Y				Y					Y	Y							Y	Y					Y
TabHLH426	Ia												Y		Y																			Y													Y
TabHLH427	Ia						Y																						Y		Y		Y	Y			Y										Y
TabHLH428	Ia													Y					Y									Y	Y		Y		Y	Y	Y		Y					Y					Y
TabHLH429	Ia										Y			Y					Y									Y			Y			Y								Y					Y
TabHLH430	Ia													Y					Y								Y	Y	Y		Y			Y	Y		Y					Y					Y
TabHLH431	Ia	Y			Y		Y	Y								Y							Y										Y	Y					Y								Y
TabHLH432	Ia						Y	Y					Y					Y					Y										Y	Y													Y
TabHLH433	Ia							Y																									Y					Y			Y						Y
TabHLH434	Ia														Y			Y	Y									Y					Y	Y				Y				Y					Y
TabHLH435	Ia						Y						Y						Y														Y	Y								Y					Y
TabHLH436	Ia										Y	Y			Y													Y					Y	Y								Y					Y
TabHLH437	Ia														Y													Y				Y	Y									Y					Y
TabHLH438	Ia														Y		Y		Y						Y			Y			Y		Y				Y				Y						Y		Y
TabHLH439	Ia							Y							Y													Y			Y		Y				Y		Y		Y						Y
TabHLH440	Ia							Y					Y	Y										Y						Y			Y								Y						Y		Y
TabHLH441	Ia	Y			Y											Y			Y										Y		Y		Y	Y					Y								Y
TabHLH442	Ia							Y						Y					Y					Y							Y		Y				Y		Y		Y						Y
TabHLH443	Ia											Y		Y														Y	Y		Y		Y				Y					Y					Y	Y
TabHLH444	Ia						Y					Y	Y	Y	Y													Y			Y		Y				Y					Y					Y	Y	Y
TabHLH445	Ia							Y				Y							Y														Y	Y													Y
TabHLH446	Ia				Y		Y						Y	Y	Y														Y				Y	Y					Y		Y
TabHLH447	Ia														Y												Y						Y								Y						Y	Y
TabHLH448	Ia						Y								Y	Y												Y		Y			Y	Y							Y						Y
TabHLH449	Ia													Y										Y			Y	Y		Y	Y		Y				Y										Y		Y
TabHLH450	Ia							Y						Y														Y		Y	Y		Y				Y				Y						Y		Y
TabHLH451	Ia														Y	Y			Y									Y		Y	Y		Y	Y			Y
TabHLH452	Ib(2)						Y							Y	Y	Y			Y									Y					Y														Y		Y
TabHLH453	Ib(2)							Y						Y	Y													Y					Y				Y										Y
TabHLH454	Ib(2)				Y							Y		Y					Y									Y					Y						Y			Y					Y
TabHLH455	Ib(2)									Y		Y					Y		Y									Y					Y				Y				Y	Y							Y
TabHLH456	Ib(2)								Y					Y					Y									Y						Y			Y				Y						Y	Y
TabHLH457	Ib(2)						Y	Y							Y																Y		Y
TabHLH458	Ib(2)							Y						Y					Y									Y	Y				Y														Y
TabHLH459	Ib(2)						Y							Y	Y	Y			Y									Y					Y														Y		Y
TabHLH460	Ib(2)											Y					Y		Y												Y		Y	Y			Y				Y	Y					Y
TabHLH461	Ib(2)											Y	Y		Y				Y												Y		Y	Y			Y				Y	Y					Y
TabHLH462	Ib(2)											Y																			Y						Y				Y						Y	Y
TabHLH463	Ib(2)	Y					Y																					Y			Y		Y				Y						Y				Y		Y
TabHLH464	Ib(2)							Y																				Y			Y		Y				Y										Y		Y
TabHLH465	Ib(2)						Y	Y							Y																Y		Y
TabHLH466	XV							Y						Y	Y				Y									Y					Y	Y			Y					Y					Y	Y
TabHLH467	XV						Y								Y		Y								Y						Y		Y				Y	Y			Y						Y	Y	Y
TabHLH468	XV											Y	Y											Y				Y					Y														Y	Y	Y
TabHLH469	XV											Y	Y												Y								Y														Y		Y
TabHLH470	XV				Y		Y						Y			Y									Y								Y						Y								Y	Y	Y
TabHLH471	XV	Y															Y											Y			Y		Y				Y				Y						Y	Y
TabHLH472	XV								Y																		Y	Y					Y				Y					Y			Y		Y	Y
TabHLH473	XV								Y																			Y					Y		Y												Y	Y
TabHLH474	XV																		Y									Y					Y														Y	Y
TabHLH475	XV	Y																										Y	Y				Y				Y				Y	Y					Y	Y
TabHLH476	XV						Y																	Y				Y	Y				Y								Y						Y	Y
TabHLH477	XV						Y									Y												Y					Y				Y				Y						Y	Y
TabHLH478	XV																											Y					Y				Y				Y						Y	Y
TabHLH479	XV			Y																											Y		Y	Y			Y				Y						Y
TabHLH480	XV	Y											Y			Y												Y			Y		Y				Y										Y
TabHLH481	XV						Y									Y											Y	Y			Y		Y	Y	Y						Y						Y	Y	Y
TabHLH482	10													Y	Y		Y											Y	Y				Y	Y													Y
TabHLH483	10								Y	Y			Y	Y		Y												Y	Y				Y	Y			Y										Y
TabHLH484	10										Y																	Y					Y														Y	Y
TabHLH485	10	Y					Y							Y										Y									Y	Y		Y			Y								Y
TabHLH486	10	Y							Y		Y			Y							Y												Y	Y							Y						Y
TabHLH487	10								Y					Y															Y				Y														Y	Y
TabHLH488	26																																Y	Y													Y
TabHLH489	26				Y									Y					Y									Y			Y		Y	Y			Y		Y								Y
TabHLH490	26				Y									Y		Y	Y		Y									Y			Y		Y				Y		Y		Y						Y		Y
TabHLH491	27				Y		Y	Y											Y														Y				Y		Y									Y
TabHLH492	27				Y														Y									Y			Y		Y	Y			Y		Y								Y	Y
TabHLH493	27				Y		Y								Y				Y									Y					Y				Y		Y								Y	Y
TabHLH494	28																												Y				Y	Y													Y
TabHLH495	28					Y						Y	Y						Y														Y	Y			Y										Y
TabHLH496	28																		Y														Y	Y							Y						Y
TabHLH497	29								Y					Y				Y						Y			Y						Y				Y				Y				Y		Y
TabHLH498	29						Y								Y																		Y	Y							Y						Y
TabHLH499	29																											Y									Y				Y						Y	Y
TabHLH500	29							Y				Y	Y	Y					Y						Y						Y		Y														Y
TabHLH501	29								Y					Y	Y													Y			Y		Y														Y		Y
TabHLH502	29						Y	Y	Y																						Y		Y				Y										Y		Y
TabHLH503	29						Y		Y				Y		Y																		Y	Y					Y
TabHLH504	29						Y	Y	Y					Y	Y								Y										Y														Y
TabHLH505	Orphan									Y																		Y		Y	Y		Y				Y					Y
TabHLH506	Va															Y																	Y														Y	Y	Y
TabHLH507	Va						Y		Y							Y															Y		Y														Y
TabHLH508	Va						Y		Y								Y																Y				Y										Y	Y	Y
TabHLH509	Va						Y						Y			Y			Y												Y		Y	Y							Y						Y		Y
TabHLH510	Va						Y									Y	Y											Y					Y														Y
TabHLH511	Va										Y				Y				Y									Y	Y				Y								Y				Y		Y
TabHLH512	Va						Y																					Y					Y			Y											Y
TabHLH513	Va						Y																					Y					Y	Y							Y						Y
TabHLH514	Va																																Y	Y			Y										Y
TabHLH515	Ib(2)												Y	Y	Y	Y												Y			Y		Y				Y				Y						Y		Y
TabHLH516	Ib(2)												Y	Y					Y									Y			Y		Y				Y				Y						Y		Y
TabHLH517	Ib(2)												Y		Y				Y										Y	Y	Y		Y				Y				Y						Y		Y
TabHLH518	Ib(2)					Y						Y			Y				Y				Y								Y		Y				Y										Y		Y
TabHLH519	Ib(2)												Y						Y				Y					Y					Y				Y	Y							Y		Y		Y
TabHLH520	Ib(2)							Y	Y					Y					Y		Y							Y					Y	Y			Y										Y
TabHLH521	36						Y									Y			Y									Y	Y				Y	Y													Y	Y
TabHLH522	36																		Y									Y					Y	Y													Y	Y
TabHLH523	33							Y	Y			Y		Y	Y				Y									Y	Y		Y		Y				Y										Y	Y
TabHLH524	33						Y	Y	Y					Y	Y				Y									Y	Y				Y				Y										Y	Y
TabHLH525	33						Y	Y	Y					Y	Y				Y					Y				Y	Y				Y				Y										Y	Y
TabHLH526	35													Y	Y						Y								Y				Y	Y			Y										Y		Y
TabHLH527	XIII						Y																										Y				Y				Y						Y		Y
TabHLH528	XIII														Y													Y					Y															Y
TabHLH529	XIII						Y						Y						Y														Y				Y				Y								Y
TabHLH530	XIII																											Y					Y						Y			Y					Y
TabHLH531	XIII							Y				Y	Y																		Y		Y				Y										Y	Y
TabHLH532	XIII							Y				Y																Y			Y		Y	Y			Y		Y		Y	Y					Y
TabHLH533	XIII	Y						Y						Y	Y				Y									Y	Y		Y		Y	Y							Y						Y		Y
TabHLH534	XIII													Y		Y			Y									Y			Y		Y	Y													Y
TabHLH535	XIII								Y				Y	Y	Y				Y									Y			Y		Y	Y													Y	Y	Y
TabHLH536	XIII													Y																			Y	Y													Y	Y	Y
TabHLH537	XIII													Y					Y									Y					Y	Y			Y				Y				Y		Y
TabHLH538	XIII																		Y									Y					Y	Y			Y				Y				Y
TabHLH539	34				Y				Y										Y						Y						Y		Y				Y	Y	Y		Y						Y
TabHLH540	34				Y				Y						Y				Y						Y						Y		Y				Y		Y		Y						Y
TabHLH541	Ib(2)							Y											Y									Y	Y				Y	Y													Y
TabHLH542	Ib(2)							Y						Y																			Y														Y		Y
TabHLH543	Ib(2)								Y															Y									Y					Y
TabHLH544	Ib(2)						Y				Y	Y	Y		Y		Y		Y										Y				Y	Y			Y		Y
TabHLH545	Ib(2)	Y					Y	Y					Y	Y					Y									Y									Y	Y			Y						Y	Y
TabHLH546	Ib(2)				Y									Y						Y				Y									Y				Y		Y								Y
TabHLH547	Ib(2)				Y				Y						Y				Y									Y	Y		Y						Y		Y						Y		Y	Y	Y
TabHLH548	Ib(2)													Y	Y														Y				Y				Y
TabHLH549	Ib(2)				Y		Y	Y					Y	Y														Y					Y				Y		Y								Y
TabHLH550	Ib(2)											Y	Y	Y														Y	Y		Y		Y				Y					Y					Y
TabHLH551	Ib(2)	Y											Y	Y	Y				Y									Y	Y		Y		Y				Y				Y	Y					Y		Y
TabHLH552	Ib(2)						Y									Y			Y									Y					Y	Y			Y										Y
TabHLH553	Ib(2)						Y	Y				Y			Y				Y									Y					Y	Y															Y
TabHLH554	Ib(2)	Y					Y	Y						Y	Y			Y	Y										Y				Y				Y										Y		Y
TabHLH555	Ib(2)													Y													Y	Y					Y	Y			Y				Y						Y	Y	Y
TabHLH556	Ib(2)						Y	Y						Y														Y					Y	Y								Y					Y	Y	Y
TabHLH557	Ib(2)						Y					Y	Y												Y			Y					Y	Y							Y						Y	Y
TabHLH558	Ib(2)													Y	Y			Y	Y														Y	Y	Y												Y		Y
TabHLH559	Ib(2)	Y						Y					Y	Y														Y					Y	Y							Y
TabHLH560	Ib(2)												Y		Y												Y				Y		Y	Y			Y				Y						Y
TabHLH561	Ib(2)											Y							Y									Y					Y				Y				Y						Y	Y
TabHLH562	Ib(2)												Y															Y					Y	Y							Y						Y
TabHLH563	Ib(2)						Y						Y	Y	Y													Y	Y				Y
TabHLH564	Ib(2)												Y	Y														Y			Y		Y				Y										Y
TabHLH565	Ib(2)	Y					Y								Y													Y			Y		Y				Y								Y		Y		Y
TabHLH566	Ib(2)	Y					Y																					Y					Y												Y		Y
TabHLH567	Ib(2)						Y		Y					Y					Y				Y							Y	Y		Y		Y		Y										Y
TabHLH568	Ib(2)						Y							Y	Y	Y			Y														Y				Y										Y	Y
TabHLH569	Ib(2)	Y												Y														Y			Y		Y	Y			Y										Y
TabHLH570	Ib(2)						Y								Y													Y					Y	Y			Y										Y	Y
TabHLH571	Ib(2)						Y	Y	Y					Y	Y				Y									Y					Y	Y				Y									Y	Y	Y
[truncated: 80 more columns]
