# Supplementary material for: Comparative functional genomics analysis of bHLH gene family in rice, maize and wheat
Source: BMC Plant Biol. 2018 Nov 29;18:309. doi: 10.1186/s12870-018-1529-5 (PMC6267037; doi:10.1186/s12870-018-1529-5)
Supplement: Supplementary file 13 — Table S7. Summary of RNA-seq data generated and mapping statistics. (XLS 35 kb) [file 12870_2018_1529_MOESM13_ESM.xls]

## Sheet: detail_mapping
Table S7. Summary of RNA-seq data generated and mapping statistics.
Libraries	Detailed description of libraries	Accession	No. of clean reads	No. of totally mapped reads	% of totally mapped reads	No. of uniquely mapped reads	% of uniquely mapped reads	No. of multi-mapped reads	% of multi-mapped reads
RCE_1	Root cotyledon emergence stage_rep1	ERR424777	90297836	89094339	0.9867	72186985	0.8102	16907354	0.1898
RCE_2	Root cotyledon emergence stage_rep2	ERR424737	87294892	84957484	0.9732	66579686	0.7837	18377798	0.2163
RLP.03_1	Root LP.03 three leaves visible stage_rep1	ERR424761	174634014	163377956	0.9355	131789974	0.8067	31587982	0.1933
RLP.03_2	Root LP.03 three leaves visible stage_rep2	ERR424743	79882332	78230896	0.9793	63235394	0.8083	14995502	0.1917
RSE.99_1	Root SE.99 maximum stem length reached stage_rep1	ERR424722	80166954	78133383	0.9746	61963431	0.793	16169952	0.207
RSE.99_2	Root SE.99 maximum stem length reached stage_rep2	ERR424732	88360104	83402686	0.9439	67582081	0.8103	15820605	0.1897
SSE.00_1	Stem SE.00 stem elongation begins stage_rep1	ERR424748	84464688	82369703	0.9752	66067524	0.8021	16302179	0.1979
SSE.00_2	Stem SE.00 stem elongation begins stage_rep2	ERR424728	95490740	94178113	0.9863	75882053	0.8057	18296060	0.1943
SSE.02_1	Stem SE.02 two nodes or internodes visible stage_rep1	ERR424733	78101990	76379280	0.9779	62147490	0.8137	14231790	0.1863
SSE.02_2	Stem SE.02 two nodes or internodes visible stage_rep2	ERR424767	105756716	104004129	0.9834	85053209	0.8178	18950920	0.1822
SFL.02_1	Stem FL.02 1/2 of flowers open stage_rep1	ERR424762	83544370	82326761	0.9854	66016692	0.8019	16310069	0.1981
SFL.02_2	Stem FL.02 1/2 of flowers open stage_rep2	ERR424739	82852028	81108677	0.979	65418185	0.8065	15690492	0.1935
LCE_1	Leaf cotyledon emergence stage_rep1	ERR424765	88557230	87422631	0.9872	69511836	0.7951	17910795	0.2049
LCE_2	Leaf cotyledon emergence stage_rep2	ERR424726	81315168	79232826	0.9744	62222604	0.7853	17010222	0.2147
L3N_1	Leaf 2.03 main shoot and axillary shoots visible at three nodes stage_rep1	ERR424772	89552970	86757477	0.9688	68448812	0.789	18308665	0.211
L3N_2	Leaf 2.03 main shoot and axillary shoots visible at three nodes stage_rep2	ERR424774	98027452	92987848	0.9486	72256220	0.7771	20731628	0.2229
LF1_1	Leaf whole plant fruit formation stage 30 to 50%_rep1	ERR424749	89410090	84180302	0.9415	67792071	0.8053	16388231	0.1947
LF1_2	Leaf whole plant fruit formation stage 30 to 50%_rep2	ERR424754	71305720	67766207	0.9504	53747153	0.7931	14019054	0.2069
ISE.02_1	Inflorescence SE.02 two nodes or internodes visible stage_rep1	ERR424756	91377384	89245060	0.9767	71433620	0.8004	17811440	0.1996
ISE.02_2	Inflorescence SE.02 two nodes or internodes visible stage_rep2	ERR424775	94383860	92799984	0.9832	75482941	0.8134	17317043	0.1866
ISE.99_1	Inflorescence SE.99 maximum stem length reached stage_rep1	ERR424753	86411790	84052388	0.9727	66641466	0.7929	17410922	0.2071
ISE.99_2	Inflorescence SE.99 maximum stem length reached stage_rep2	ERR424735	101678748	99143250	0.9751	79491343	0.8018	19651907	0.1982
IFL.02_1	Inflorescence FL.02 1/2 of flowers open stage_rep1	ERR424724	89168152	87038306	0.9761	71357873	0.8198	15680433	0.1802
IFL.02_2	Inflorescence FL.02 1/2 of flowers open stage_rep2	ERR424758	103589392	101167219	0.9766	81036454	0.801	20130765	0.199
FF1_1	Fruit whole plant fruit formation stage 30 to 50%_rep1	ERR424769	77358608	75634127	0.9777	61116911	0.8081	14517216	0.1919
FF1_2	Fruit whole plant fruit formation stage 30 to 50%_rep2	ERR424730	90900786	89181817	0.9811	73123472	0.8199	16058345	0.1801
FF2_1	Fruit whole plant fruit formation stage 70% to final size_rep1	ERR424776	133444064	118527676	0.8882	85146102	0.7184	33381574	0.2816
FF2_2	Fruit whole plant fruit formation stage 70% to final size_rep2	ERR424734	149474136	131424477	0.8792	92932977	0.7071	38491500	0.2929
FR_1	Fruit whole plant fruit ripening stage_rep1	ERR424750	57893668	52200242	0.9017	40960559	0.7847	11239683	0.2153
FR_2	Fruit whole plant fruit ripening stage_rep2	ERR424721	94049278	83267938	0.8854	63878053	0.7671	19389885	0.2329
S.24_1	N9134-Stripe 24h_rep1	SRR1228245	39197726	36172328	0.9228	27968884	0.7732	8203444	0.2268
S.24_2	N9134-Stripe 24h_rep2	SRR1228246	33329538	30843277	0.9254	24411665	0.7915	6431612	0.2085
S.24_3	N9134-Stripe 24h_rep3	SRR1228247	32616272	30332866	0.93	24133080	0.7956	6199786	0.2044
S.48_1	N9134-Stripe 48h_rep1	SRR1228248	34943086	33167803	0.9492	26047803	0.7853	7120000	0.2147
S.48_2	N9134-Stripe 48h_rep2	SRR1228249	40052966	36899764	0.9213	28839744	0.7816	8060020	0.2184
S.48_3	N9134-Stripe 48h_rep3	SRR1228250	35662056	32356227	0.9073	24456519	0.7559	7899708	0.2441
S.72_1	N9134-Stripe 72h_rep1	SRR1228251	35287260	32281318	0.9148	24515420	0.7594	7765898	0.2406
S.72_2	N9134-Stripe 72h_rep2	SRR1228252	35474034	32497705	0.9161	25105764	0.7725	7391941	0.2275
S.72_3	N9134-Stripe 72h_rep3	SRR1228253	35937044	32797754	0.9126	24918948	0.7598	7878806	0.2402
NON_1	N9134-non innoculation_rep1	SRR1228254	35549012	34173785	0.9613	27396776	0.8017	6777009	0.1983
NON_2	N9134-non innoculation_rep2	SRR1228255	35140222	33545708	0.9546	26559451	0.7917	6986257	0.2083
NON_3	N9134-non innoculation_rep3	SRR1228256	33663500	32195890	0.9564	25582583	0.7946	6613307	0.2054
P.24_1	N9134-Powdery 24h_rep1	SRR1228257	36324586	34722358	0.9559	27478595	0.7914	7243763	0.2086
P.24_2	N9134-Powdery 24h_rep2	SRR1228258	35870086	34438509	0.9601	27110449	0.7872	7328060	0.2128
P.24_3	N9134-Powdery 24h_rep3	SRR1228259	35728194	33232640	0.9302	25901592	0.7794	7331048	0.2206
P.48_1	N9134-Powdery 48h_rep1	SRR1228260	38886036	37295155	0.9591	30289713	0.8122	7005442	0.1878
P.48_2	N9134-Powdery 48h_rep2	SRR1228261	39595856	37913821	0.9575	30605796	0.8072	7308025	0.1928
P.48_3	N9134-Powdery 48h_rep3	SRR1228262	42988330	40915114	0.9518	32697709	0.7992	8217405	0.2008
P.72_1	N9134-Powdery 72h_rep1	SRR1228263	35266384	33371208	0.9463	26320371	0.7887	7050837	0.2113
P.72_2	N9134-Powdery 72h_rep2	SRR1228264	38172808	36414342	0.9539	28917382	0.7941	7496960	0.2059
P.72_3	N9134-Powdery 72h_rep3	SRR1228265	37980072	36259992	0.9547	29024736	0.8005	7235256	0.1995
C_1	Control (no treatment) sample replicate 1	SRR1542404	159088416	144966004	0.9112	101930017	0.7031	43035987	0.2969
C_2	Control (no treatment) sample replicate 2	SRR1542405	149266184	129247090	0.8659	84176385	0.6513	45070705	0.3487
D1h_1	Drought stress for 1h replicate 1	SRR1542406	134145074	117884372	0.8788	78836675	0.6688	39047697	0.3312
D1h_2	Drought stress for 1h replicate 2	SRR1542407	148619060	140752718	0.9471	104696848	0.7438	36055870	0.2562
D6h_1	Drought stress for 6h replicate 1	SRR1542408	124109986	107222750	0.8639	71174999	0.6638	36047751	0.3362
D6h_2	Drought stress for 6h replicate 2	SRR1542409	130766274	114286329	0.874	79795712	0.6982	34490617	0.3018
