# Supplementary material for: Comparative functional genomics analysis of bHLH gene family in rice, maize and wheat
Source: BMC Plant Biol. 2018 Nov 29;18:309. doi: 10.1186/s12870-018-1529-5 (PMC6267037; doi:10.1186/s12870-018-1529-5)
Supplement: Supplementary file 14 — Table S8. The TPM values of 209 TabHLHs in 15 tissues. (XLS 85 kb) [file 12870_2018_1529_MOESM14_ESM.xls]

## Sheet: Sheet2
Table S8. The TPM values of 209 TabHLHs in 15 tissues.
Cluster	Name	RCE	RLP.03	RSE.99	SSE.00	SSE.02	SFL.02	LCE	L3N	LF1	ISE.02	ISE.99	IFL.02	FF1	FF2	FR	SD	Average	CV
A1	TabHLH102	9.005	9.035	9.13	18.795	10.305	3.72	8.33	5.16	1.545	16.735	18.005	9.285	9.4	1.685	2.02	5.60079	8.81033	0.635707
	TabHLH101	9.87	8	10.775	15.675	9	2.985	7.575	4.88	1.85	15.225	15.27	8.02	7.845	2.615	2.085	4.72734	8.11133	0.582807
	TabHLH103	6.845	6.205	7.195	15.63	7.2	2.435	7.495	3.785	0.195	12.62	13.845	6.09	6.44	1.515	1.27	4.57357	6.58433	0.694615
	TabHLH396	12.485	9.795	8.405	8.635	7.45	5.61	6.24	6.935	3.32	4.85	8.345	6.345	5.265	1.18	0.635	3.12863	6.36633	0.491434
	TabHLH395	10.205	7.9	6.425	4.33	6.245	6.535	4.465	4.36	1.41	4.205	9.915	6.445	5.69	0.76	0.875	2.88227	5.31767	0.542018
	TabHLH094	8.255	8.425	9.065	6.525	5.585	7.705	13.455	5.31	1	6.3	28.72	46.72	10.695	1.17	0.04	12.0799	10.598	1.13983
	TabHLH092	7.615	6.76	7.265	4.265	9.245	5.085	11.11	4.395	3.365	5.29	12.905	18.5	10.51	0.25	0.22	4.8349	7.11867	0.679186
	TabHLH065	2.675	4.5	3.78	8.925	13.285	5.095	6.24	11.285	7.035	11.75	19.08	8.73	20.62	1.59	7.51	5.59754	8.80667	0.635602
	TabHLH066	0.78	1.225	1.465	8.765	10.045	2.465	5.795	8.145	3	12.305	17.205	6.165	12.345	0.75	4.42	5.03436	6.325	0.795947
	TabHLH064	1.92	1.99	1.875	5.295	10.13	6.085	4.04	6.035	11.37	6.78	13.84	16.305	9.37	0.825	5.555	4.61286	6.761	0.682275
	TabHLH420	3.69	2.975	3.27	2.835	7.39	7.495	7.475	8.33	10.895	4.51	7.62	8.535	6.7	1.395	1.55	2.9101	5.64433	0.515578
	TabHLH394	9.005	9.68	8.79	9.76	7.43	0.125	3.22	4.155	0.45	17.815	16.41	10.285	5.495	0.58	0.615	5.57558	6.921	0.805603
	TabHLH392	10.075	7.84	7.315	10.295	6.84	0.06	4.39	5.28	0.59	16.315	12.225	6.845	5	0.62	0.48	4.73328	6.278	0.753947
	TabHLH389	7.155	7.68	7.85	10.465	16.56	0.025	5.435	6.085	1.645	24.38	12.23	3.87	10.97	1.38	1.135	6.52903	7.791	0.838021
	TabHLH390	2.525	3.545	3.2	8.205	9.66	0	3.555	4.8	0.26	21.205	16.675	8.335	9.735	0.625	0.815	6.21193	6.20933	1.00042
	TabHLH391	2.965	4.965	3.11	6.96	10.5	0.215	4.1	5.045	0.345	12.3	8.77	5.025	7.225	0.945	1.305	3.68039	4.91833	0.7483
	TabHLH478	5.705	6.105	5.915	15.625	12.885	0.025	8.335	8.35	0.025	11.095	28.195	17.88	1.69	0.23	0.44	7.99376	8.16667	0.978828
	TabHLH477	3.02	3.835	3.395	16.13	13.94	0	9.34	8.265	0.105	12.5	16.905	15.395	1.37	0.195	0.24	6.52752	6.97567	0.935756
	TabHLH476	2.27	3.62	4.39	23.21	24.615	0	14.115	13.32	0.18	19.57	32.26	23.27	2.6	0.145	0	11.1715	10.9043	1.0245
	TabHLH085	0.255	0.395	0.625	4.635	3.655	1.375	1.735	2.365	0.25	28.05	14.855	5.32	19.61	0.745	4.605	8.30768	5.89833	1.40848
	TabHLH083	0.43	0.53	0.36	5.96	5.39	2.82	2.15	3.13	0.33	25.685	11.495	5.155	18.825	0.595	0.85	7.53294	5.58033	1.34991
	TabHLH084	0.87	0.385	0.37	6.505	5.775	2.13	3.68	4.105	1.51	25.62	23.37	7.575	32.035	0.71	3.675	10.2847	7.88767	1.3039
	TabHLH121	1.435	0.775	0.59	10.225	6.155	0.04	13.78	6.26	0.56	21.535	21.53	16.66	42.15	0.905	5.74	11.7202	9.88933	1.18514
	TabHLH531	6.34	6.68	6.99	16.44	6.105	2.1	2.12	3.34	1.145	15.955	12.725	4.48	2.615	0.92	4.41	5.05351	6.15767	0.820686
	TabHLH532	6.145	6.725	7.57	15.595	7.21	2.07	1.72	3.185	1.15	15.14	10.58	4.235	2.31	0.8	3.35	4.75644	5.85233	0.812743
	TabHLH530	5.18	5.765	6.5	13.47	5.28	2.745	1.815	2.87	1.43	16.325	13.805	6.185	3.695	0.925	3.68	4.78158	5.978	0.799864
	TabHLH203	3.87	5.125	4.995	14.495	2.92	1.42	2.21	2.785	0.045	25.975	12.64	7.135	8.145	2.915	7.7	6.65625	6.825	0.975275
	TabHLH534	4.9	5.69	6.98	10.115	4.37	3.22	2.86	3.16	1.78	13.255	7.04	3.845	2.85	1.01	21.73	5.38125	6.187	0.869768
	TabHLH533	4.2	6.235	7.085	9.965	4.955	3.15	1.96	3.09	1.425	13.49	6.36	3.015	1.95	0.79	16.635	4.58846	5.62033	0.816404
	TabHLH535	2.595	3.14	3.6	6.14	2.985	2.445	1.29	1.885	0.89	8.085	4.3	2.325	2.23	0.625	13.605	3.35687	3.74267	0.896919
	TabHLH097	5.38	4.29	5.065	9.995	4.245	0.2	0.88	1.8	0.25	12.855	5.255	2.03	2.435	0.535	0.135	3.7227	3.69	1.00886
	TabHLH096	5.2	3.265	3.9	9.005	2.855	1.53	0.725	0.955	0.63	10.505	3.635	1.705	2	0.795	0.46	3.03954	3.14433	0.966672
	TabHLH516	0.955	1.93	1.71	8.43	4.145	0	2.66	2.65	0	24.875	6.88	2.685	1.67	1.67	1.32	6.19751	4.10533	1.50962
	TabHLH205	2.91	3.3	3.805	12.635	3.125	2.165	2.07	2.83	0.105	22.64	11.73	8.905	11.555	1.91	1.275	6.19279	6.064	1.02124
	TabHLH204	1.77	2.48	1.985	11.01	2.94	1.185	1.995	2.5	0.2	24.295	12.925	11.6	6.34	1.485	0.42	6.70019	5.542	1.20898
	TabHLH123	0.395	0.28	0.275	6.04	4.73	0	7.65	3.725	0.19	10.525	15.81	10.915	7.4	0.32	1.105	4.97731	4.624	1.07641
	TabHLH122	0.45	0.27	0.41	6.605	3.305	0.225	6.45	4.245	0.31	9.385	15.565	9.365	8.405	0.405	0.325	4.74932	4.38133	1.08399
	TabHLH198	0.01	0.05	0.045	5.195	2.16	0.015	9.44	5.49	0.16	8.02	12.085	2.005	7.205	1.135	1.055	4.00655	3.60467	1.11149
	TabHLH110	0.04	0.02	0	14.885	3.63	2.58	4.35	5.515	0.065	22.095	29.24	3.86	3.665	0.105	0.105	8.94587	6.01033	1.48841
	TabHLH112	0.265	0.13	0.09	10.52	4.565	5.51	4.985	6.1	0.17	18.075	20.84	3.875	0.79	0.04	0.175	6.62437	5.07533	1.30521
	TabHLH111	0.155	0.02	0.035	8.26	2.03	2.095	6.475	4.78	0.11	8.79	12.11	0.445	1.385	0.085	0.105	3.97388	3.12533	1.27151
	TabHLH393	4.115	4.6	4.615	4.535	6.69	0.19	1.755	2.925	0.12	10.4	7.65	10.315	2.825	0.15	0.235	3.46922	4.07467	0.851411
	TabHLH494	1.505	3.27	2.76	3.43	6.1	0.07	1.98	2.41	0	3.85	14.29	9.88	1.055	0.015	0.025	4.01851	3.376	1.19032
	TabHLH523	3.93	0.705	1.14	9.07	5.955	0.05	3.215	2.28	0	10.74	25.36	10.45	1.925	0.15	0.145	6.79172	5.00767	1.35626
	TabHLH524	1.505	0.825	0.42	12.48	3.78	0.185	4.14	4.7	0.2	3.995	11.09	1.38	0.1	0.035	0	3.95796	2.989	1.32418
	TabHLH474	1.225	0.94	0.95	6.52	4.525	0	2	5.71	0.125	11.005	7.875	0.07	0.15	0.235	0.095	3.50212	2.76167	1.26812
	TabHLH116	0.385	0.945	0.65	10.725	4.74	3.93	2.73	1.455	1.08	0.17	3.945	0.755	0.865	0.01	3.935	2.79783	2.42133	1.15549
	TabHLH240	0.2	0.42	0.21	10.04	16.245	0.22	2.86	1.32	0.06	0.065	0.295	0.27	0	0	0.025	4.67401	2.14867	2.17531
	TabHLH270	0	0.02	0.04	22.295	17.44	0	0.22	1.33	0	11.965	2.31	0.61	0.205	0	0.02	7.26771	3.76367	1.93102
	TabHLH271	0.725	0.115	0.055	8.91	12.145	0	0.05	0.755	0	6.67	0.635	0	0	0.07	0.04	3.8934	2.01133	1.93573
	TabHLH273	0	0.01	0.06	25.49	56.38	0	51.095	6.72	0	31.41	2.555	8.43	0.675	0.145	0.185	19.4801	12.2103	1.59537
B	TabHLH143	6.71	9.035	6.53	1.72	1.605	1.32	4.515	5.585	1.89	1.23	1.9	2.385	2.735	0.9	22.005	5.39689	4.671	1.1554
	TabHLH144	7.35	5.905	5.05	1.595	0.07	3.445	6.9	5.47	3.82	0.825	3.585	2.755	1.155	0.565	16.02	3.9903	4.30067	0.927833
	TabHLH067	2.37	2.875	3.15	2.15	2.945	9.66	3.385	4.015	4.16	1.71	1.795	6.57	2.375	0.49	10.855	2.92933	3.90033	0.751047
	TabHLH142	9.99	7.605	5.63	4.28	0.67	1.105	8.37	5.68	1.785	3.5	4.06	5.355	8.985	2.43	48.95	11.7123	7.893	1.48388
	TabHLH370	7.865	5.455	5.445	2.05	4.415	0.38	2.85	2.61	1.58	2.085	2.16	2.74	4.805	17.43	15.545	4.98609	5.161	0.966109
	TabHLH369	5.94	2.425	2.295	2.735	4.255	0.29	1.87	1.34	0.585	1.955	1.97	2.31	5.465	16.64	12.885	4.62361	4.19733	1.10156
	TabHLH368	7.02	5.46	5.28	3.085	5.13	0.38	1.64	2.04	2.61	1.87	1.85	2.985	3.28	13.685	3.965	3.20664	4.01867	0.797936
	TabHLH526	3.585	2.555	1.995	2.3	0.265	0	6.155	1.935	0.23	1.36	8.99	13.28	5.525	3.02	0.545	3.6927	3.44933	1.07055
	TabHLH053	0.055	0	0	0.47	0.815	0	0.035	0	0	0.695	0.545	0.64	0	0.735	15.14	3.84932	1.27533	3.01829
	TabHLH054	0.02	0	0	0.44	0.42	0	0.14	0	0	0.55	0.945	0.275	0	0.67	17.135	4.37069	1.373	3.18332
	TabHLH052	0.035	0	0.015	0.255	0.285	0	0.05	0.075	0	0.425	0.41	0.73	0.11	0.77	11.655	2.96225	0.987667	2.99924
	TabHLH080	0.215	0.335	0.2	1.7	1.99	0.05	1.095	0.26	0	0.115	0.675	1.15	1.67	2.745	13.405	3.34257	1.707	1.95816
	TabHLH081	0	0	0	0.705	0.345	0	0.02	0.09	0.03	0.305	0.305	0.48	0.08	9.67	58.315	15.0364	4.68967	3.20628
C1	TabHLH221	0.015	0.02	0.01	0.015	0.115	0.035	0.01	0.005	0.01	2.685	19.86	0.565	0	0	0	5.11043	1.55633	3.28364
	TabHLH220	0	0	0.01	0	0	0	0	0	0	2.865	18.18	0.615	0	0.01	0	4.68862	1.44533	3.24397
	TabHLH217	0	0.07	0	0	0	0	0	0	0	2.925	14.045	0.525	0	0.01	0	3.64012	1.17167	3.10678
	TabHLH216	0	0	0	0	0.01	0	0.05	0.025	0	2.845	17.485	2.165	0.31	0.02	0.245	4.49542	1.54367	2.91217
	TabHLH218	0	0	0	0	0.01	0	0.02	0.01	0	2.525	15.3	1.44	0.02	0.01	0	3.9426	1.289	3.05865
	TabHLH219	0.01	0.09	0.125	0	0.01	0	0	0	0	4.845	32.65	0.955	0.065	0.11	0	8.40823	2.59067	3.24558
	TabHLH335	0.385	0.29	0.315	0.635	0.465	0.22	0.21	0.195	0.13	2.085	10.48	1.065	0.925	0.12	0.28	2.62183	1.18667	2.20941
	TabHLH333	0.315	0.185	0.38	0.3	0.47	0.09	0.145	0.085	0.09	2.09	12.475	0.33	0.33	0.02	0.03	3.17144	1.15567	2.74425
	TabHLH340	0	0.03	0.06	0	0.015	0	0	0	0	10.735	4.22	0.68	0	0	0	2.89086	1.04933	2.75495
C2	TabHLH196	0.01	0	0.04	1.585	0.16	0.595	4.585	1.23	2.19	4.165	2.12	1.185	1.67	11.3	0.15	2.9273	2.06567	1.41712
	TabHLH337	0	0	0	0	0	0	0	0	0	0	0	0	2.74	13.62	0.035	3.53648	1.093	3.23557
	TabHLH553	0	0	0	0.92	0.15	0.41	18.25	2.385	0.1	0.025	0.025	0	0.105	0	0	4.67859	1.49133	3.13719
	TabHLH554	0	0	0	1.35	0.245	0	10.295	0.325	0	0	0.02	0	0	0	0	2.6457	0.815667	3.2436
	TabHLH244	0.01	0	0	0	0	0	22.575	0.105	0	0	0	0	0.01	0.215	0	5.82287	1.52767	3.81161
	TabHLH246	0	0	0	0.015	0	0	17.09	0.38	0	0.075	0.015	0	0	0.01	0	4.40457	1.17233	3.7571
	TabHLH225	0.04	0	0.02	0.105	0.025	0.02	0.305	0.48	0.55	0.175	0.215	10.865	0.02	0.065	0.215	2.76942	0.873333	3.17109
	TabHLH300	0.01	0	0	0.02	0.21	4.97	2.08	8.5	10.57	0.055	0.85	0.455	0.03	0	0.01	3.40804	1.85067	1.84152
	TabHLH563	0	0	0	0.025	0	0	0.235	10.285	4.48	0	0	0	0	0	0	2.81396	1.00167	2.80928
	TabHLH479	0	0	0	0	0.035	0	0.48	0.545	0	2.56	13.625	22.905	65.84	0.05	0	17.5309	7.06933	2.47985
	TabHLH480	0.03	0	0	0.13	0.025	0	2.035	0.765	0.07	2.07	15.78	13.48	19.895	0	0	6.75671	3.61867	1.86718
	TabHLH157	0.065	0.085	0.22	0.495	1.625	0	0.51	0.09	0	5.385	3.88	0.735	28.565	0	0	7.30992	2.777	2.63231
	TabHLH156	0.185	0.05	0.235	0.2	0.66	0.125	0.655	0.07	0	3.58	1.47	0.905	22.74	0.02	0	5.79586	2.05967	2.81398
C3	TabHLH063	0.045	0.155	0.11	0.4	2.31	0.73	7.945	30.22	20.39	0	0.065	1.74	0.145	0.01	0	8.96784	4.28433	2.09317
	TabHLH062	0.03	0	0	0.525	1.315	0.17	6.505	34.485	16.045	0.055	0.14	1.555	0.255	0.05	0	9.42788	4.07533	2.3134
	TabHLH061	0	0	0.03	0.51	1.875	1.51	5.835	33.425	15.855	0.215	0.1	1.515	0.58	0.01	0	9.10095	4.09733	2.22119
	TabHLH077	1.76	0.745	0.865	0.62	4.525	0.035	12.385	12.365	11.93	0.185	0.19	0.815	0.045	0.01	0.02	4.85862	3.09967	1.56747
	TabHLH078	0.37	0.24	0.285	0.635	6.645	0.435	3.64	6.215	18.885	0.08	0.085	0.85	0.015	0	0	5.04323	2.55867	1.97104
	TabHLH076	0.57	1.47	1.335	0.87	25.68	0.95	4.47	19.815	45.66	0.045	0.035	1.69	0.07	0.05	0.23	13.2539	6.86267	1.9313
	TabHLH047	1.02	1.605	1.03	1.245	2.71	0.11	0.63	15.195	159.13	0.62	1.585	3.385	0.255	0.03	0.035	40.7174	12.5723	3.23865
	TabHLH046	1.295	1.865	1.82	1.16	1.34	0.225	1.75	7.495	32.91	2.545	4.71	1.32	1.15	0.015	0	8.23269	3.97333	2.07199
	TabHLH072	0.115	0.28	0.37	1.635	2.43	5.52	2.465	19.24	14.265	1.995	2.835	9.165	2.605	0.315	5.695	5.59079	4.59533	1.21662
	TabHLH070	0.01	0.065	0.045	1.175	2.43	5.415	3.345	20.195	20.675	0.63	0.5	4.38	0.605	0.385	8.74	6.89796	4.573	1.50841
	TabHLH301	0	0.02	0	0.295	2.61	21.65	6.37	26.735	33.19	0.635	3.11	1.78	0	0.015	0	11.1038	6.42733	1.72759
	TabHLH299	0	0	0	0.02	1.07	16.525	1.8	22.225	18.885	0.175	2.24	0.745	0.05	0	0	7.85062	4.249	1.84764
	TabHLH561	0	0	0	0.78	0.01	0	30.28	14.97	0.04	0	0.025	0.07	0.04	0	0	8.4482	3.081	2.74203
	TabHLH562	0	0	0	0.25	0	0	22.215	8.545	0	0	0	0	0.43	0	0	5.98135	2.096	2.8537
	TabHLH552	0	0	0	3.25	0.2	0	28.135	10.55	0	0	0	0	0	0	0	7.53623	2.809	2.68289
	TabHLH559	0.01	0.04	0	1.745	0.16	0	53.155	25.725	0.065	0.025	0.89	1.315	0.48	0	0	14.7043	5.574	2.63801
	TabHLH304	0.305	0	0	0	0	0	25.975	31.52	0.075	0	0	0	0.02	0	0	10.1589	3.85967	2.63208
	TabHLH560	0	0.07	0	3.425	0.475	1.585	22.595	29.64	4.9	0	0.21	0.03	0	0	0	9.11662	4.19533	2.17304
	TabHLH305	0.23	0.295	0.2	2.325	0.78	0.03	22.27	32.185	5.98	0.14	3.22	7.64	5.955	0.075	0	9.40019	5.42167	1.73382
D	TabHLH353	4.62	17.35	17.685	4.875	15.665	1.81	0.835	2.88	1.655	2.665	1.4	1.075	0.875	0.215	0.16	6.3673	4.91767	1.29478
	TabHLH354	3.745	13.205	14.35	5.52	10.46	2.15	0.54	1.855	1.86	2.975	2.17	1.32	0.66	0.365	0.165	4.71377	4.08933	1.1527
	TabHLH356	3.835	22.39	22.655	3.865	10.315	1.75	0.355	2.515	2.2	1.75	1.08	0.8	0.275	0.105	0.2	7.57816	4.93933	1.53425
	TabHLH352	4.355	17.76	17.29	3.41	10.905	2.895	0.42	1.515	2.045	2.15	1.395	5	0.6	0.21	0.425	5.86081	4.69167	1.24919
	TabHLH357	2.63	16.14	15.95	3.115	9.155	1.41	0.55	2.97	2.25	1.665	0.775	0.675	0.24	0.12	0.78	5.40141	3.895	1.38676
	TabHLH355	3.2	14.65	14.615	1.895	6.215	1.025	0.245	1.935	1.905	1.345	0.74	0.635	0.435	0.125	1.235	4.82293	3.34667	1.44111
	TabHLH345	3.57	11.225	12.2	5.185	6.82	4.72	1.27	4.105	3.19	4.215	5.75	1.98	0.87	0.255	0.05	3.60839	4.36033	0.827549
	TabHLH346	3.415	9.72	10.065	4.51	5.665	4.435	1.17	2.265	2.46	3.97	4.57	2.85	0.785	0.135	0	3.02751	3.73433	0.810722
	TabHLH129	3.765	6.75	6.145	5.64	11.675	5.045	1.435	1.645	0.18	4.735	2.005	1.755	1.08	0.09	0.38	3.20909	3.48833	0.91995
	TabHLH127	3.425	7.035	5.85	4.59	14.365	2.035	1.4	1.52	0.305	5.28	1.83	1.3	0.945	0.125	0.12	3.75794	3.34167	1.12457
	TabHLH378	6.72	21.465	22.445	5.99	10.385	14.38	0.32	0.85	0.24	1.6	2.625	2.81	0.505	0.285	0.045	7.70322	6.04433	1.27445
	TabHLH376	6.68	20.91	21.14	5.96	10.21	11.225	0.49	1.24	0.39	1.595	2.63	2.345	0.385	0.14	0.035	7.19945	5.69167	1.26491
	TabHLH377	4.01	13.77	14.805	3.1	5.225	6.465	0.295	0.605	0.185	1.53	2.255	2.595	0.35	0.13	0	4.73855	3.688	1.28486
	TabHLH088	5.02	12.905	12.495	2.78	3.705	4.75	1.14	1.03	0.04	0.35	7.99	0.765	1.755	0.045	0	4.3251	3.65133	1.18453
	TabHLH550	25.11	21.375	19.665	3.045	13.85	0.97	4.4	7.19	1.46	1.91	1.745	2.06	3.76	0.105	0	8.51978	7.10967	1.19834
	TabHLH512	5.51	9.7	12.175	0.68	4.05	1.015	4.85	2.67	1.425	0.71	1.54	6.27	3.61	0.15	0.155	3.59002	3.634	0.987899
	TabHLH342	14.665	26.685	30.295	9.58	8.96	4.83	1.76	4.58	1.945	6.365	8.76	7.3	1.025	0.45	1.825	8.99792	8.60167	1.04607
	TabHLH343	14.99	22.12	25.115	10.55	9.935	7.055	1.92	5.715	2.935	6.155	7.7	3.8	0.745	0.45	0.835	7.5699	8.00133	0.94608
	TabHLH344	10.835	16.575	18.88	11.34	6.965	4.96	2.7	4.34	1.445	8.915	10.06	4.72	0.87	0.535	1.785	5.68043	6.995	0.812071
	TabHLH429	12.035	8.35	6.53	5.27	3.235	0.055	1.545	0.22	0	11.245	3.065	0.05	5.93	0.155	0.06	4.19712	3.84967	1.09026
	TabHLH428	11.04	8.505	7.02	2.845	2.94	0	0.455	0.21	0	4.79	1.3	0.14	3.135	0.12	0.03	3.52943	2.83533	1.2448
	TabHLH191	2.125	6.85	5.355	6.745	48.765	3.445	2.86	6.72	10.425	9.68	5.075	1.33	6.24	0.62	0.04	11.7618	7.75167	1.51732
	TabHLH192	2.305	7.395	5.625	4.78	33.975	3.485	2.53	7.45	13.79	12.305	3.615	1.89	4.355	0.6	0.045	8.44014	6.943	1.21563
	TabHLH193	1.35	2.79	2.125	3.77	39.485	4.855	2	4.305	10.395	4.14	3.72	2.47	1.405	0.07	0.06	9.71751	5.52933	1.75745
	TabHLH317	17.23	45.445	46.58	3.96	12.585	0.375	1.425	14.825	26.97	0.485	0.475	0.79	3.66	0.735	0.47	16.0471	11.734	1.36758
	TabHLH318	8.505	23.13	23.185	2.72	7.13	2.76	1.18	9.49	14.67	0.57	0.385	0.945	2.055	0.23	0.12	7.99469	6.47167	1.23534
	TabHLH319	7.1	26.955	27.8	3.14	12.62	4.895	1.965	23.245	45.345	1.475	2.255	2.95	5.63	0.475	0.075	13.5112	11.0617	1.22145
	TabHLH471	13.33	15.93	14.015	1.73	2.09	0.685	0.32	0.185	0.32	0.69	0.95	0.63	1.01	0.03	0.245	5.71603	3.47733	1.6438
	TabHLH473	9.74	8.725	10.61	1.05	1.245	0.175	0.65	0.22	0.095	1.67	1.66	0.985	1.205	0.18	0.385	3.73756	2.573	1.45261
	TabHLH527	7.455	11.085	13.59	0.245	0.185	0.255	0.29	0.32	0.435	1.04	0.445	1.03	0.71	0.16	0.41	4.40932	2.51033	1.75647
	TabHLH150	8.19	10.17	12.115	1.385	0.16	0	2.54	2.385	0.02	0.04	0.02	0.04	0.025	0.035	0	4.13593	2.475	1.67108
	TabHLH259	10.085	7.18	7.87	0.12	0	0	0.58	0.935	0	0	0	0	0	0	0	3.47076	1.78467	1.94476
	TabHLH149	9.67	20.075	20.025	4.13	1.445	0.06	2.27	3.035	0.06	0.205	0.165	0.215	0.02	0	0.065	6.96672	4.096	1.70086
	TabHLH311	2.83	21.225	12.325	0.315	1.185	1.86	0.05	0.04	0.175	0.245	0.195	1.185	1.205	0.09	0.34	5.93838	2.88433	2.05884
	TabHLH312	3.835	18.91	15.59	0.505	1.225	1.4	0.08	0.06	0.09	0.08	0.09	0.555	0.07	0.04	1.675	5.92778	2.947	2.01146
	TabHLH313	5.27	39.25	33.375	0.975	3.23	4.035	0.065	0.23	0.155	0.14	0.225	0.91	0.09	0.025	0.175	12.5154	5.87667	2.12967
	TabHLH456	0	12.95	14.355	0.045	0.055	0	0	0	0.02	0	0	0	0	0	0	4.80797	1.82833	2.6297
	TabHLH455	0.015	10.84	14.83	0	0	0	0.015	0	0	0	0	0.035	0	0	0	4.57699	1.71567	2.66776
	TabHLH454	0.025	15.065	15.945	0.15	0	0	0.11	0.02	0	0	0.025	0	0	0	0	5.44947	2.08933	2.60823
	TabHLH459	1.54	60.09	64.805	0.665	0.025	0.02	0.63	1.155	0	0	0	0	0	0	0	21.8874	8.59533	2.54643
	TabHLH457	0.475	28.605	33.995	0.675	0.015	0	0.64	1.625	0.325	0	0.02	0	0	0	0	10.9676	4.425	2.47855
	TabHLH458	1.555	89.63	108.3	2.325	0	0	1.465	3.94	0.39	0	0.04	0	0	0	0	34.758	13.843	2.51087
	TabHLH173	12.3	34.42	27.735	0.225	0.645	0.225	0.02	0.975	13.56	0.02	0.03	0.505	0.245	0.28	6.075	11.0106	6.484	1.69812
	TabHLH171	4.345	14.855	12.625	0.015	1.13	0.7	0.01	0.285	3.92	0.04	0.17	0.305	0	0.06	0.92	4.73395	2.62533	1.80318
E1	TabHLH508	19.705	17.555	20.91	12.77	22.285	6.54	7.335	10.495	7.145	24.63	20.595	20.335	27.93	2.605	12.395	7.60428	15.5487	0.489063
	TabHLH506	19.615	13.685	17.3	14.535	24.7	4.36	7.915	12.19	5.82	31.225	20.08	15.955	37.57	3.345	8.945	9.78369	15.816	0.618594
	TabHLH507	15.98	15.78	19.195	12.595	28.875	7.64	6.515	14.24	14.625	25.46	18.105	14.365	30.57	2.93	10.63	7.84031	15.8337	0.495167
	TabHLH185	11.935	14.305	14.985	18.02	40.035	6.98	7.83	20.285	10.59	35.71	19.44	24.89	23.4	7.23	9.025	10.0607	17.644	0.570208
	TabHLH186	11.025	10.635	13.34	15.98	33.525	6.845	7.355	18.395	9.83	32.175	16.805	23.535	25.185	6.18	8.65	8.96001	15.964	0.561263
	TabHLH118	13.205	6.4	8.33	13.115	22.965	7.33	8.465	9.635	15.645	19.8	11.245	12.46	14.36	2.375	14.21	5.24841	11.9693	0.438488
	TabHLH119	13.485	7.185	8.58	12.195	19.195	7.055	8.01	8.795	9.325	18.41	10.225	11.47	16.75	3.1	11	4.46047	10.9853	0.406039
	TabHLH120	12.545	7.21	7.2	15.235	20.42	5.07	7.495	6.7	6.12	21.055	11.17	11.17	15.87	2.37	13.91	5.57608	10.9027	0.511442
	TabHLH091	17.51	21.365	18.71	24.745	26.12	20.77	9.595	7.535	7.065	14.74	20.675	11.97	9.975	1.605	3.915	7.67347	14.4197	0.532153
	TabHLH090	15.15	18.2	17.9	21.67	22.56	16.04	10.42	10.335	11.205	11.5	16.71	11.325	9.81	1.51	3.825	5.93409	13.2107	0.449189
	TabHLH089	9.515	16.95	15.4	17.735	10.295	10.095	10.36	6.5	2.36	21.59	19.945	12.245	8.66	2.785	13.705	5.74103	11.876	0.483415
	TabHLH137	15.345	12.835	13.705	7.84	17.28	13.215	8.895	11.75	6.815	12.2	14.38	14.075	21.625	24.6	4.73	5.26103	13.286	0.395983
	TabHLH138	14.6	12.87	13.32	8.405	18.91	9.97	9.425	16.52	9.13	11.565	13.34	10.345	17.635	20.09	5.15	4.22343	12.7517	0.331206
	TabHLH136	13.44	11.19	12.96	8.295	16.36	12.67	8.82	16.705	16.345	11.5	13.77	11.98	17.735	16.755	2.425	4.05794	12.73	0.31877
	TabHLH406	8.175	8.335	8.035	5.515	11.535	15.22	15.84	11.81	13.71	7.065	8.785	17.285	13.74	13.415	23.24	4.68984	12.1137	0.387153
	TabHLH145	17.475	27.925	29.37	24.165	11.4	2.97	11.195	24.28	17.825	6.205	10.925	6.69	14.985	4.59	25.055	8.84662	15.6703	0.564546
	TabHLH147	14.725	27.765	26.56	24.095	10.745	2.865	9.74	20.565	10.22	6.065	8.17	5.4	16.415	6.2	30.735	9.14331	14.6843	0.622658
	TabHLH414	14.26	31.45	40.83	9.16	12.845	10.07	5.2	8.045	41.795	4.305	4.575	17.075	13.775	34.435	29.235	13.3426	18.4703	0.722381
	TabHLH403	14.67	21.915	16.925	11.245	10.61	14.725	6.365	11.19	28.815	1.15	5.77	16.5	12.09	2.1	23.275	7.73048	13.1563	0.587587
	TabHLH401	15.405	19.425	15.595	4.35	9.82	8.5	3.885	8.4	13.585	1.325	4.465	18.635	12.37	1.495	19.115	6.4095	10.4247	0.61484
	TabHLH402	15.39	18.17	15.8	6.78	10.585	9.45	4.34	9.265	17.225	2.905	9.035	21.64	18.02	2.12	52.275	12.1331	14.2	0.854446
	TabHLH419	8.715	5.78	8.11	8.92	10.945	8.305	4.73	5.66	9.435	11.26	12.25	13.09	10.055	5.64	5.005	2.70571	8.52667	0.317323
	TabHLH126	10.49	17.75	16.195	15.63	11.43	10.77	3.805	4.555	5.85	8.775	13.545	6.265	9.355	1.385	3.16	5.06794	9.264	0.547057
	TabHLH125	8.625	13.54	14.07	12.705	8.215	7.46	3.43	3.975	3.75	6.005	6.405	4.25	4.655	1.03	4.11	3.9639	6.815	0.581644
	TabHLH146	8.75	12.66	12.8	10.325	7.4	3.165	5.94	7.775	7.885	3.11	3.95	2.795	3.62	2.575	19.22	4.75379	7.46467	0.636839
	TabHLH415	9.185	11.155	15.805	2.89	5.76	4.8	1.76	2.785	11.78	0.935	1.405	5.045	4.89	8.75	5.705	4.3247	6.17667	0.700167
	TabHLH416	2.25	14.655	17.685	6.615	3.805	2.645	2.845	4.23	3.975	4.865	3.055	1.23	7.075	6.62	10.92	4.75999	6.16467	0.77214
	TabHLH418	2.905	11.03	11.88	8.4	6.695	3.61	5.215	1.385	0.27	7.485	2.14	0.51	7.745	8.825	11.735	4.0295	5.98867	0.672854
	TabHLH417	5.83	28.745	33.26	12.18	17.36	5.705	4.615	1.87	0.52	8.405	2.28	0.53	5.29	11.025	46.395	13.6137	12.2673	1.10975
	TabHLH407	23.015	20.14	24.28	26.895	33.015	41.045	21.87	32.265	36.145	23.53	29.54	28.63	25.015	3.93	11.53	9.2551	25.3897	0.364522
	TabHLH409	19.295	18.925	22.09	22.255	29.435	37.845	20.645	30.29	32.77	21.71	23.98	25.84	19.515	3.415	9.94	8.54108	22.53	0.379098
	TabHLH408	25.28	20.07	25.45	23.41	31.175	39.805	22.305	27.455	31.465	20.575	24.905	27.745	24.48	4.8	16.485	7.75206	24.3603	0.318225
	TabHLH183	26.7	39.99	39.925	21.74	65.015	9.62	15.985	40.36	16.435	43.92	25.11	26.43	44.645	5.32	9.745	16.5759	28.7293	0.576966
	TabHLH184	23.345	41.885	36.335	17.395	49.93	9.17	12.98	35.155	16.425	35.04	21.39	23.46	34.15	2.925	5.59	13.9513	24.345	0.573066
	TabHLH106	31.73	30.715	34.54	16.78	14.725	25.6	21.23	9.025	7.285	13.66	25.53	25.635	19.29	2.205	12.69	9.57786	19.376	0.494316
	TabHLH105	18.565	28.305	26.305	11.81	10.53	12.83	16.535	8.81	7.96	13.785	21.98	20.815	14.28	2.325	7	7.32487	14.789	0.495292
	TabHLH124	27.29	39.46	39.315	32.435	24.725	22.26	10.25	11.135	11.075	17.535	27.295	17.96	17.345	2.02	9.18	11.1656	20.6187	0.541529
	TabHLH104	18.265	25.14	26.185	10.71	16.765	46.23	18.985	9.98	16.47	10.115	18.72	29.185	20.785	2.58	15.94	10.2039	19.0703	0.535065
	TabHLH412	27.495	25.76	29.93	28.71	42.08	31.125	24.765	39.91	30.62	32.45	36.235	41.045	52.19	33.63	26.7	7.54831	33.5097	0.225258
	TabHLH411	18.65	19.68	20.06	26.525	45.61	27.055	21.455	31.69	28.665	34.955	34.235	34.26	39.09	19.74	24.45	8.0955	28.408	0.284973
	TabHLH404	17.23	17.865	21.945	14.92	19.715	24.685	25.56	19.515	20.4	16.645	16.99	24.71	26.72	15.915	39.785	6.30703	21.5067	0.293259
	TabHLH405	16.105	14.265	16.89	12.37	19.475	26.93	28.075	15.26	17.68	14.415	15.335	28.405	25.11	18.935	39.925	7.55714	20.6117	0.366644
	TabHLH410	12.135	15.485	14.745	22.27	21.515	18.905	18.52	31.375	32.58	23.81	32.135	30.415	36.625	20.69	19.97	7.46834	23.4117	0.319001
E2	TabHLH139	28.69	42.055	38.15	13.29	20.91	2.86	2.525	15.85	23.18	7.44	8.28	21.145	16.86	1.435	0.5	13.0373	16.2113	0.804207
	TabHLH140	23.725	23.015	22.01	4.895	24.45	2.51	2.12	9.07	11.325	5.38	5.885	10.555	10.84	0.86	0.025	8.77112	10.4443	0.839797
	TabHLH141	27.35	26.25	26.26	7.925	33.36	4.045	3.405	38.31	43.33	4.73	5.415	7.345	11.025	0.785	0.14	14.8172	15.9783	0.927331
	TabHLH093	20.495	12.48	13.245	10.78	36.935	10.045	24.445	12.415	8.005	9.78	19.97	36.34	20.025	1.31	0.09	10.8288	15.7573	0.68722
	TabHLH546	6.07	8.875	8.36	6.05	42.08	3.005	5.58	41.545	20.63	38.575	4.545	2.195	33.895	2.29	0	15.848	14.913	1.0627
	TabHLH549	3.715	6.145	5.895	3.295	20.86	1.62	6.33	14.155	5.835	20.75	3.715	2.795	18.44	0.435	0.085	7.24251	7.60467	0.952377
	TabHLH190	5.955	21.28	18.275	8.88	47.35	3.005	4.51	17.42	23.62	25.44	9.26	4.855	6.34	1.305	0.025	12.6247	13.168	0.958739
	TabHLH547	17.375	20.79	20.66	9.47	28.3	1.96	5.625	18.8	4.4	25.87	8.985	3.595	29.95	0.225	0.14	10.5388	13.0763	0.805945
	TabHLH548	14.725	30.645	31.345	12.91	32.99	0.295	7.625	8.965	1.2	42.655	6.1	3.53	20.3	0.73	0.12	14.0365	14.2757	0.983248
	TabHLH284	29.745	34.73	34.26	16.23	85.85	2.8	4.92	10.64	4.09	11.65	6.32	2.1	39.85	1.88	0	23.0131	19.0043	1.21094
	TabHLH285	28.09	20.905	21.585	9.255	74.455	3.19	3.69	6.6	1.975	3.505	1.885	0.655	33.68	1.36	0	19.9671	14.0553	1.42061
	TabHLH283	18.315	13.555	13.365	6.36	52.045	0.92	2.615	2.915	0.935	2.635	1.71	0.64	16.98	0.66	0	13.5547	8.91	1.52129
	TabHLH486	33.275	80.28	81.975	14.595	60.175	0.38	10.15	68.09	23.395	31.715	5.085	2.305	41.26	2.26	0.065	29.6832	30.3337	0.978558
	TabHLH487	25.865	61.775	61.645	9.01	40.79	0.12	6.67	51.81	14.125	20.41	2.665	1.545	24.49	1.505	0	22.4501	21.495	1.04443
	TabHLH485	26.365	39.175	37.615	6.885	50.355	1.585	6.53	44.07	18.29	21.3	3.725	3.69	35.835	1.435	0.02	17.8111	19.7917	0.899929
	TabHLH295	41.09	43.355	43.87	16.13	136.43	0.68	14.95	95.13	17.19	120.785	25.185	1.78	43.2	2.01	0.02	43.8237	40.1203	1.09231
	TabHLH296	26.57	43.605	39.095	13.07	82.335	0.32	10.455	69.95	10.38	80.995	18.425	1.04	31.64	1.28	0.01	29.0568	28.6113	1.01557
