# Supplementary material for: Comparative functional genomics analysis of bHLH gene family in rice, maize and wheat
Source: BMC Plant Biol. 2018 Nov 29;18:309. doi: 10.1186/s12870-018-1529-5 (PMC6267037; doi:10.1186/s12870-018-1529-5)
Supplement: Supplementary file 15 — Table S9. The FPKM values of 188 ZmbHLHs in 18 tissues. (XLS 78 kb) [file 12870_2018_1529_MOESM15_ESM.xls]

## Sheet: 18tissues_maize_FPKM
Table S9. The FPKM values of 188 ZmbHLHs in 18 tissues.
Cluster	Name	24H_Germinating Seed	6DAS_GH_Primary Root	V3_Stem and SAM	V5_Tip of stage-2 Leaf	V9_Immature Leaves	V9_Thirteenth Leaf	V9_Eleventh Leaf	V9_Eighth Leaf	VT_Thirteenth Leaf	R2_Thirteenth Leaf	10DAP_Whole seed	12DAP_Whole seed	14DAP_Whole seed	16DAP_Whole seed	12DAP_Endopsperm	14DAP_Endopsperm	16DAP_Endosperm	16DAP_Embryo	SD	Average	CV
F	ZmbHLH085	103.1	79.71	61.72	80.14	62.44	75.06	46.16	55.9	72.21	53.13	11.45	37.37	68.81	81.84	71.98	98.16	86.42	21.94	24.2977	64.8633	0.374599
	ZmbHLH086	154.94	65.42	59.34	78.18	35.55	60.19	52.02	73.54	142.02	118.35	21.03	25.6	27.48	52.38	28.29	36.2	32.7	57.19	39.4095	62.2456	0.633129
	ZmbHLH142	63.66	83.65	38.99	36.75	29.72	53.15	27.99	36.48	72.6	22.47	43.36	87.74	74.87	83.86	30.51	26.76	41.16	63.29	22.1822	50.945	0.435415
	ZmbHLH212	138.83	469.18	145.86	132.26	168.17	109.58	60.07	28.51	26.91	30.07	24.69	9.22	35.22	27.93	27.79	32.55	84.73	16.89	108.425	87.1367	1.24431
	ZmbHLH104	174.21	156.43	83.3	11.16	32.61	92.99	89.05	67.64	23.06	13.23	18.86	11.07	37.58	38.39	18.26	25.22	29.08	25.61	48.9531	52.6528	0.929735
	ZmbHLH022	43.28	92.95	130.23	36.01	281.5	326.13	209.38	39.19	20.82	22.19	71.43	51.62	40.24	126.91	45.52	79.24	185.84	91.06	90.1475	105.197	0.856943
	ZmbHLH021	85.28	57.92	67.24	26.4	246.15	211.87	104.21	44.33	17.74	21.58	44.33	32.96	36.17	117.24	25.36	65.03	153.85	52.8	65.9064	78.3589	0.841084
	ZmbHLH103	232.2	200.51	185.97	63.37	109.66	276.34	242.18	251.68	148.81	118.37	42.45	28.3	38.34	63.14	23.86	29.02	73.57	62.12	87.9772	121.661	0.723137
	ZmbHLH024	119.35	41	7.55	47.01	54.71	50.38	32.83	57.43	20.97	13.89	138.44	94.53	83.64	40.25	12.04	9.56	1.04	20.55	39.4263	46.9539	0.839681
	ZmbHLH141	54.54	3.68	20.27	11.93	43.21	44.07	32.09	22.68	17.14	29.04	60.28	37.2	25.48	24.97	14.27	3.04	5.78	14.43	16.8219	25.7833	0.652432
	ZmbHLH164	14.91	76.73	112.38	17.8	60.2	28.01	26.66	19.89	16.25	7.61	40.86	29.24	28.75	32.58	35.96	25.56	16.02	12.18	26.0663	33.4217	0.779922
	ZmbHLH216	16.39	38.71	108.8	8.48	46.28	21.38	26.74	16.73	5.36	8.55	21.34	21.42	19.54	31.88	38.49	25.47	18.36	37.92	23.054	28.4356	0.810745
	ZmbHLH046	28.04	37.59	14.99	145.56	24.08	33.75	34.33	98.4	75.29	49.23	54.59	62.49	75.47	95.95	69.58	95.85	85.63	11.93	35.3432	60.7083	0.582181
	ZmbHLH170	46.62	42.38	17.82	50.45	31.99	13.92	18.02	21.42	27.3	20.78	52.36	48.44	87.09	90.27	52.05	92.67	122.29	23.35	31.2617	47.7344	0.654908
	ZmbHLH172	34.2	11.74	16.25	46.89	3.2	19.2	15.78	33.21	32.17	43.2	28.44	19.15	33.05	51.95	21.31	39.02	46.66	14.56	13.9025	28.3322	0.490697
	ZmbHLH171	25.74	27.51	18.75	129.68	6.12	34.52	39.42	103.62	178.05	190.86	53.92	47.21	56.49	60.3	2.36	22.85	35.03	18.57	55.8009	58.3889	0.955676
	ZmbHLH042	27.93	62.65	90.83	61.46	27.82	34.53	54.69	58.85	32.69	33.53	23.4	21.34	49.44	73.19	27.89	69.98	78.57	0	24.0559	46.0439	0.522455
	ZmbHLH213	23.09	150.9	40.31	56.97	76.2	50.83	43.66	35.91	44.01	40.35	34.19	21.39	37.96	35.45	4.48	28.64	92.78	0	34.3034	45.3956	0.755655
	ZmbHLH020	2.02	57.49	53.83	16.85	42.22	55.58	59.4	46.91	19.96	31.1	123.33	90.2	76.71	74.05	17.98	32.82	36.82	0	31.6057	46.515	0.679473
	ZmbHLH194	20.41	46.03	28.08	76.74	86.93	50.55	28.68	50.56	40.56	39.83	17.32	4.72	16.8	35.85	0	12.1	122.77	0	32.0948	37.6628	0.852161
	ZmbHLH028	38.8	62.85	26.18	20.38	0	29.84	30.27	10.66	31.78	30.62	14.99	8.15	22.59	37.07	5.89	18.65	65.48	0	18.4852	25.2333	0.732572
	ZmbHLH102	96.75	298.61	85.54	98.91	96.26	132.02	113.95	105.84	113.99	107.98	230.42	268.07	281.53	283.2	338.1	430.26	268.08	89.19	107.898	191.039	0.564794
	ZmbHLH047	114.81	119.46	45.21	91.77	103.86	57.53	38.42	81.94	79.27	59.29	190.99	165.84	230.68	205.81	224.87	308.66	258.72	20.03	85.2285	133.176	0.639971
	ZmbHLH043	50.6	93.65	137.76	138.64	76.5	88.71	79.85	110.19	118.84	170.86	78.2	78.09	82.43	133.9	101.18	129.31	185.19	66.06	36.6611	106.664	0.343705
	ZmbHLH178	64.15	92.9	59.92	103.51	49.49	74.46	68.58	87.53	66.08	63.27	55.19	81.38	120.28	123.97	117.08	156.2	156.89	94.65	32.8573	90.8628	0.361614
	ZmbHLH031	76.08	70.4	83.78	23.95	40.66	45.71	37.23	36.5	34.13	27.92	82.75	107.42	145.82	133.87	192.05	202.99	165.38	144.12	58.9783	91.7089	0.643104
	ZmbHLH105	65.98	46.15	75.26	48.01	26.07	37.53	32.61	38.4	68.78	56	69.78	69.08	104.87	105.4	101.49	109.47	55.68	44.97	26.4788	64.1961	0.412467
	ZmbHLH175	74.15	41.44	73.61	426.22	57.54	65.66	145.17	187.86	292.13	157.03	130.97	175.12	212.76	256.19	240.05	309.79	292.41	170.69	104.883	183.822	0.570572
	ZmbHLH174	82	52.12	126.08	352.71	68.32	42.68	115.13	225.16	542.83	317.88	122.38	148.54	229.73	195.04	199.64	308.45	162.91	68.19	128.982	186.655	0.691017
	ZmbHLH176	119.49	50.35	127.04	327.22	170.14	142.13	166.22	249.28	261.64	290.58	113.88	97.84	124.69	106.32	87.54	92.65	90.37	183.54	78.0224	155.607	0.501408
	ZmbHLH173	243.74	171.67	194.06	715.79	173.07	161.83	161.44	411.52	440.4	331.88	298.97	227.86	245.34	234.32	215.62	235.07	193.66	166.55	138.427	267.933	0.516649
	ZmbHLH177	317.53	167.73	126.89	887.8	47.91	169.63	220.77	787.62	514.28	531.07	274.49	250.43	351.77	403.9	173.06	286.37	309.52	6.62	233.4	323.744	0.720939
G	ZmbHLH078	20.17	43.34	21.94	4.67	37.45	8.02	6.71	3.85	6.94	7.7	14.1	13.94	12.74	14.25	14.25	18.08	33.39	14.73	11.2886	16.4594	0.685844
	ZmbHLH217	38.68	8.08	20.38	14.49	8.04	6.96	6.37	8.51	5.68	5.24	7.69	11.2	16.77	24.22	16.88	20.71	14.9	31.62	9.44741	14.8011	0.638291
	ZmbHLH218	31.78	39.83	64.15	3.85	8.64	7.07	3.39	2.73	5.07	3.49	15.9	17.49	12.38	21.87	13.31	9.86	2.78	63.15	19.4591	18.1522	1.07199
	ZmbHLH039	27.92	6.02	31.99	10.05	32.14	0	2.57	0	0	0	23.61	18.56	17.7	16.95	11.31	16.85	16.23	33.84	11.8307	14.7633	0.801355
	ZmbHLH055	91.23	5.39	27.35	8.94	30.89	12.57	20.3	3.71	8.29	1.11	34.64	35.93	16.4	13.67	12.9	7.96	0	28.82	21.1312	20.0056	1.05627
	ZmbHLH199	78.77	9.12	8.13	2.98	11.92	5.93	4.36	1.08	0	3.42	23.36	4.43	14.43	19.97	2.63	0.15	0	18.38	18.2482	11.6144	1.57117
	ZmbHLH038	11.31	8.53	59.13	0	47.68	0	0	0	0	0	25.68	5.8	17.17	6.94	12.34	10.32	0	39.35	17.9859	13.5694	1.32547
	ZmbHLH032	13.67	34.76	49.1	0	22.44	0	0	0	0	0	15.4	9.61	8.15	0	25.65	11.51	0	50.94	16.9043	13.4017	1.26136
	ZmbHLH025	9.47	22.32	44.06	0	0	0	0	0	0	3.01	12.99	10.71	9.38	10.13	9.56	10.99	4.33	14.29	10.8547	8.95778	1.21177
	ZmbHLH076	2.97	8.25	5.04	1.5	1.32	0.67	0.54	0.71	0	0.45	2.98	3.16	3.72	3.32	4.76	4.87	2.91	4.89	2.16438	2.89222	0.748344
	ZmbHLH002	307.78	82.74	94.75	0	0	0	0	0	0	0	19.4	5.59	14.5	17.9	9.38	9.24	10.21	4.29	74.1098	31.9878	2.31681
	ZmbHLH092	0	6.01	28.24	0	43.14	16.53	9.42	0	0	0	15.95	47.71	99.74	108.18	97.85	150.34	142.41	0	52.6581	42.5289	1.23817
	ZmbHLH132	1.68	17.88	44.13	17.76	15.16	16	6.76	3.35	0	0	0	0	13.7	29.48	8.38	59.42	111.55	0	28.2917	19.1806	1.47502
	ZmbHLH211	32.88	82.23	178.64	0	152.65	44.15	23.9	5.56	0	0	86.14	45.9	13.1	16.1	18.16	0	0	83.1	53.5689	43.4728	1.23224
	ZmbHLH210	128.72	89.62	175	0	155.95	36.13	18.38	0	0	0	83.5	47.64	25.49	16.84	7.26	0	0	107.67	58.805	49.5667	1.18638
	ZmbHLH163	32.25	76.46	131.98	3.42	78.1	59.28	31.19	3.21	0	10.35	71.66	38.01	31.28	13.18	21.3	6.67	0	43.77	35.5972	36.2283	0.98258
	ZmbHLH090	71.95	185.04	356.17	4.46	26.03	21.08	15.66	0	0	0	317.49	102.57	93.73	70.31	19.78	19.61	12.86	1306.05	308.435	145.711	2.11677
	ZmbHLH007	0	6.89	65.28	0	22.24	0	3.52	0	0	0	107.57	106.2	60.74	46.37	28.95	12.74	0	79.4	38.0526	29.9944	1.26865
	ZmbHLH161	8.58	41.44	29.53	0	414.29	0	0	0	0	0	52.42	12.81	46.61	40.09	0	0	0	957.78	237.075	89.0861	2.66119
	ZmbHLH023	52.71	111.97	46.07	92.61	143.4	145.96	148.9	0	0	0	157.37	70.5	70.05	58.16	15.83	7.5	0	18.64	57.6883	63.315	0.911132
	ZmbHLH184	23.98	55.63	46.78	62.31	115.7	49.39	57.98	0	0	0	261.74	89.82	169.25	97.57	0	0	0	0	70.5912	57.2306	1.23345
	ZmbHLH093	92.93	5.69	19.61	15.93	12.03	39.5	21.74	13.86	33.13	33.01	110.21	260.91	449.49	431.4	465.47	681.43	712.14	28.49	244.798	190.387	1.28579
	ZmbHLH094	33.33	14.83	57.66	10.34	91.2	19.26	13.48	5.22	5.31	5.3	45.05	102.17	139.29	197.21	165	152.66	282.27	119.02	80.679	81.0333	0.995627
	ZmbHLH045	32.07	0.33	2.3	5.76	6.48	34.25	44	5.36	12.69	17.25	61.9	75.68	91.06	122.98	65.88	89.8	145.51	58.72	43.6971	48.4456	0.901984
	ZmbHLH200	87.81	11.37	11.6	0.07	7.74	5.78	1.07	1.28	3.78	5.37	76.32	77.47	142.77	197.24	75.65	157.51	195.63	38.96	69.7225	60.9678	1.1436
	ZmbHLH056	117.5	27.42	20.3	0	9.44	9.82	7.09	0	0	0	31.97	67.99	119.53	137.59	119.61	184.67	221.68	79.91	70.2749	64.14	1.09565
	ZmbHLH139	0	0	0	0	0	0	0	0	0	0	99.22	403.67	497.69	492.05	957.81	909.02	586.84	6.73	332.779	219.613	1.5153
H	ZmbHLH087	50.09	68.54	37.15	13.22	1.42	13.48	18.37	51.59	59.43	39.34	18.78	4.13	6.12	16.46	0	0	0	0	22.8763	22.1178	1.03429
	ZmbHLH037	17.77	15.94	20.75	27.36	4.6	19.83	9.5	17.7	22.52	21.7	10.08	3.15	9.23	14.47	0	0.03	1.42	1.35	8.84238	12.0778	0.73212
	ZmbHLH052	36.84	14.53	24.83	83.45	13.91	26.52	25.49	30.53	72.32	99.83	7.3	3.92	4.87	6.47	0.31	0.21	0	13.54	29.8383	25.8261	1.15535
	ZmbHLH219	19.06	8	45.28	14.28	20.68	33.29	36.81	7.81	13.94	4.78	5.29	6.28	2.81	2.67	9.02	2.12	0	3.97	13.1462	13.1161	1.0023
	ZmbHLH215	6.57	11.87	34.28	4.02	21.19	15.32	9.01	10.28	8.09	13.15	14.37	7.96	3.98	3.79	0.87	0	0	19.09	8.64978	10.2133	0.84691
	ZmbHLH220	226.81	54.81	87.92	26.75	114.66	45.42	22.49	12.24	10.27	22.11	44.71	12.04	6.33	2.07	1.96	1.51	0	2.98	56.7319	38.6156	1.46915
	ZmbHLH193	7.82	58.74	88.97	48.51	94.08	49.21	27.14	80.85	38.43	35.29	11.54	2.04	1.09	3.27	0	0	0	0	33.0564	30.3878	1.08782
	ZmbHLH223	0	69.63	76.4	20.13	181.39	81.88	36.32	10.58	19.55	28.92	20.27	0	3.87	5.66	0	0	0	0	46.4738	30.8111	1.50835
	ZmbHLH029	0.06	106	28.26	28.27	76.81	100.97	85.34	17.45	32.12	42.33	67.27	25.42	7.99	14.42	0	0	0	0	36.4148	35.1506	1.03597
	ZmbHLH227	25.01	49.67	2.64	57.72	46.12	66.81	71.27	67.14	113.93	100.95	42.62	25.25	12.42	0	0	0	0	0	36.4467	37.8639	0.96257
	ZmbHLH196	0	44.87	18.45	10.43	26.83	21.85	23.29	19.93	24.06	32.79	0	0	0	0	0	0	0	0	14.355	12.3611	1.1613
	ZmbHLH190	0.52	14.37	11.02	49.27	7.43	21.7	13.6	31.97	39.38	36.55	0	0	0	0	0	0	0	0	16.3469	12.545	1.30306
	ZmbHLH189	0.48	42.95	56.48	33.89	7.99	45.61	42.46	52.22	68.42	78.42	0	0	0	0	0	0	0	0	28.1463	23.8289	1.18118
	ZmbHLH202	0	56.48	47.51	9.23	0	22.34	19.37	34.32	31.54	36.56	0	0	0	0	0	0	0	0	19.1535	14.2972	1.33966
	ZmbHLH195	3.25	63.49	37.72	31.51	23.35	23.46	14.93	11.3	52.69	35.73	7.08	0	0.89	0	0	0	0	3.51	19.8792	17.1617	1.15835
	ZmbHLH201	2.53	71.85	39.36	22.24	10.68	11.32	18.27	37.18	37.8	36.8	6.51	0	0	0	0	0	0	0	20.5467	16.3633	1.25565
	ZmbHLH108	0	25.25	35.94	1.75	36.58	76.07	76.31	15.37	10.93	4.11	2.13	0	0	0	0	0	0	0	25.1614	15.8022	1.59227
	ZmbHLH205	22.98	214.99	40.56	10.81	57.59	301.72	344.08	94.39	7.68	0	0	0	0	0	0	0	0	0	109.446	60.8222	1.79944
	ZmbHLH156	3.14	205.6	2.74	8.8	16.06	74.31	121.7	259.51	39.77	9.13	0.87	0	0	5.58	0	0	0	0	77.0719	41.5117	1.85663
	ZmbHLH097	7.38	422.26	27.52	95.36	21.53	98.93	183.32	706.47	176.8	35.91	0	0	62.49	21.69	0	0	0	0	184.065	103.314	1.7816
	ZmbHLH106	16.64	6.25	14.68	24.05	12.1	13.79	10.43	23.26	29.2	34.46	7.98	31.95	13.4	17.18	26.42	12.49	7.7	28.27	8.9077	18.3472	0.485507
	ZmbHLH169	13.93	10.53	37.68	62.38	5.29	6.27	15.65	31.35	103.65	40.04	15.79	13.38	5.42	3.89	19.13	2.69	5.77	49.4	26.2476	24.5689	1.06833
	ZmbHLH082	64.06	47.43	29.34	125.68	0	10.48	4.47	44.24	26.89	15.93	0	6.76	5.31	12.02	9.06	10.28	6.92	28.65	30.8906	24.8622	1.24247
	ZmbHLH084	107.37	21.35	13.25	81.97	0	18.73	32.1	43.54	18.21	12.77	1.54	0	0	0	0	0	0	0	30.5006	19.4906	1.56489
	ZmbHLH083	50.33	15.15	3.31	18.57	0	7.08	4.04	8.52	6.11	7.28	0	0	0	0	0	0	0	0	12.2296	6.68833	1.8285
	ZmbHLH089	35.41	55.84	37.69	0	0	9.55	42.27	11.36	9.66	4.05	8.25	0	0	0	0	0	0	0	17.874	11.8933	1.50286
	ZmbHLH147	13.1	37.28	10.25	1.69	0	0	26.69	19.04	100.36	127.85	0	0	0	3.73	0	0	0	0	36.5851	18.8883	1.93692
	ZmbHLH048	0	14.62	9.69	22.83	0	0	22.87	30.91	43.85	27.57	0	0	0	0	0	0	0	0	14.0172	9.57444	1.46402
	ZmbHLH053	2.31	0.38	5.35	27.3	20.29	42.8	37.16	67.18	218.04	172.52	0	0	0	0	0	0	0	0	62.621	32.9628	1.89975
	ZmbHLH010	0	0	0	24.95	74.14	76.01	65.9	47.39	63.18	59.71	0	0	0	0	0	0	0	0	31.2909	22.8489	1.36947
	ZmbHLH136	0	5.52	17.97	25.23	9.51	21.94	32.53	51.48	52.15	48.07	0	0	0	0	0	0	0	7.22	19.1801	15.09	1.27104
	ZmbHLH192	0	0	16.74	26.31	5.14	23.87	32.96	48.21	42.43	51.85	0	0	0	0	0	0	0	0	18.8875	13.7506	1.37358
	ZmbHLH226	0	0	0	61.48	0	69.92	61.31	106.92	157.86	280.45	0	0	0	0	0	0	0	0	75.6067	40.9967	1.84422
	ZmbHLH072	0.57	0	0.51	47.14	0	56.89	77.31	38.4	35.27	37.83	0	0	0	0	0	0	0	0	25.1891	16.3289	1.54261
	ZmbHLH051	11.7	0.94	16.97	391.55	11.86	54.44	82.95	138.97	185.34	205.21	9.14	4.87	0	1.13	0	0	0	5.18	105.694	62.2361	1.69828
	ZmbHLH054	0	0	32.81	94.9	9.95	100.25	160.46	182.51	197.53	271.94	3.5	0	0	4.71	0	0	0	0	87.4609	58.8089	1.48721
	ZmbHLH050	52.94	13.04	2.9	112.17	0	4.52	16.08	59.21	189.06	137.61	0	0	0	0	0	0	0	25.37	56.2571	34.05	1.65219
	ZmbHLH059	146.14	1.29	0.74	134.1	0	26.41	40.1	73.81	55.99	44.65	5.4	1.63	0	0	0	0	0	0	46.4218	29.4589	1.57582
I	ZmbHLH135	4.06	25.65	1.96	0.38	0	0	2.1	5.75	1.85	5.39	5.44	4.96	2.78	3.91	0	0	0	0	5.92282	3.56833	1.65983
	ZmbHLH134	2.12	24.33	1.79	0.38	0	0	2	5.79	1.86	5.45	5.28	4.94	2.63	3.99	0	0	0	0	5.64565	3.36444	1.67803
	ZmbHLH122	0	118.52	12.15	0	0	2.2	8.16	7.77	2.69	1.77	12.46	6.44	2.93	0	0	0	0	0	27.4815	9.72722	2.82521
	ZmbHLH115	9.17	9.56	5.28	0	0	8.14	17.58	0	3.01	0.91	0	0	0	0	0	0	0	0	5.02147	2.98056	1.68474
	ZmbHLH116	1.29	3.89	3.86	0	0	10.8	23.01	0	4.45	1.27	0	0	0	0	0	0	0	0	5.78107	2.69833	2.14246
	ZmbHLH221	2.09	15.29	3.39	7.82	0	3.02	10.91	0	4.29	3.22	4.67	0	0.71	1.17	0	0	0	0	4.29466	3.14333	1.36628
	ZmbHLH117	0	94.67	3.04	0	0	0	0	0	0	0	0	0	0	0	0	0	0	0	22.2833	5.42833	4.10499
	ZmbHLH222	0	54.58	2.54	0	0	0	0	0	0	0	0	0	0	0	0	0	0	0	12.8433	3.17333	4.04727
	ZmbHLH209	0	109.34	0.83	0	0	0	0	0	0	0	0	0	0	0	0	0	0	0	25.7609	6.12056	4.20892
	ZmbHLH125	0	132.54	3.43	1.63	0	0	0	0	0	0	0	0	0	0	0	0	0	0	31.182	7.64444	4.07904
	ZmbHLH123	0	161.86	4.85	0	0	0	0	0	0	0	0	0	0	0	0	0	0	0	38.1006	9.26167	4.1138
	ZmbHLH101	0	178.63	0.62	0	0	0	4.41	0	0	0	0	0	0	0	0	0	0	0	42.0466	10.2033	4.12087
	ZmbHLH099	0.48	36.77	0	0	0	0	0	0	0	0	0	0	0	0	0	0	0	0	8.66085	2.06944	4.18511
	ZmbHLH100	0.48	36.75	0	0	0	0	0	0	0	0	0	0	0	0	0	0	0	0	8.65614	2.06833	4.18508
	ZmbHLH081	0	52.01	0	0	0	0	0	0	0	0	0	0	0	0	0	0	0	0	12.2589	2.88944	4.24264
	ZmbHLH208	0	45.59	0	0	0	0	0	0	0	0	0	0	0	0	0	0	0	0	10.7457	2.53278	4.24264
	ZmbHLH188	4.5	53.64	1.11	0	0	0	0	0	0	0	0	0	0	0	0	0	0	0	12.6112	3.29167	3.83124
	ZmbHLH180	0	384.85	24.28	0	0	0	0	0	0	0	0	0	0	0	0	0	0	0	90.5538	22.7294	3.98399
	ZmbHLH120	0	102.52	56.17	0	0	0	0	0	0	0	0	0	0	0	0	0	0	0	26.8617	8.81611	3.04689
	ZmbHLH026	11.52	29.08	54.11	0.14	7.69	0	0	0	0	0	5.05	0	0	0	1.38	0	0	17.67	14.1713	7.03556	2.01425
	ZmbHLH131	2	15.1	41.16	0	5.07	0	0	0	0	0	0	0	0	0	0	0	0	15.55	10.4262	4.38222	2.3792
	ZmbHLH035	0	1.45	37.3	0	19.4	1.52	0	0	0	0	5.68	0	0	0	0	0	0	16.42	10.0073	4.54278	2.2029
	ZmbHLH004	0	5.04	56.23	0	0	0	0	0	0	0	0	0	0	0	0	0	0	309.54	73.3097	20.6006	3.55863
	ZmbHLH011	0	0	30.06	0	0	0	0	0	0	0	0	0	0	0	0	0	0	41.22	11.6831	3.96	2.95028
	ZmbHLH005	7.48	10.31	33.58	0	0	4.31	0	0	0	0	0	0	0	0	0	0	0	295.04	69.2495	19.4844	3.55409
	ZmbHLH214	0	19.32	58.46	22.28	0	0	0	4.55	0	7.59	0	0	0	0	0	0	0	18.75	14.8808	7.275	2.04547
	ZmbHLH137	7.23	7.59	7.84	0	0	0	0	0	0	0	0	0	0	0	0	0	0	0	2.89848	1.25889	2.30241
	ZmbHLH228	3.57	9.89	7.69	0	0	0	0	0	0	0	0	0	0	0	0	0	0	0	2.91892	1.175	2.48419
	ZmbHLH168	4.09	9.02	19.15	0	0	0	0	0	0	0	0	0	0	0	0	0	0	2.63	4.87551	1.93833	2.51531
	ZmbHLH003	9.4	14.53	37.39	0	0	0	0	0	0	0	0	0	0	6.76	0	0	0	0	9.34847	3.78222	2.47169
	ZmbHLH027	9.62	13.37	12.96	0	0	0	0	0	0	0	12.52	0	0	0	0	0	0	2.39	5.19059	2.82556	1.83702
	ZmbHLH128	0	0	13.65	0	0	0	0	0	0	0	0	0	0	0	0	0	0	0	3.21734	0.758333	4.24264
	ZmbHLH014	0	0	12.14	0	0	0	0	0	0	0	0	0	0	0	0	0	0	0	2.86143	0.674444	4.24264
	ZmbHLH012	0	0	8.83	0	0	0	0	0	0	0	0	0	0	0	0	0	0	0	2.08125	0.490556	4.24264
	ZmbHLH187	0	0	6.66	0	0	0	0	0	0	0	0	0	0	0	0	0	0	0	1.56978	0.37	4.24264
	ZmbHLH013	0	0	6.56	2.49	0	0	0	0	0	0	0	0	0	0	0	0	0	0	1.62125	0.502778	3.22458
	ZmbHLH124	0	0	45.97	0	0	1.52	0	0	0	0	4.07	0	0	0	0	0	0	0	10.8042	2.86444	3.77183
	ZmbHLH008	0	0	35.94	0	0	0	0	0	0	0	0	0	0	0	0	0	0	0	8.47114	1.99667	4.24264
	ZmbHLH204	2.53	14.31	7.7	0	0	10.91	0	0	0	0	0	0	0	0	0	0	0	0	4.33643	1.96944	2.20185
	ZmbHLH133	0	8.98	14.13	0	0	3.89	0	0	0	0	0	0	0	0	0	0	0	0	3.87245	1.5	2.58163
	ZmbHLH197	0	7.8	15.35	0	0	0	0	0	0	0	4.6	0	0	0	0	0	0	0	4.02084	1.54167	2.60811
	ZmbHLH119	0	21.56	9.66	0	0	0	0	0	0	0	0	0	0	0	0	0	0	0	5.44491	1.73444	3.13928
	ZmbHLH158	0	16.19	1.32	0	0	0	0	10.84	0	0	0	0	0	0	0	0	0	0	4.45046	1.575	2.82569
	ZmbHLH157	0	16.15	1.16	0	0	0	0	7.63	0	0	0	0	0	0	0	0	0	0	4.10042	1.38556	2.95941
	ZmbHLH088	0.53	3.75	0.5	7.9	0	0	0	0	0	0	0	0	0	0	0	0	0	0	2.00104	0.704444	2.8406
	ZmbHLH113	0	7.07	0	0	0	0	0	0	0	0	0	0	0	0	0	0	0	0	1.66641	0.392778	4.24264
	ZmbHLH203	0	27.47	49.23	0	0	0	1.76	0	0	0	9.5	2.96	10.6	4.81	0	0	0	0	12.8055	5.90722	2.16777
	ZmbHLH183	1.9	11.18	7.78	0	0	0	0	0	0	0	18.37	10.23	11.55	11.18	0	0	0	0	5.94145	4.01056	1.48145
	ZmbHLH138	0	0	5.16	0	0	0	0	0	0	0	34.75	15.48	12.38	13.35	0	0	0	0	9.2027	4.50667	2.04202
	ZmbHLH066	10.85	0	0	0	0	0	0	0	0	0	0	0	0	0	0	0	0	0	2.55737	0.602778	4.24264
	ZmbHLH068	10.74	0	0	0	0	0	0	0	0	0	0	0	0	0	0	0	0	0	2.53144	0.596667	4.24264
	ZmbHLH067	10.62	0	0	0	0	0	0	0	0	0	0	0	0	0	0	0	0	0	2.50316	0.59	4.24264
	ZmbHLH069	12.44	0	0	0	0	0	0	0	0	0	0	0	0	0	0	0	0	0	2.93214	0.691111	4.24264
	ZmbHLH061	22.05	0	0	0	0	0	0	0	0	0	0	0	0	0	0	0	0	0	5.19723	1.225	4.24264
	ZmbHLH070	110.25	0.41	4.33	0	0	0	0	0	0	0	0	0	0	0	0	0	0	3.29	25.9043	6.57111	3.94215
	ZmbHLH071	241.9	46.74	0	0	0	0	0	0	0	0.82	0	0	0	0	0	0	0	0	57.418	16.0811	3.57052
	ZmbHLH018	10.9	9.03	11.28	4.81	2.39	0	0	7.09	22.2	12.19	3.39	0	0	1.6	0	0	0	0	6.23999	4.71556	1.32328
	ZmbHLH036	6.88	16.02	10.93	4.09	0	0	0	0.58	12.4	7.46	0	0	0	0	0	0	0	0	5.20576	3.24222	1.60562
	ZmbHLH107	4.93	3.48	4.39	7.28	5.19	3.06	1.21	5.06	9.36	7.37	3.09	1.89	1.66	0	0.72	0.6	1.61	5.45	2.63969	3.68611	0.716117
	ZmbHLH096	0	0.1	0.69	8.16	0	0.52	4.02	33.39	17.19	15.19	0	0	0	0	0	0	0	0	8.99548	4.40333	2.04288
	ZmbHLH121	0	3.7	0	1.01	0	6.65	3.02	9.29	15.61	17.73	0	0	0	0	0	0	0	0	5.59316	3.16722	1.76595
	ZmbHLH149	0	0	0	0	0	0	0	0	0	34.03	0	0	0	0	0	0	0	0	8.02095	1.89056	4.24264
	ZmbHLH146	0	0	0	0	0	0	0	0	0	28.21	0	0	0	0	0	0	0	0	6.64916	1.56722	4.24264
	ZmbHLH150	0	0	0	0	0	0	0	0	0	13.48	0	0	0	0	0	0	0	0	3.17727	0.748889	4.24264
	ZmbHLH145	4.61	0	0	0	0	0	0	0	0	12.23	0	0	0	0	0	0	0	0	3.02023	0.935556	3.22827
	ZmbHLH130	0	0	0.78	0	0	0	5.28	4.4	0	15.38	0	0	0	0	0	0	0	0	3.81403	1.43556	2.65683
	ZmbHLH155	0	5.38	29.03	0	0	0	0	84.79	74.43	64.41	0	0	0	0	0	0	0	0	28.7488	14.3356	2.00542
	ZmbHLH109	0	0	31.28	73.75	0	0	0	67.37	31.28	12.9	0	0	0	0	0	0	0	0	23.6334	12.0322	1.96417
	ZmbHLH064	0	22.82	0	0	0	36.22	84.07	102.85	25.26	2.4	0	0	0	0	0	0	0	0	30.6431	15.2011	2.01585
	ZmbHLH065	0.27	5.06	0	0	0	5.88	33.44	53.65	39.96	19.44	0	0	0	0	0	0	0	0	16.5385	8.76111	1.88772
	ZmbHLH111	0	0	0	0	0	0	42.41	56.23	0	0	0	0	0	0	0	0	0	0	16.1243	5.48	2.94239
	ZmbHLH110	0	0	0	0	0	0	13.09	5.94	0	0	0	0	0	0	0	0	0	0	3.3123	1.05722	3.13302
	ZmbHLH191	0	0	13.48	0	0	0	11.3	37.71	3.78	2.79	0	0	0	0	0	0	0	0	9.35747	3.83667	2.43896
	ZmbHLH098	0	73.5	1.93	15.07	0	24.37	44.47	111.68	0	0	0	0	0	0	0	0	0	0	31.2451	15.0567	2.07516
	ZmbHLH206	0	0	1.77	25.46	0	155.86	307.62	92.44	0	0	0	0	0	0	0	0	0	0	80.1566	32.3972	2.47418
	ZmbHLH181	0	17.37	80.3	1.26	15.48	20.35	9.73	0	0	0	6.8	0	0	0	0	0	0	10.79	19.102	9.00444	2.12139
	ZmbHLH167	1.2	7.47	22.06	7.25	12.13	12.62	6.07	0.78	0	2.9	0	0	0	0	0	0	0	15.13	6.64747	4.86722	1.36576
	ZmbHLH040	6.42	28.13	64.01	10.54	14.59	7.83	5.64	7.82	0	0.62	3.38	0	0	0	0	0	0	3.47	15.6068	8.46944	1.84271
	ZmbHLH185	18.35	84.37	10	0	8.51	77.16	40.44	0	0	0	0	0	0	0	0	0	0	0	26.6211	13.2683	2.00636
	ZmbHLH009	3.08	6.26	64.75	40.31	34	67.14	41.92	1.19	0	0	0	0	0	0	0	0	0	12.19	23.4671	15.0467	1.55962
	ZmbHLH073	12.41	0.51	5.25	26.29	28.46	94.92	63.37	7.85	0	0	0	0	0	0	0	0	0	0	26.1164	13.2811	1.96644
	ZmbHLH034	0.42	0	24.96	22.65	80.78	11.04	2.68	0	0	0	16.2	2.7	1.66	7.52	0	0	0	0	19.5578	9.47833	2.06342
	ZmbHLH001	0	0	20.6	0	66.48	38.73	8.49	0	0	0	0	0	0	0	0	0	0	0	17.8458	7.46111	2.39184
	ZmbHLH033	0	0	57.52	0	24.53	4.03	0	0	0	0	0	0	0	0	0	0	0	0	14.379	4.78222	3.00677
	ZmbHLH143	3.69	48.33	19.87	9.32	15.74	7.23	8.22	8.71	7.08	0.05	51.37	14.31	36.73	12.7	1.97	3.6	0	0.02	15.8164	13.83	1.14363
	ZmbHLH006	0	7.01	45.49	0	11.85	13.16	15.85	1.36	0	0	42	30.34	22.25	12.12	4.56	0	0	0	14.7031	11.4439	1.2848
	ZmbHLH030	0	128.09	44.69	17.98	30.92	52.9	38.17	2.15	0	1.4	38.61	5.76	14.66	3.66	0	0	0	0	32.2838	21.055	1.53331
	ZmbHLH225	14.31	0	0	0	224.35	50.12	0	0	0	0	29.33	24.19	16.01	5.96	3.68	0	0	0	52.7363	20.4417	2.57984
	ZmbHLH057	178.74	2.62	2.55	18.82	0	1.48	0	17.64	22.82	17.89	3.38	3.04	0	1.19	0	0	0	154.18	52.7253	23.575	2.23649
	ZmbHLH058	3239.57	10.3	6.23	9.52	0	0	2.04	0	0	0	0	0	0	3.5	0	0	0	428.75	763.828	205.551	3.71601
	ZmbHLH159	13.44	38.13	546.42	442.79	36.71	51.06	26.96	112.52	15.45	0	23.07	0	7.24	4.44	0	0	0	1193.6	305.693	139.546	2.19063
