# Supplementary material for: Comparative functional genomics analysis of bHLH gene family in rice, maize and wheat
Source: BMC Plant Biol. 2018 Nov 29;18:309. doi: 10.1186/s12870-018-1529-5 (PMC6267037; doi:10.1186/s12870-018-1529-5)
Supplement: Supplementary file 16 — Table S10. The FPKM values of 110 OsbHLHs in seven tissues. (XLS 35 kb) [file 12870_2018_1529_MOESM16_ESM.xls]

## Sheet: Sheet1
Table S10. The FPKM values of 110 OsbHLHs in seven tissues.
Cluster	Name	Callus	Shoot	Root	Leaf	Pre-flowering panicle	Post-flowering panicle	Seed
N	OsbHLH072	1	8	21	5	10	8	3
	OsbHLH109	1	9	22	6	15	7	1
	OsbHLH106	0	7	11	11	9	7	0.9
	OsbHLH075	2	2	17	3	5	2	1
	OsbHLH077	0.1	4	9	2	6	4	2
	OsbHLH085	2	3	8	2	18	7	2
	OsbHLH148	4	5	12	20	3	4	2
	OsbHLH102	5	4	3	13	6	4	0.3
	OsbHLH074	0.3	6	3	7	3	5	3
	OsbHLH068	0.8	5	4	6	1	2	0.5
	OsbHLH103	0.6	16	1	33	5	6	0.5
	OsbHLH007	0	10	0	8	2	4	0.5
	OsbHLH104	2	31	2	10	14	5	3
	OsbHLH081	0	6	0	0	12	7	0.8
	OsbHLH005	0	0.2	0	0.5	16	3	0
	OsbHLH164	0.3	1	0	0	7	2	3
	OsbHLH141	0	0.1	0.4	0	18	0.1	4
	OsbHLH083	0.4	6	0.1	1	3	1	0.4
	OsbHLH187	0	15	0	0.4	0	3	0
M	OsbHLH091	2	11	14	0.7	19	59	4
	OsbHLH182	2	11	12	2	12	16	4
	OsbHLH176	14	13	8	0	7	16	4
	OsbHLH092	6	11	7	0.2	12	22	3
	OsbHLH170	5	8	6	0	41	72	5
	OsbHLH157	9	4	15	0	22	48	4
	OsbHLH095	17	25	1	1	33	39	5
	OsbHLH107	21	5	0	1	10	9	2
	OsbHLH117	0	57	0	0	47	25	1
	OsbHLH101	11	3	3	0.1	13	8	19
	OsbHLH108	3	0.2	4	3	9	5	16
	OsbHLH177	0.2	2	7	0	2	6	54
	OsbHLH002	2	5	0.2	0	1	5	28
	OsbHLH144	0.2	0	0	0	0.1	3	86
	OsbHLH147	0	0	0	0	0	0.5	26
	OsbHLH001	3	15	0.2	40	2	5	174
L	OsbHLH114	15	2	6	0	5	3	2
	OsbHLH171	15	3	4	0	3	5	0.4
	OsbHLH089	5	2	5	0.6	5	9	1
	OsbHLH168	4	1	11	0	4	5	0
	OsbHLH066	18	0.5	20	0.1	5	6	1
	OsbHLH084	8	2	5	6	3	11	2
	OsbHLH088	7	3	4	5	5	5	3
	OsbHLH086	13	5	7	3	8	9	2
	OsbHLH076	0	5	8	0.3	7	2	0.3
	OsbHLH163	0	4	16	0	3	1	0.5
	OsbHLH166	1	7	26	0	11	5	2
	OsbHLH024	3	2	26	2	0.8	5	2
	OsbHLH048	0	0.5	21	2	3	10	2
	OsbHLH044	0.7	0.6	12	0	4	3	6
	OsbHLH169	1	1	9	0	2	10	2
	OsbHLH097	0	0.4	2	0	5	6	5
	OsbHLH034	0.4	1	4	2	3	7	0.5
	OsbHLH154	0	0.9	3	0	2	6	0
	OsbHLH021	0.4	0.8	9	0	0.9	2	0.3
	OsbHLH045	0.9	0.9	6	0	1	0.7	0.1
	OsbHLH046	2	0.8	7	0	1	2	1
	OsbHLH025	2	0.1	13	0.5	0.3	3	0.7
	OsbHLH161	0	1	14	0	0	0.2	0
	OsbHLH174	0	1	8	0.1	0.4	0	0
	OsbHLH128	0	0	8	0	0	0.2	0
	OsbHLH120	0.4	8	2	0	0.7	1	0.6
	OsbHLH093	0	4	8	0	1	0	0.2
	OsbHLH111	0.9	6	48	0.3	0.8	0.1	0.1
	OsbHLH156	0	5	70	0	0.5	0.1	0.1
	OsbHLH162	0	1	65	0	0.4	0.8	0.8
	OsbHLH160	0	3	33	0	0	3	0
	OsbHLH110	10	19	51	2	1	0.3	0.5
	OsbHLH003	6	5	88	0	0.4	0.2	0.1
K	OsbHLH140	16	1	2	0	2	2	0.2
	OsbHLH153	13	2	1	0	2	1	0.3
	OsbHLH158	13	3	1	0	1	4	0.6
	OsbHLH047	11	0.5	0	0	3	1	2
	OsbHLH040	7	0.2	1	0	0.1	0.1	0
	OsbHLH027	7	0	0	0.5	0	0.6	0
	OsbHLH038	11	4	5	1	0.9	1	0.2
	OsbHLH039	8	0.9	2	2	0.7	0.4	0.1
	OsbHLH042	64	0	0	0	0	0	0.1
	OsbHLH172	174	3	0.5	0	14	20	0
	OsbHLH035	82	2	5	2	1	7	3
J	OsbHLH099	19	27	27	25	22	29	19
	OsbHLH098	23	30	24	32	22	24	11
	OsbHLH150	26	15	30	20	21	25	13
	OsbHLH151	15	24	15	21	22	23	7
	OsbHLH179	68	22	9	17	52	23	8
	OsbHLH149	32	7	7	21	15	12	7
	OsbHLH064	10	7	7	29	15	15	8
	OsbHLH061	71	3	7	26	11	19	10
	OsbHLH065	83	11	12	3	6	18	152
	OsbHLH155	61	5	16	0.5	21	37	8
	OsbHLH188	4	9	61	14	13	9	6
	OsbHLH018	3	16	42	4	25	17	3
	OsbHLH032	3	8	11	11	21	22	9
	OsbHLH073	3	7	15	10	8	13	6
	OsbHLH058	7	7	36	34	16	30	14
	OsbHLH143	3	21	20	27	12	13	26
	OsbHLH031	12	7	21	3	14	27	21
	OsbHLH062	8	1	43	2	7	9	31
	OsbHLH037	12	4	124	6	2	8	4
	OsbHLH059	21	60	38	47	48	50	34
	OsbHLH112	20	64	37	41	32	20	18
	OsbHLH057	21	28	23	35	34	31	26
	OsbHLH090	16	39	27	18	32	42	17
	OsbHLH180	8	28	96	56	35	36	24
	OsbHLH060	31	101	108	77	62	73	46
	OsbHLH138	51	32	68	6	38	26	28
	OsbHLH096	23	27	51	16	18	24	65
	OsbHLH063	15	257	141	30	13	9	13
	OsbHLH152	6	56	3	101	176	70	9
	OsbHLH113	4	47	1	147	9	12	2
	OsbHLH056	0.8	525	269	1	2	0	0.1
