# Supplementary material for: Comparative functional genomics analysis of bHLH gene family in rice, maize and wheat
Source: BMC Plant Biol. 2018 Nov 29;18:309. doi: 10.1186/s12870-018-1529-5 (PMC6267037; doi:10.1186/s12870-018-1529-5)
Supplement: Supplementary file 19 — Table S11. The TPM values of 80 TabHLHs under drought stress. (XLS 39 kb) [file 12870_2018_1529_MOESM19_ESM.xls]

## Sheet: Sheet1
Table S11. The TPM values of 80 TabHLHs under drought stress.
Name	TPM Value				Log2 (fold change) of DEGs
	C	D1h	D6h		1h/C	6h/C
TabHLH143	12.055	8.49	5.505
TabHLH144	10.86	8.515	5.825
TabHLH146	12.615	9.74	6.3
TabHLH507	8.405	10.775	7.085
TabHLH317	10.59	17.035	6.83
TabHLH318	11.79	15.45	6.56
TabHLH297	9.395	13.44	5.495
TabHLH319	17.39	24.47	8.56
TabHLH298	14.29	20.51	8.105
TabHLH136	10.255	20.535	10.455		1.09759
TabHLH070	24.505	11.545	5.11			-2.11889
TabHLH106	23.57	8.85	6.495		-1.31414	-1.71993
TabHLH104	31.975	10.99	6.6		-1.44047	-2.14069
TabHLH244	20.225	10.015	3.695			-2.31023
TabHLH075	18.105	8.83	4.73			-1.79816
TabHLH300	17.6	12.815	4.96			-1.69319
TabHLH074	16.245	6.94	7.105		-1.12756	-1.06084
TabHLH307	14.935	8.225	6.1			-1.15829
TabHLH141	13.38	18.965	20.91
TabHLH138	11.84	20.52	18.085
TabHLH139	17.75	18.76	17.31
TabHLH183	18.47	11.84	17.415
TabHLH184	18.54	12.29	16.65
TabHLH140	14.115	13.175	23.855
TabHLH410	20.475	18.005	13.375
TabHLH124	19.1	15.13	11.375
TabHLH071	22.66	14.625	9.095			-1.18427
TabHLH068	24.45	12.97	12.015
TabHLH069	25.625	10.05	11.76		-1.25017
TabHLH420	12.105	13.49	16.165
TabHLH137	9.025	16.035	16.74			1.02169
TabHLH415	7.825	10.88	18.175			1.34222
TabHLH343	10.015	10.12	9.6
TabHLH424	8.125	8.065	11.225
TabHLH042	10.32	5.625	17.695
TabHLH352	3.89	6.365	16.965			2.24141
TabHLH073	13.545	5.18	2.66		-1.28602	-2.20883
TabHLH105	14.945	4.48	2.655		-1.63097	-2.34715
TabHLH306	13.01	5.505	2.185		-1.13958	-2.43707
TabHLH565	14.32	6.34	1.46		-1.07198	-3.10699
TabHLH147	15.025	11.62	3.205			-2.08873
TabHLH145	12.76	11.48	2.39			-2.26975
TabHLH063	10.985	8.955	3.475			-1.52145
TabHLH078	19.935	14.245	3.21			-2.48753
TabHLH076	16.625	17.425	1.87			-3.00111
TabHLH302	11.845	4.585	0.475		-1.25184	-4.31923
TabHLH094	10.385	3.85	0.56		-1.32647	-4.00138
TabHLH538	12.99	2.185	0.37		-2.46965	-4.94799
TabHLH065	2.165	3.265	16.5			3.05915
TabHLH241	1.895	2.12	10.82			2.62431
TabHLH110	2.14	2.78	28.53			3.84405
TabHLH190	0.355	0.485	10.69			4.97339
TabHLH474	0.04	0.725	10.565		3.25329	7.06831
TabHLH407	30.17	35.785	30.49
TabHLH409	29.335	34.33	31.325
TabHLH408	27.8	35.515	34.355
TabHLH404	37.22	32.275	36.03
TabHLH405	33.74	29.73	35.69
TabHLH412	39.37	37.65	26.475
TabHLH411	31.05	32.485	24.775
TabHLH406	25.205	20.31	25.855
TabHLH401	25.475	19.57	26.335
TabHLH403	30.085	21.795	23.695
TabHLH305	25.735	23.755	29.61
TabHLH402	18.635	22.415	29.56
TabHLH414	22.8	46.68	63.47		1.12689	1.60083
TabHLH560	47.06	31.62	13.735			-1.63962
TabHLH072	52.07	24.675	9.86			-2.26784
TabHLH067	33.88	18.495	16.445
TabHLH077	39.61	34.9	7.3			-2.30205
TabHLH299	36.525	29.19	7.595			-2.12351
TabHLH561	47.335	28.85	5.45			-2.97991
TabHLH552	79.095	61.1	20.57			-1.80782
TabHLH301	53.845	50.55	17.755			-1.46512
TabHLH303	112.145	54.58	11.125			-3.19341
TabHLH562	203.165	142.735	29.12			-2.669
TabHLH304	161.335	92.15	54.49			-1.43177
TabHLH047	1.38	281.17	285.32		7.69768	7.75008
TabHLH046	0.765	237.915	96.525		8.27494	7.00655
TabHLH048	0.145	52.545	24.005		7.77631	6.68253

## Sheet: Sheet2
TabHLH070	TabHLH136
TabHLH106	TabHLH070
TabHLH104	TabHLH106
TabHLH244	TabHLH104
TabHLH075	TabHLH244
TabHLH300	TabHLH075
TabHLH074	TabHLH300
TabHLH307	TabHLH074
TabHLH071	TabHLH307
TabHLH073	TabHLH071
TabHLH105	TabHLH069
TabHLH306	TabHLH137
TabHLH565	TabHLH415
TabHLH147	TabHLH352
TabHLH145	TabHLH073
TabHLH063	TabHLH105
TabHLH078	TabHLH306
TabHLH076	TabHLH565
TabHLH302	TabHLH147
TabHLH094	TabHLH145
TabHLH538	TabHLH063
TabHLH560	TabHLH078
TabHLH072	TabHLH076
TabHLH077	TabHLH302
TabHLH299	TabHLH094
TabHLH561	TabHLH538
TabHLH552	TabHLH065
TabHLH301	TabHLH241
TabHLH303	TabHLH110
TabHLH562	TabHLH190
TabHLH304	TabHLH474
TabHLH069	TabHLH414
TabHLH137	TabHLH560
TabHLH415	TabHLH072
TabHLH352	TabHLH077
TabHLH065	TabHLH299
TabHLH241	TabHLH561
TabHLH110	TabHLH552
TabHLH190	TabHLH301
TabHLH474	TabHLH303
TabHLH414	TabHLH562
TabHLH047	TabHLH304
TabHLH046	TabHLH047
TabHLH048	TabHLH046
TabHLH136	TabHLH048
