# Supplementary material for: Comparative functional genomics analysis of bHLH gene family in rice, maize and wheat
Source: BMC Plant Biol. 2018 Nov 29;18:309. doi: 10.1186/s12870-018-1529-5 (PMC6267037; doi:10.1186/s12870-018-1529-5)
Supplement: Supplementary file 20 — Table S12. The FPKM values of 78 ZmbHLHs under drought stress. (XLS 71 kb) [file 12870_2018_1529_MOESM20_ESM.xls]

## Sheet: Sheet1
Table S12. The FPKM values of 78 ZmbHLHs under drought stress.
Name	MLC	MLD	Log2(FC)
ZmbHLH154	23.6034	2.58674	-3.18979
ZmbHLH155	120.859	16.5735	-2.86637
ZmbHLH042	17.044	5.87139	-1.53749
ZmbHLH059	17.1074	6.45622	-1.40586
ZmbHLH024	59.5237	22.5207	-1.40221
ZmbHLH051	28.4748	11.4744	-1.31126
ZmbHLH055	6.45661	2.81062	-1.19989
ZmbHLH109	14.6663	7.16808	-1.03285
ZmbHLH020	13.7648	27.5365	1.00036
ZmbHLH030	2.96566	6.31676	1.09083
ZmbHLH206	33.3737	76.6882	1.20029
ZmbHLH211	2.47039	5.73562	1.21521
ZmbHLH171	8.36294	22.4622	1.42542
ZmbHLH047	9.06762	26.5449	1.54964
ZmbHLH141	7.2753	23.6589	1.70131
ZmbHLH164	5.20839	16.9903	1.7058
ZmbHLH054	9.88787	32.7302	1.72689
ZmbHLH183	3.49901	13.4543	1.94305
ZmbHLH103	20.3556	83.6042	2.03815
ZmbHLH200	5.31814	23.4861	2.14281
ZmbHLH108	1.18491	8.41454	2.8281
ZmbHLH169	1	7.21724	2.85145
ZmbHLH006	0.657474	5.31588	3.0153
ZmbHLH205	9.38971	87.0288	3.21234
ZmbHLH104	4.59436	69.6318	3.92181
ZmbHLH156	5.4735	94.6312	4.11178
ZmbHLH097	32.3078	1252.43	5.27671
ZmbHLH098	1.54897	127.295	6.36072
ZmbHLH143	3.24645	5.43861
ZmbHLH029	3.43901	6.28956
ZmbHLH023	5.22177	5.84798
ZmbHLH084	5.29201	4.10759
ZmbHLH057	5.36003	3.56773
ZmbHLH089	5.56649	5.92299
ZmbHLH201	6.09692	4.97051
ZmbHLH106	6.57953	5.31021
ZmbHLH220	6.58591	4.51373
ZmbHLH046	6.80495	4.35042
ZmbHLH048	6.89833	3.75315
ZmbHLH184	7.10299	13.9889
ZmbHLH219	7.1374	4.57474
ZmbHLH192	7.16738	6.34194
ZmbHLH213	7.59099	9.12494
ZmbHLH072	7.72539	4.82219
ZmbHLH199	7.80338	9.79235
ZmbHLH172	7.87462	6.29557
ZmbHLH189	7.88271	5.56106
ZmbHLH216	8.01283	4.86148
ZmbHLH037	8.02807	9.68093
ZmbHLH018	9.09933	5.55983
ZmbHLH031	9.99068	10.4777
ZmbHLH064	10.2752	15.7349
ZmbHLH050	10.3595	7.21253
ZmbHLH182	11.4266	7.11961
ZmbHLH196	12.2493	13.6752
ZmbHLH096	12.747	13.7068
ZmbHLH202	14.1553	17.5802
ZmbHLH022	14.4433	25.4911
ZmbHLH142	15.2923	17.961
ZmbHLH194	15.899	13.9208
ZmbHLH212	16.5723	18.2192
ZmbHLH191	16.996	13.0707
ZmbHLH021	18.1683	19.7417
ZmbHLH105	18.2575	17.306
ZmbHLH082	20.6403	18.1796
ZmbHLH087	20.9563	28.2012
ZmbHLH102	21.0889	23.8751
ZmbHLH085	22.1803	18.9052
ZmbHLH086	22.5359	18.5622
ZmbHLH052	24.5826	20.6114
ZmbHLH193	30.5205	29.8781
ZmbHLH043	30.9817	28.2099
ZmbHLH178	33.46	25.4003
ZmbHLH176	36.521	30.6567
ZmbHLH175	47.1128	47.7819
ZmbHLH173	57.9922	59.57
ZmbHLH174	64.545	51.0599
ZmbHLH177	74.2199	73.1039
UBQ1	18.8401	22.6395
