# Supplementary material for: Comparative functional genomics analysis of bHLH gene family in rice, maize and wheat
Source: BMC Plant Biol. 2018 Nov 29;18:309. doi: 10.1186/s12870-018-1529-5 (PMC6267037; doi:10.1186/s12870-018-1529-5)
Supplement: Supplementary file 21 — Table S13. The RPKM values of 59 OsbHLHs under drought stress. (XLS 29 kb) [file 12870_2018_1529_MOESM21_ESM.xls]

## Sheet: Sheet2
Table S13. The RPKM values of 59 OsbHLHs under drought stress.
Name	Irrigation	Drought	Log2(fold_change)
OsbHLH152	156.947	11.0444	-3.82889
OsbHLH143	27.6377	2.59784	-3.41125
OsbHLH113	198.966	21.4738	-3.21187
OsbHLH102	26.8285	4.79744	-2.48343
OsbHLH075	5.18968	1.45498	-1.83465
OsbHLH103	61.9221	19.1464	-1.69338
OsbHLH188	9.8451	3.36659	-1.54812
OsbHLH104	11.83	4.22332	-1.48601
OsbHLH001	18.9998	8.31062	-1.19296
OsbHLH032	27.3163	12.0521	-1.18048
OsbHLH090	17.2756	7.85923	-1.13627
OsbHLH068	4.02563	8.47314	1.07368
OsbHLH061	32.1212	69.0774	1.10469
OsbHLH109	32.3012	75.5405	1.22566
OsbHLH018	3.59895	10.2684	1.51256
OsbHLH182	3.92677	13.0436	1.73193
OsbHLH096	10.9468	46.2395	2.07861
OsbHLH037	2.69188	12.0568	2.16316
OsbHLH009	10.197	46.8776	2.20075
OsbHLH092	3.21439	23.8746	2.89286
OsbHLH031	2.63266	30.9748	3.5565
OsbHLH065	9.55624	112.799	3.56117
OsbHLH035	2.82214	33.3212	3.56158
OsbHLH079	2.91923	39.9329	3.77391
OsbHLH148	11.9451	220.555	4.20664
OsbHLH010	0.605335	11.5788	4.2576
OsbHLH120	0.293759	15.4904	5.7206
OsbHLH006	0.284213	304.02	10.063
OsbHLH185	0.0651062	91.9557	10.4639
OsbHLH162	0	8.39401	3.06936
OsbHLH177	0	14.6194	3.8698
OsbHLH167	3.65239	11.9276
OsbHLH086	4.13751	5.68048
OsbHLH062	7.20271	9.64861
OsbHLH067	7.78947	6.88017
OsbHLH138	8.29043	13.6296
OsbHLH073	8.60822	5.1428
OsbHLH175	8.92533	15.3142
OsbHLH151	9.18193	8.98657
OsbHLH172	11.0337	0.407498
OsbHLH106	11.156	7.69015
OsbHLH150	11.2734	9.23365
OsbHLH063	12.7076	16.2045
OsbHLH099	13.0377	14.1744
OsbHLH108	13.9688	9.6367
OsbHLH149	14.4404	9.99891
OsbHLH008	16.0486	25.7122
OsbHLH088	16.1046	16.772
OsbHLH187	16.303	14.5745
OsbHLH098	22.8723	13.7411
OsbHLH144	28.8124	20.2448
OsbHLH064	31.8732	31.0869
OsbHLH180	32.0792	22.8289
OsbHLH007	43.7991	26.7654
OsbHLH112	46.3221	44.653
OsbHLH058	46.7968	43.6274
OsbHLH057	49.146	30.0812
OsbHLH059	71.4353	43.0605
OsbHLH060	105.094	98.2934
UBQ	112.344	151.599
