# Supplementary material for: Comparative functional genomics analysis of bHLH gene family in rice, maize and wheat
Source: BMC Plant Biol. 2018 Nov 29;18:309. doi: 10.1186/s12870-018-1529-5 (PMC6267037; doi:10.1186/s12870-018-1529-5)
Supplement: Supplementary file 22 — Table S14. List of primers used in this study for qPCR. (XLS 27 kb) [file 12870_2018_1529_MOESM22_ESM.xls]

## Sheet: Sheet1
Table S14. List of primers used in this study for qPCR.
Name	Sequence
TabHLH047-F	TCGTACGTGGTTTGCTCCAAG
TabHLH047R	ACTGCATTGATAAGGTGAAAAAGTGTAC
TabHLH046-F	ACTGTCGTTGTTACCGCATG
TabHLH046-R	ACTAGTACGTAGGTAACGTACGC
TabHLH048-F	TCCTTTGCAGCAGCAGCAA
TabHLH048-R	GGAGCTCATCAGCAGGTCAA
TabHLH072-F	TGCTGCTCACCTGTTGCTATC
TabHLH072-R	TCAGGAAAACAACGGCACAGC
TabHLH562-F	AGCAACAACGATGTAGGTGTAACTA
TabHLH562-R	ACCTACTCGAGCAAGTCTGTTG
TabHLH303-F	AGCACGGCGACTCAACTAG
TabHLH303-R	CAGCCATCTGTTCCAGGGG
TabHLH304-F	TCTGTACGAGGACTCGATGAGC
TabHLH304-R	GGCCTTGTCCATCTTAGTGATG
TabHLH414-F	ACAACATTCGCCACACTCAC
TabHLH414-R	GGGCCGTGTCACATTATTGG
TabHLH552-F	TCAATGCCCACTACCACCAT
TabHLH552-R	TGGAGCTTGATCGGTTTCTCG
TabHLH560-F	ACGTAGGAGGAACTCTGTGC
TabHLH560-R	ACCTGCAATACTGGTTCCAATG
TaActin-F	CAACGAGCTCCGTGTCGCA
TaActin-R	GAGGAAGCGTGTATCCCTCGTAG
OsbHLH006-F	ATTTTTGCGACACCCCACTAC
OsbHLH006-R	AGCTGGACCACCTTATTATTCATC
OsbHLH113-F	CAACCGGATGATGGCAATGT
OsbHLH113-R	GGACGGAGGTAGTAGGCAAAA
OsbHLH152-F	ATGATGTTCCCTGGTGCTCA
OsbHLH152-R	TGCTTGCCTCTCTCAGTTGA
OsbHLH185-F	CTCCAAGCCATCCTCCCAA
OsbHLH185-R	CCAGCTCCCGGATGTAGTTT
OsbHLH065-F	TCTCGTCGGATCTCTTGCCTG
OsbHLH065-R	TATGTCCGGCGCTAACACAGAC
OsbHLH079-F	ATACCGACGCACCATCATCT
OsbHLH079-R	TCTTTGAGCGGGACCTGAAT
OsUBQ10-F	TGTTCTAGGGTTCACAAGTCTGCC
OsUBQ10-R	CACAGCAAAACGTTTCAGACACC
ZmbHLH097-F	ACGAATCGTATCCAGATCAAGCAC
ZmbHLH097-R	ACAAAGCACCCACTTCTTCCTAG
ZmbHLH154-F	ACGCTGACCACACCAAGAAG
ZmbHLH154-R	TAGTTACGATCTCGCTGGTGTTGAG
ZmbHLH156-F	CTCACCTGACAAAGTCCAATCC
ZmbHLH156-R	TGAAGTCGTGCTCAGAGGAATAC
ZmbHLH205-F	TGCAGTAGCGGGGAACTATAAAC
ZmbHLH205-R	TGCTCGCTCCTAAATATGCACAAC
ZmUBQ1-F	TGGTCAGTAAGTCATGGGTCG
ZmUBQ1-R	TAAACCAACACTGACACGACTCATG
