# Supplementary material for: Comparative functional genomics analysis of bHLH gene family in rice, maize and wheat
Source: BMC Plant Biol. 2018 Nov 29;18:309. doi: 10.1186/s12870-018-1529-5 (PMC6267037; doi:10.1186/s12870-018-1529-5)
Supplement: Supplementary file 23 — Table S15. The TPM values of 88 TabHLHs under stripe rust (S) and powdery mildew (P) stresses. (XLS 41 kb) [file 12870_2018_1529_MOESM23_ESM.xls]

## Sheet: SP2
Table S15. The TPM values of 88 TabHLHs under stripe rust (S) and powdery mildew (P) stresses.
Name	TPM Value								Log2 (fold change) of DEGs
	S.24	S.48	S.72	NON	P.24	P.48	P.72		S.24/NON	S.48/NON	S.72/NON	P.24/NON	P.48/NON	P.72/NON
TabHLH406	10.14	9.60667	10.8467	8.53333	8.11333	16.2733	22.3033
TabHLH068	12.3133	9.49667	12.5567	8.72333	7.05	15.2833	17.08
TabHLH069	14.9233	9.46667	9.63333	10.15	8.67667	18.65	23.83
TabHLH414	8.68333	6.26333	8.80667	8.04667	11.7567	20.54	18.1033
TabHLH150	18.45	8.48	8.18333	6.72667	9.12333	15.1467	12.6033		1.44386
TabHLH148	20.89	7.52667	8.17667	8.84	8.47667	12.5433	11.1933		1.23195
TabHLH149	24.0633	9.03333	8.95333	6.43667	12.8267	14.9167	14.0667		1.86908
TabHLH071	21.2267	7.58333	4.84333	9.77333	10.5867	13.7133	16.5067		1.11154		-1.05454
TabHLH138	3.17333	6.44667	9.9	9.35333	15.22	19.5	14.4		-1.49465
TabHLH536	3.47333	9.85667	4.55667	4.65333	15.8933	14.5333	19.6867					1.59909		1.29727
TabHLH307	6.69	9.73667	4.35667	10.1367	10.3567	11.9067	19.1867				-1.23926
actin-related	7.05333	7.4	5.79333	10.3667	8.58333	13.3067	12.1633
TabHLH319	14.9667	7.77333	4.93667	7.96333	32.0267	21.0433	21.57					1.8676
TabHLH318	12.31	3.91	2.95333	4.83667	25.56	16.87	13.95		1.31848			2.25382	1.14509
TabHLH317	14.8333	1.96667	1.51333	2.92333	20.2133	9.81667	7.14		2.14607			2.50529
TabHLH344	9.72333	10.1467	12.8133	7.60333	5.94667	5.41	5.78333						-1.09917	-1.0373
TabHLH342	8.94667	8.74	11.7967	7.49667	5.48	6.11667	6.39333
TabHLH343	7.47333	8.59333	12.2867	6.67667	5.64	5.83667	7.51667
TabHLH552	5.9	5.83333	12.9067	8.39	4.81667	6.01667	7.43667
TabHLH306	4.77	14.4267	10.1133	6.90333	5.43667	6.67333	9.34333
TabHLH411	8.19	7.93	9.74	5.94333	3.99333	8.88	12.0233
TabHLH144	16.4433	7.00333	8.5	5.73667	2.88	4.80333	7.78		1.51893			-1.02653
TabHLH525	10.9533	9.43	9.58667	2.37333	4.69	7.79333	6.82667		1.95853	1.68782	1.68449
TabHLH143	10.5367	6.3	4.61333	5.51	5.00333	6.73667	11.22
TabHLH508	10.9	4.77333	3.16667	5.32	4.78	7.30333	7.66667		1.02246
TabHLH116	11.3667	7.58	4.16667	4.87	4.51	4.22667	5.22		1.19221
TabHLH142	10.0467	5.9	5.36333	5.2	3.13	4.65	7.19667
TabHLH302	14.0867	6.46333	4.35	14.16	4.56333	3.64667	9.06667			-1.1937	-1.69691	-1.62667	-2.43231	-1.22062
TabHLH420	5.05333	6.60667	3.39667	4.18667	3.9	10.0167	9.22667
TabHLH419	5.15	4.37667	2.96667	5.27667	3.67	7.44333	10.3233
TabHLH183	17.02	18.2	14.37	13.9	15.4333	15.44	21.38
TabHLH184	16.23	14.8567	11.9633	14.48	20.6967	16.8667	19.87
TabHLH300	11.61	11.8467	11.02	19.6633	13.7833	13.1567	20.2						-1.10808
TabHLH402	21.9433	20.9967	20.8533	20.0833	17.5833	13.05	17.7067						-1.14749
TabHLH140	25.7567	18.0267	10.97	15.6867	14.2	11.28	14.67						-1.03787
TabHLH106	13.51	30.5833	25.79	15	12.0133	13.19	19.0067
TabHLH067	18.1633	17.62	17.5667	19.5067	15.18	29.8667	41.09
TabHLH404	14.5967	15.1033	14.2867	15.86	16.4133	33.5833	39.07
TabHLH410	15.91	19.4233	18.5533	18.0667	18.5567	24.3333	28.8433
TabHLH405	10.5133	14.2833	14.0233	14.26	13.5867	28.57	34.7667
TabHLH124	11.2767	20.1467	18.8333	12.47	9.78667	19.3367	27.3633
UBQ	27.9	17.25	19.2133	22.87	21.9967	32.7433	30.98
TabHLH070	30.6767	14.0867	17.7933	26.7067	19.34	26.9667	37.9333
TabHLH139	47.7767	16.93	14.4433	26.04	25.3233	25.9833	32.7167
TabHLH072	36.1533	8.44667	12.0367	20.5833	20.5067	29.7267	29.3067			-1.31537
TabHLH074	39.47	10.1233	4.87667	13.7067	10.6533	17.42	26.9133		1.50858		-1.49503
TabHLH073	32.03	8.40333	4.97667	14.77	10.5433	14.6533	20.04		1.12806		-1.58024
TabHLH141	38.28	16.0267	6.99667	17.6833	11.35	15.1533	19.7333		1.10902		-1.37235
TabHLH075	38.8933	4.42333	4.21333	15.35	10.77	17.61	25.5467		1.34007	-1.78994	-1.84298
TabHLH492	120.847	8.64	2.57667	22.9967	5.92667	11.62	9.55667		2.31293	-1.4084	-3.03727	-1.92579	-1.51954	-1.85883
TabHLH078	23.8333	4.6	1.77	19.9633	45.23	30.9833	53.7267			-1.96541	-3.17525
TabHLH076	12.9233	1.89333	0.7	9.95667	21.8267	15.5467	28.3133			-2.24637	-3.47502
TabHLH091	21.28	17.3633	19.2767	13.04	6.59	9.97667	12.7067					-1.02808
TabHLH090	21.6167	17.39	21.2	14.6267	7.32667	7.48667	9.30333					-1.0347	-1.49347	-1.25696
TabHLH146	22.77	22.54	23.0167	9.87333	8.12333	8.84333	13		1.1957	1.08158	1.1164
TabHLH105	12.58	19.8933	13.81	9.32667	6.22333	7.09667	12.5
TabHLH089	14.4067	18.1133	17.8533	11.1567	5.31	6.05	7.05667					-1.09832	-1.41295	-1.26013
TabHLH524	19.25	12.0167	8.81667	10.0633	3.82667	11.5667	14.0033
TabHLH557	15.8467	16.4933	28.34	15.15	13.41	7.56667	5.56333						-1.59829	-2.05309
TabHLH145	48.35	56.93	43.3633	18.8267	3.83667	4.10333	5.36667		1.27209	1.39257		-2.2622	-2.64617	-2.3453
TabHLH147	50.99	31.2133	28.79	14.5267	5.09667	5.29	7.50667		1.74667			-1.53881	-1.99605	-1.59139
TabHLH063	11.68	35.96	30.49	21.6933	2.99333	2.42333	5.28667					-2.67909	-3.32726	-2.49737
TabHLH062	10.1267	36.3433	24.5967	22.4733	1.93667	1.35667	6.14667					-3.26562	-4.12515	-2.3399
TabHLH061	5.04333	21.6433	19.8867	15.38	1.11333	1.24667	4.10333		-1.50056			-3.55639	-3.85758	-2.4175
TabHLH042	10.7733	5.93	2.21667	5.22	4.01667	2.84	3.83667		1.03045		-1.22976		-1.34061	-1.02596
TabHLH488	10.3433	3.21667	2.25667	3.76	3.55	3.61333	5.12333		1.47032
TabHLH493	27.42	2.28667	1.11	8.85	1.99333	4.04	3.31667		1.57603	-1.90709	-2.79294	-2.0425	-1.58692	-1.9237
TabHLH308	22.04	8.61	1.41	6.34667	0.06	1.76667	6.15		1.68162		-2.02075	-4.77582	-2.22539
TabHLH161	0.536667	0.04	0.0433333	0.38	0.766667	11.3467	3.35			-1.98098	-1.91112		3.98392	2.26886
TabHLH324	0.266667	0.04	0.156667	0.223333	10.3767	0.953333	0.343333					3.89973
TabHLH462	0	0.11	12.14	1.02333	0	0	0
TabHLH403	45.1167	33.16	25.85	34.5367	26.2	21.9667	33.3867						-1.16482
TabHLH401	36.3167	35.8033	25.3767	29.97	26.3667	23.3967	32.8467
TabHLH305	37.3667	25.51	23.7233	38.8167	22.1467	26.3133	35.2567						-1.14494
TabHLH412	25.5833	33.8867	32.9967	24.15	22.5533	36.87	41.6867
TabHLH104	21.58	31.8933	21.46	21.0433	24.1133	26.09	42.9033
TabHLH299	17.5933	27.2467	27.6767	55.3	35.49	29.0833	41.7833		-1.57713	-1.06728	-1.0218		-1.45674	-1.01603
TabHLH407	35.24	37.69	43.0133	44.4133	41.2033	32.9933	34.7467						-1.04351	-1.04067
TabHLH409	35.31	35.65	40.7267	41.33	37.25	31.7433	35.8						-1.00667
TabHLH408	28.3533	34.2667	39.3367	37.7033	36.67	35.9967	35.15
TabHLH561	39.42	47.1267	39.44	31.4367	22.92	32.5567	35.03
TabHLH562	60.6633	73.6933	24.6833	41.6667	35.5133	47.5867	44.34
TabHLH303	58.4833	42.3733	88.69	86.0767	40.37	43.3	80.18					-1.10186	-1.54913
TabHLH301	36.6933	41.03	41.35	64.09	38.86	38.8567	55.8733						-1.29929
TabHLH077	47.1567	12.9133	4.50667	42.5167	68.4667	69.5933	111.65			-1.66154	-3.04326
TabHLH304	180.41	114.797	126.557	229.063	119.74	152.75	245.217			-1.05049			-1.18335
TabHLH560	280.32	154.077	206.227	165.81	60.2067	74.7	119.217					-1.47795	-1.73443	-1.16945
