# Supplementary material for: Comparative functional genomics analysis of bHLH gene family in rice, maize and wheat
Source: BMC Plant Biol. 2018 Nov 29;18:309. doi: 10.1186/s12870-018-1529-5 (PMC6267037; doi:10.1186/s12870-018-1529-5)
Supplement: Supplementary file 24 — Table S16. Convertion of maize AGPv3 gene IDs to maize AGPv4 gene IDs. (XLS 63 kb) [file 12870_2018_1529_MOESM24_ESM.xls]

## Sheet: Sheet1
Table S16. Convertion of maize AGPv3 gene IDs to maize AGPv4 gene IDs.
Name	AGPv3 id	AGPv3 location	AGPv4 id	AGPv4 location
ZmbHLH182	AC149829.2_FG004	9:151395822-151396321	Zm00001d048309	9:154303194-154304565
ZmbHLH162	AC177924.2_FG001	2:71347459-71352265	Zm00001d003964	2:72580663-72582175
ZmbHLH155	AC193786.3_FG005	8:157462749-157463805	Zm00001d011847	8:162652002-162656985
ZmbHLH077	AC198518.3_FG005	3:107386150-107387495	Zm00001d041351	3:113913411-113915053
ZmbHLH161	AC215201.3_FG008	6:142288083-142289207	Zm00001d000400	B73V4_ctg4:41986-43707
ZmbHLH080	AC216731.3_FG001	5:201922854-201924055	Zm00001d017804	5:207299284-207300818
ZmbHLH003	AC233899.1_FG002	9:149930657-149932165	Zm00001d048229	9:152802586-152804818
ZmbHLH152	AC233960.1_FG005	5:200017893-200019898	Zm00001d017724	5:205288559-205291755
ZmbHLH103	GRMZM2G001930	1:98363081-98365897	Zm00001d030028	1:100650752-100652869
ZmbHLH203	GRMZM2G002627	5:194161607-194164853	Zm00001d017559	5:199535385-199538423
ZmbHLH042	GRMZM2G004356	5:4217936-4222849	Zm00001d013073	5:4321102-4333658
ZmbHLH192	GRMZM2G004732	10:56764383-56767068	Zm00001d024220	10:57648579-57651264
ZmbHLH200	GRMZM2G005939	10:127383061-127387700	Zm00001d025752	10:128391683-128395889
ZmbHLH002	GRMZM2G006631	1:19099172-19101186	Zm00001d027987	1:19433159-19435672
ZmbHLH006	GRMZM2G008691	4:179831785-179834012	Zm00001d052192	4:182751796-182753978
ZmbHLH032	GRMZM2G008898	2:233050785-233053965	Zm00001d007768	2:239284190-239287487
ZmbHLH141	GRMZM2G009478	2:189179955-189185728	Zm00001d005969	2:194253687-194260197
ZmbHLH188	GRMZM2G009837	5:6514925-6519482	Zm00001d013232	5:6801751-6806306
ZmbHLH111	GRMZM2G013688	7:139760958-139761887	Zm00001d021164	7:144534579-144535451
ZmbHLH004	GRMZM2G015666	2:188465323-188467491	Zm00001d005939	2:193440250-193442203
ZmbHLH059	GRMZM2G016756	5:5102185-5106027	Zm00001d013130	5:5228815-5231062
ZmbHLH170	GRMZM2G017145	7:167537065-167544289	Zm00001d022225	7:173084484-173087425
ZmbHLH056	GRMZM2G017349	9:16492659-16496592	Zm00001d045212	9:16243543-16247283
ZmbHLH220	GRMZM2G017414	10:137189044-137195761	Zm00001d026097	10:138393420-138400044
ZmbHLH060	GRMZM2G018472	1:168430589-168435266	Zm00001d030971	1:170169839-170174596
ZmbHLH165	GRMZM2G018686	5:79089706-79091012	Zm00001d036963	6:107494688-107495368
ZmbHLH122	GRMZM2G019806	1:271047086-271049436	Zm00001d033848	1:275704805-275707378
ZmbHLH153	GRMZM2G021276	8:95823-98367	Zm00001d008174	8:256295-258840
ZmbHLH047	GRMZM2G024530	9:11565132-11570108	Zm00001d045046	9:10972295-10977439
ZmbHLH136	GRMZM2G027068	1:291976341-291978412	Zm00001d034596	1:297421545-297422826
ZmbHLH044	GRMZM2G027563	7:115302848-115305396	Zm00001d020490	7:118687248-118689664
ZmbHLH194	GRMZM2G030123	6:133066688-133074177	Zm00001d037771	6:136915169-136922617
ZmbHLH055	GRMZM2G030744	5:214476567-214480784	Zm00001d018416	5:220300212-220303859
ZmbHLH022	GRMZM2G030762	8:162106868-162110024	Zm00001d012067	8:167566134-167569229
ZmbHLH218	GRMZM2G031656	10:7125801-7131451	Zm00001d023479	10:6924447-6930183
ZmbHLH094	GRMZM2G033356	4:23448577-23452318	Zm00001d049294	4:24896748-24900567
ZmbHLH180	GRMZM2G035156	1:15133264-15135363	Zm00001d027855	1:15365601-15366843
ZmbHLH184	GRMZM2G036092	5:207554896-207556510	Zm00001d018056	5:213279676-213281098
ZmbHLH121	GRMZM2G036554	10:87433402-87434930	Zm00001d024781	10:87545456-87546629
ZmbHLH112	GRMZM2G038479	4:195089318-195090145	Zm00001d052728	4:199184093-199184920
ZmbHLH208	GRMZM2G040364	6:126273382-126273939	Zm00001d037569	6:130010207-130010691
ZmbHLH214	GRMZM2G041636	7:174370856-174371834	Zm00001d022552	7:179890915-179891517
ZmbHLH183	GRMZM2G042101	4:181930597-181931947	Zm00001d052254	4:184820400-184821661
ZmbHLH096	GRMZM2G042893	2:81074165-81077414	Zm00001d004095	2:82544089-82547190
ZmbHLH097	GRMZM2G042895	10:76600002-76602213	Zm00001d024522	10:75943680-75945921
ZmbHLH058	GRMZM2G042920	10:142141640-142143666	Zm00001d026317	10:143490316-143494748
ZmbHLH159	GRMZM2G043493	1:56577187-56579012	Zm00001d029078	1:57267805-57269655
ZmbHLH133	GRMZM2G043854	9:141691622-141695021	Zm00001d047878	9:144091969-144094662
ZmbHLH014	GRMZM2G045109	9:68081459-68085268	Zm00001d046096	9:63010300-63011576
ZmbHLH065	GRMZM2G045431	7:125355436-125357466	Zm00001d020705	7:129461161-129461889
ZmbHLH007	GRMZM2G045883	5:208944482-208949818	Zm00001d018119	5:214694032-214695978
ZmbHLH225	GRMZM2G047124	1:218338024-218338759	Zm00001d032307	1:221499275-221499553
ZmbHLH104	GRMZM2G049229	9:112025169-112028072	Zm00001d047017	9:115421894-115424005
ZmbHLH231	GRMZM2G054564	10:25575318-25576361	Zm00001d023882	10:26204689-26207745
ZmbHLH076	GRMZM2G057260	7:162119125-162124837	Zm00001d021988	7:167558555-167559914
ZmbHLH154	GRMZM2G057413	3:148071103-148072213	Zm00001d042062	3:149339655-149340629
ZmbHLH178	GRMZM2G058451	7:155380896-155384951	Zm00001d021701	7:160737172-160741199
ZmbHLH209	GRMZM2G061052	8:43294479-43295285	Zm00001d009224	8:44427672-44428049
ZmbHLH177	GRMZM2G061906	6:151319278-151321414	Zm00001d038357	6:155275133-155277368
ZmbHLH054	GRMZM2G062541	10:87704026-87706060	Zm00001d024783	10:87873243-87875642
ZmbHLH013	GRMZM2G064638	5:140971813-140976844	Zm00001d016095	5:144342410-144347442
ZmbHLH051	GRMZM2G065374	1:283670986-283676031	Zm00001d034298	1:288721311-288725239
ZmbHLH081	GRMZM2G066057	8:8416520-8418397	Zm00001d008444	8:8757504-8759356
ZmbHLH041	GRMZM2G067654	9:12986561-12988736	Zm00001d045107	9:12899327-12901462
ZmbHLH115	GRMZM2G068604	1:178455867-178460697	Zm00001d031167	1:180398895-180403600
ZmbHLH217	GRMZM2G069408	3:143081710-143087556	Zm00001d041926	3:143901299-143907175
ZmbHLH179	GRMZM2G069630	9:94043847-94046668	Zm00001d046571	9:96437176-96440002
ZmbHLH195	GRMZM2G072238	8:110718416-110725507	Zm00001d010416	8:113888005-113894973
ZmbHLH126	GRMZM2G072376	1:36921186-36922008	Zm00001d028504	1:37284320-37286411
ZmbHLH185	GRMZM2G072820	2:6191770-6192874	Zm00001d002121	2:6144651-6145983
ZmbHLH038	GRMZM2G074438	6:98786270-98791819	Zm00001d036807	6:101495580-101501691
ZmbHLH187	GRMZM2G074501	1:278778155-278780766	Zm00001d034091	1:283764415-283767039
ZmbHLH106	GRMZM2G076636	8:29235609-29238897	Zm00001d009013	8:30167000-30168835
ZmbHLH213	GRMZM2G078267	8:18430028-18431355	Zm00001d008753	8:19061848-19062426
ZmbHLH057	GRMZM2G080054	2:9449250-9451125	Zm00001d002288	2:9618257-9621258
ZmbHLH029	GRMZM2G080168	4:17257180-17259695	Zm00001d049158	4:18372576-18374628
ZmbHLH072	GRMZM2G081816	3:219263852-219266149	Zm00001d044242	3:222847014-222848459
ZmbHLH123	GRMZM2G082343	5:9626997-9629496	Zm00001d013370	5:9971912-9974426
ZmbHLH005	GRMZM2G082586	7:128740346-128742573	Zm00001d020790	7:132794517-132796578
ZmbHLH127	GRMZM2G082630	1:200448170-200449019	Zm00001d031818	1:202899615-202900464
ZmbHLH023	GRMZM2G083504	2:192028339-192031016	Zm00001d006065	2:197131272-197133841
ZmbHLH193	GRMZM2G083749	3:1975592-1980827	Zm00001d039300	3:1298938-1304213
ZmbHLH227	GRMZM2G084576	10:146014393-146015453	Zm00001d026510	10:147364599-147365225
ZmbHLH201	GRMZM2G085199	2:199549861-199555027	Zm00001d006353	2:205435734-205439727
ZmbHLH084	GRMZM2G085467	7:132922697-132925252	Zm00001d020932	7:136986209-136988745
ZmbHLH012	GRMZM2G085751	4:225161834-225165399	Zm00001d053391	4:228952679-228956244
ZmbHLH011	GRMZM2G086474	10:135701832-135705430	Zm00001d026046	10:136883275-136886894
ZmbHLH166	GRMZM2G087445	6:104322238-104323544	Zm00001d036963	6:107494688-107495368
ZmbHLH137	GRMZM2G088443	3:14937168-14939315	Zm00001d039764	3:14220288-14222436
ZmbHLH142	GRMZM2G089501	7:130270033-130277723	Zm00001d020834	7:134251695-134259327
ZmbHLH199	GRMZM2G089596	2:34245570-34250262	Zm00001d003193	2:35243617-35247317
ZmbHLH008	GRMZM2G091003	4:157508570-157511308	Zm00001d051509	4:160961176-160963697
ZmbHLH025	GRMZM2G092091	1:272109897-272113700	Zm00001d033870	1:276811932-276815539
ZmbHLH174	GRMZM2G093744	10:83606148-83609440	Zm00001d024679	10:83443909-83447138
ZmbHLH071	GRMZM2G094892	6:162059335-162061082	Zm00001d038863	6:166057719-166058909
ZmbHLH120	GRMZM2G095899	1:257635033-257637914	Zm00001d033407	1:262150222-262152715
ZmbHLH167	GRMZM2G098988	9:78708542-78711328	Zm00001d046332	9:80795122-80795916
ZmbHLH037	GRMZM2G101350	5:200993308-200996110	Zm00001d017778	5:206414473-206416485
ZmbHLH196	GRMZM2G105494	5:133369558-133377978	Zm00001d015984	5:136647323-136655750
ZmbHLH130	GRMZM2G107276	1:214199438-214201742	Zm00001d032213	1:217293260-217296215
ZmbHLH110	GRMZM2G107560	2:194532042-194532930	Zm00001d006150	2:199785894-199786769
ZmbHLH100	GRMZM2G107672	2:160532119-160533504	Zm00001d004007	2:75054959-75056736
ZmbHLH157	GRMZM2G109605	6:49157774-49159839	Zm00001d012642	8:177705263-177706934
ZmbHLH009	GRMZM2G111146	5:198825972-198829612	Zm00001d017677	5:204020338-204023940
ZmbHLH070	GRMZM2G111666	3:204533958-204536514	Zm00001d043699	3:207757834-207759102
ZmbHLH211	GRMZM2G112428	9:134825058-134826410	Zm00001d047614	9:137029373-137029981
ZmbHLH205	GRMZM2G112629	3:29613767-29617374	Zm00001d040148	3:29230164-29233762
ZmbHLH128	GRMZM2G113257	2:187772580-187773665	Zm00001d005919	2:192761281-192762454
ZmbHLH172	GRMZM2G114444	3:218561885-218567450	Zm00001d044216	3:222090042-222095901
ZmbHLH087	GRMZM2G114873	3:166491755-166495032	Zm00001d042482	3:169071573-169074850
ZmbHLH052	GRMZM2G115960	3:48806991-48810673	Zm00001d040536	3:48598914-48602327
ZmbHLH046	GRMZM2G116785	6:107553355-107556923	Zm00001d037098	6:112038762-112044232
ZmbHLH098	GRMZM2G119823	10:105635764-105638288	Zm00001d025141	10:106318787-106321238
ZmbHLH117	GRMZM2G120021	1:257791786-257797338	Zm00001d033412	1:262342434-262343681
ZmbHLH160	GRMZM2G124567	9:131113021-131115202	Zm00001d047512	9:133117299-133119480
ZmbHLH090	GRMZM2G128807	5:62292037-62293983	Zm00001d014814	5:64070549-64072356
ZmbHLH151	GRMZM2G132550	6:132371821-132374168	Zm00001d037749	6:136322271-136324598
ZmbHLH171	GRMZM2G133675	4:6601618-6606573	Zm00001d048901	4:7400913-7405887
ZmbHLH062	GRMZM2G134735	1:199103560-199104328	Zm00001d031781	1:201578936-201579691
ZmbHLH031	GRMZM2G137358	1:289415533-289418791	Zm00001d034503	1:294741570-294745159
ZmbHLH017	GRMZM2G137374	1:6562587-6564261	Zm00001d027496	1:6561983-6563016
ZmbHLH027	GRMZM2G137541	2:189054253-189057549	Zm00001d005964	2:194057868-194060798
ZmbHLH168	GRMZM2G139029	6:110981909-110984521	Zm00001d037062	6:111080364-111081176
ZmbHLH095	GRMZM2G139372	4:238494709-238498244	Zm00001d053895	4:243230105-243233634
ZmbHLH085	GRMZM2G142932	2:205425915-205430161	Zm00001d006578	2:211375734-211378716
ZmbHLH219	GRMZM2G144097	5:194758092-194763363	Zm00001d017573	5:200047657-200053076
ZmbHLH024	GRMZM2G144275	7:137522634-137525144	Zm00001d021019	7:140533153-140535630
ZmbHLH129	GRMZM2G145146	7:127620549-127621728	Zm00001d020763	7:131556875-131558045
ZmbHLH034	GRMZM2G145579	4:47618440-47620839	Zm00001d049870	4:49701453-49703760
ZmbHLH230	GRMZM2G145909	10:50588819-50590827	Zm00001d024166	10:51900072-51900674
ZmbHLH139	GRMZM2G147685	2:52437508-52442955	Zm00001d003677	2:53849188-53854880
ZmbHLH105	GRMZM2G148723	3:1600639-1613076	Zm00001d039272	3:897637-901853
ZmbHLH114	GRMZM2G150327	1:112414537-112416571	Zm00001d030232	1:114928784-114930818
ZmbHLH186	GRMZM2G150729	1:42015536-42017805	Zm00001d028664	1:42281902-42284171
ZmbHLH086	GRMZM2G153454	7:156776841-156779616	Zm00001d021748	7:162167457-162170381
ZmbHLH164	GRMZM2G154029	9:121000193-121004486	Zm00001d047216	9:122520864-122524564
ZmbHLH118	GRMZM2G155043	1:257844735-257852201	Zm00001d033413	1:262398584-262399667
ZmbHLH189	GRMZM2G155217	2:7962630-7965982	Zm00001d002200	2:8145106-8147847
ZmbHLH204	GRMZM2G155762	10:137684205-137690387	Zm00001d026120	10:138884177-138886680
ZmbHLH216	GRMZM2G158281	4:212847577-212853639	Zm00001d053150	4:216311306-216317666
ZmbHLH181	GRMZM2G159456	1:15267736-15269173	Zm00001d027859	1:15500226-15501662
ZmbHLH108	GRMZM2G159937	3:204715844-204717904	Zm00001d043706	3:207941097-207942500
ZmbHLH043	GRMZM2G162382	7:10699275-10703311	Zm00001d018967	7:10976782-10980428
ZmbHLH010	GRMZM2G162450	8:75508770-75510438	Zm00001d009715	8:77392077-77393604
ZmbHLH202	GRMZM2G162893	7:144565563-144569741	Zm00001d021344	7:149456670-149462712
ZmbHLH102	GRMZM2G163233	2:205125283-205135718	Zm00001d006565	2:211028281-211035348
ZmbHLH197	GRMZM2G163975	3:31453777-31459047	Zm00001d040186	3:31047438-31052508
ZmbHLH073	GRMZM2G164341	8:137796648-137798798	Zm00001d011187	8:142339407-142340699
ZmbHLH050	GRMZM2G165042	1:252434109-252437685	Zm00001d033267	1:256575051-256579029
ZmbHLH061	GRMZM2G165090	1:168447178-168451942	Zm00001d030972	1:170184543-170189193
ZmbHLH079	GRMZM2G165188	4:4752932-4754547	Zm00001d048786	4:5537283-5538661
ZmbHLH206	GRMZM2G169947	3:29652992-29653739	Zm00001d040152	3:29271520-29275778
ZmbHLH149	GRMZM2G170559	5:155134147-155137380	Zm00001d016354	5:158889636-158893874
ZmbHLH016	GRMZM2G171464	9:154113331-154114780	Zm00001d048478	9:156990040-156991863
ZmbHLH030	GRMZM2G171818	2:221338746-221341097	Zm00001d007311	2:227455863-227458214
ZmbHLH092	GRMZM2G172297	2:223952471-223954890	Zm00001d007382	2:230338653-230341206
ZmbHLH124	GRMZM2G172795	2:19041697-19046154	Zm00001d000236	B73V4_ctg44:29069-33275
ZmbHLH089	GRMZM2G173372	1:7991271-7993431	Zm00001d027546	1:8017653-8019823
ZmbHLH099	GRMZM2G173521	2:73730378-73731762	Zm00001d004007	2:75054959-75056736
ZmbHLH093	GRMZM2G173534	3:156404566-156407511	Zm00001d042263	3:157976446-157978862
ZmbHLH158	GRMZM2G173862	8:171949309-171951373	Zm00001d012642	8:177705263-177706934
ZmbHLH146	GRMZM2G175480	8:91709652-91711010	Zm00001d009999	8:93996343-93997092
ZmbHLH131	GRMZM2G176141	2:180804696-180807605	Zm00001d005740	2:185575930-185578477
ZmbHLH036	GRMZM2G176289	4:160021000-160023829	Zm00001d051569	4:162992089-162994208
ZmbHLH033	GRMZM2G178182	2:193433358-193435869	Zm00001d006110	2:198518592-198520833
ZmbHLH021	GRMZM2G180406	3:162105905-162109184	Zm00001d042373	3:163721949-163725152
ZmbHLH018	GRMZM2G180452	1:29260545-29264281	Zm00001d028297	1:29513368-29517917
ZmbHLH156	GRMZM2G301089	1:274801584-274803327	Zm00001d033957	1:279603784-279609495
ZmbHLH107	GRMZM2G303463	2:227935074-227939134	Zm00001d007536	2:234252951-234257011
ZmbHLH191	GRMZM2G313058	6:156956617-156958907	Zm00001d038612	6:160910269-160912709
ZmbHLH101	GRMZM2G313756	10:108376074-108377174	Zm00001d025205	10:109117980-109119599
ZmbHLH175	GRMZM2G314882	4:240582530-240585487	Zm00001d054038	4:245455205-245458068
ZmbHLH048	GRMZM2G316758	4:174031590-174034049	Zm00001d052038	4:177039742-177043438
ZmbHLH113	GRMZM2G317317	1:29968536-29973130	Zm00001d028312	1:30246573-30253035
ZmbHLH143	GRMZM2G317450	5:204572094-204577083	Zm00001d017908	5:209974275-209978114
ZmbHLH145	GRMZM2G333582	8:21912581-21916036	Zm00001d008853	8:22586868-22590558
ZmbHLH150	GRMZM2G340177	9:80126699-80131343	Zm00001d046346	9:82254067-82256584
ZmbHLH040	GRMZM2G350165	2:181310638-181313797	Zm00001d000291	B73V4_ctg14:71867-75016
ZmbHLH169	GRMZM2G350312	1:65662828-65666055	Zm00001d029339	1:66569893-66572838
ZmbHLH119	GRMZM2G355469	10:118390725-118392197	Zm00001d025462	10:119451223-119452565
ZmbHLH138	GRMZM2G369629	6:124380275-124381777	Zm00001d037528	6:128147394-128148828
ZmbHLH039	GRMZM2G378653	9:102204171-102210509	Zm00001d046759	9:104671073-104675092
ZmbHLH075	GRMZM2G383841	2:209280712-209282012	Zm00001d006733	2:215451653-215453055
ZmbHLH026	GRMZM2G385543	5:9129443-9131483	Zm00001d013357	5:9460784-9464546
ZmbHLH053	GRMZM2G387528	8:935667-938714	Zm00001d008205	8:1077606-1080652
ZmbHLH226	GRMZM2G388823	2:3879520-3880146	Zm00001d001982	2:3891754-3892380
ZmbHLH223	GRMZM2G389567	1:211043052-211043783	Zm00001d032132	1:214041360-214041602
ZmbHLH078	GRMZM2G395549	3:113451859-113489330	Zm00001d041349	:-
ZmbHLH078	GRMZM2G395549	3:113451859-113489330	Zm00001d041350	:-
ZmbHLH074	GRMZM2G397518	3:183139911-183140880	Zm00001d042989	3:186014629-186015264
ZmbHLH144	GRMZM2G397755	3:5777497-5779734	Zm00001d039459	3:4941036-4943303
ZmbHLH221	GRMZM2G404922	7:178311-188310	Zm00001d018603	7:557017-567922
ZmbHLH019	GRMZM2G407119	9:145064265-145067533	Zm00001d047999	9:147624186-147626585
ZmbHLH163	GRMZM2G412430	1:67856797-67858961	Zm00001d029402	1:69015049-69017291
ZmbHLH064	GRMZM2G414252	2:185616246-185617611	Zm00001d005841	2:190556326-190557054
ZmbHLH015	GRMZM2G417164	8:78660104-78661278	Zm00001d009778	8:80617513-80618172
ZmbHLH083	GRMZM2G417597	2:190350810-190353409	Zm00001d006022	2:195425336-195428897
ZmbHLH228	GRMZM2G435001	9:106344300-106346631	Zm00001d046867	9:108613760-108614248
ZmbHLH091	GRMZM2G435015	7:140262343-140265347	Zm00001d021172	7:144963872-144965891
ZmbHLH088	GRMZM2G437481	10:126674304-126678092	Zm00001d025727	10:127668399-127678365
ZmbHLH190	GRMZM2G440529	3:190373044-190375809	Zm00001d043248	3:193226158-193228279
ZmbHLH198	GRMZM2G454022	8:7432088-7436415	Zm00001d008404	8:7743483-7747810
ZmbHLH215	GRMZM2G460472	2:141290417-141296289	Zm00001d004868	2:145454892-145460926
ZmbHLH148	GRMZM2G463133	8:138472851-138478264	Zm00001d011212	8:143076291-143081577
ZmbHLH063	GRMZM2G471635	4:57373825-57374550	Zm00001d050016	4:59679062-59679787
ZmbHLH109	GRMZM2G472671	1:196839526-196840758	Zm00001d031717	1:199251192-199251956
ZmbHLH001	GRMZM2G475289	1:4742268-4744173	Zm00001d027419	1:4891941-4894990
ZmbHLH140	GRMZM2G481280	6:6917077-6917523	Zm00001d035155	6:7226400-7226759
ZmbHLH132	GRMZM2G526668	4:82667624-82670258	Zm00001d050394	4:85655816-85658613
ZmbHLH222	GRMZM2G550861	1:51007764-51008516	Zm00001d028917	1:51458918-51459163
ZmbHLH068	GRMZM5G812883	4:39775178-39776044	Zm00001d049721	4:41503972-41504835
ZmbHLH028	GRMZM5G818643	7:129994890-129998161	Zm00001d020826	7:133997692-134000698
ZmbHLH067	GRMZM5G818776	4:39756428-39757291	Zm00001d049721	4:41503972-41504835
ZmbHLH125	GRMZM5G822829	10:138489998-138498818	Zm00001d026147	10:139780968-139790276
ZmbHLH020	GRMZM5G828396	1:192065332-192068032	Zm00001d031561	1:194339694-194342403
ZmbHLH045	GRMZM5G839518	5:174979821-174983548	Zm00001d016873	5:178968180-178971530
ZmbHLH147	GRMZM5G849600	3:219912558-219917830	Zm00001d044272	3:223519903-223525403
ZmbHLH210	GRMZM5G851485	1:50861709-50863021	Zm00001d028916	1:51361873-51362499
ZmbHLH176	GRMZM5G856837	5:69476595-69479221	Zm00001d014995	5:71410131-71412758
ZmbHLH207	GRMZM5G863198	5:150359143-150360185	Zm00001d016257	5:153889883-153891184
ZmbHLH049	GRMZM5G865967	1:172897122-172899655	Zm00001d031044	1:174811257-174813790
ZmbHLH082	GRMZM5G879527	1:188065123-188068113	Zm00001d031441	1:190232595-190235627
ZmbHLH035	GRMZM5G882527	1:195753205-195755657	Zm00001d031665	1:198078399-198080869
ZmbHLH229	GRMZM6G998221	:-	Zm00001d015476	5:92463123-92463761
UBQ1	GRMZM2G170843	9:126274883-126281328	Zm00001d047373	9:128051621-128058240
