# Supplementary material for: Comparative functional genomics analysis of bHLH gene family in rice, maize and wheat
Source: BMC Plant Biol. 2018 Nov 29;18:309. doi: 10.1186/s12870-018-1529-5 (PMC6267037; doi:10.1186/s12870-018-1529-5)
Supplement: Supplementary file 25 — Table S17. The RPKM values for 147 ZmbHLHs after F. verticillioides infection. (XLS 42 kb) [file 12870_2018_1529_MOESM25_ESM.xls]

## Sheet: Sheet1
Table S17. The RPKM values for 147 ZmbHLHs after F. verticillioides infection.
Name	RPKM					Log2(fold change) of DEGs
	RC	RI	SC	SI		RC/RI	SR/SI
ZmbHLH130	103.667	86	124.667	81.6667
ZmbHLH004	89.3333	88.3333	119	91.6667
ZmbHLH184	93.3333	99.3333	111.333	62
ZmbHLH104	82	104.667	91	89.6667
ZmbHLH079	77.3333	51.6667	101	84
ZmbHLH203	82.3333	84.3333	78.3333	59.3333
ZmbHLH025	73.3333	69.3333	74	59.6667
ZmbHLH083	65.6667	93.6667	53	72.3333
ZmbHLH143	123.333	114.333	72.3333	57.3333
ZmbHLH039	52.3333	67.3333	62	66.6667
ZmbHLH193	52.6667	56.6667	60.3333	65
ZmbHLH052	45.3333	58	53.3333	67.6667
ZmbHLH221	54	54.6667	49	47.6667
ZmbHLH005	45.3333	29.3333	69.3333	76.6667
ZmbHLH215	46.3333	35.3333	54	68.3333
ZmbHLH050	36	45.6667	66	42.3333
ZmbHLH183	37.6667	38	43	43.3333
ZmbHLH007	117.667	38.6667	80	39.3333		-1.11525
ZmbHLH026	40	53	29.6667	29
ZmbHLH006	57.3333	34.3333	35.6667	17.6667
ZmbHLH011	108.667	85	21.6667	17.6667
ZmbHLH225	102	23.3333	50	13		-1.63689	-1.79917
ZmbHLH138	39.3333	14.6667	36.3333	17.3333		-1.01407
ZmbHLH226	21.6667	35.6667	14	22
ZmbHLH084	17	25.6667	16.6667	28
ZmbHLH088	26.3333	37.6667	17.6667	45			1.13383
ZmbHLH205	13	30.6667	12.3333	41		1.2969	1.48503
ZmbHLH108	9	29	13.6667	40.6667		1.72203	1.33244
ZmbHLH070	13.6667	50.3333	25.3333	55.6667		1.78961
ZmbHLH059	9.66667	67.6667	9.33333	16		2.856
ZmbHLH186	10.3333	41	7.66667	15.6667		1.8442
ZmbHLH071	14.3333	114	12.3333	99.3333		2.98761	2.64116
ZmbHLH182	32	15	38.3333	30.6667
ZmbHLH125	23.3333	16	39.3333	28
ZmbHLH009	25.3333	15.3333	54.3333	36.3333
ZmbHLH160	27.6667	13.6667	35.3333	42.6667
ZmbHLH210	14.3333	21	36.3333	33.3333
ZmbHLH032	20.6667	18.3333	23.6667	31.6667
ZmbHLH051	24.3333	36	43.6667	35
ZmbHLH038	27	26.6667	34	34
ZmbHLH037	21	22.3333	22.3333	93.3333			1.86752
ZmbHLH213	16.6667	16.3333	26.6667	15
ZmbHLH211	14.6667	15.6667	25.6667	15
ZmbHLH035	18.3333	17.3333	19	20
ZmbHLH054	11.6667	32.3333	18	13.6667		1.54018
ZmbHLH097	25.3333	21.3333	15.3333	9
ZmbHLH122	18	15.6667	22.6667	8.33333			-1.33915
ZmbHLH191	8.66667	24.6667	9.33333	13.3333		1.54157
ZmbHLH027	9.66667	13.6667	9.66667	16.6667
ZmbHLH053	16	27.3333	8.66667	9
ZmbHLH030	24.3333	8	31.3333	18.6667		-1.18332
ZmbHLH227	15.3333	8.33333	25.6667	24.6667
ZmbHLH019	15	1	18	41.3333		-1.80481
ZmbHLH029	16.6667	1	41	15.6667		-2.26203
ZmbHLH086	431	426	380	351.333
ZmbHLH082	461.333	491.333	318.667	310
ZmbHLH003	399.333	401.667	266	309.333
ZmbHLH042	384	323.667	422.333	277.667
ZmbHLH164	324	328.667	331.667	288.333
ZmbHLH172	359	297	326	385.333
ZmbHLH024	369	476	347	432
ZmbHLH217	350.667	477.667	309.667	412.667
ZmbHLH199	303.333	486.333	350.667	555
ZmbHLH141	525.333	595.333	465	582.667
ZmbHLH020	457	376	448.333	579
ZmbHLH169	251.667	282.333	184.667	483.333			1.24839
ZmbHLH103	229.667	306.333	273.333	316
ZmbHLH058	183	367.667	334.333	739.333		1.19989	1.02099
ZmbHLH031	435.333	129.667	628.333	490		-1.46766
ZmbHLH105	382	147.667	453.333	467.333		-1.08802
ZmbHLH171	269.667	131.333	413.667	337.333
ZmbHLH106	331.667	250.667	288.333	289.333
ZmbHLH216	284	203.333	341	277.667
ZmbHLH092	340.333	178.667	355.333	219.667
ZmbHLH218	174.333	210	155	217.333
ZmbHLH055	182	162.667	183.667	200.333
ZmbHLH023	256.333	210	207.333	182
ZmbHLH087	104.333	186.333	124.667	188		1.05937
ZmbHLH057	95.6667	154.667	101.333	195
ZmbHLH163	103	141.667	99	116.667
ZmbHLH195	85.3333	139	127.333	106
ZmbHLH132	164	107	245	170.667
ZmbHLH159	93.3333	101.333	190.333	97.6667			-1.04448
ZmbHLH219	92.6667	61.3333	99.3333	156
ZmbHLH018	59.3333	53.6667	91.3333	184.667
ZmbHLH002	106	44	163.333	302
ZmbHLH220	151.667	300.333	84.6667	230.333		1.21246	1.29558
ZmbHLH156	51.6667	222	53.3333	372.667		2.21252	2.58865
ZmbHLH033	4.66667	7.66667	7.33333	8.66667
ZmbHLH167	4.66667	9.66667	6	8.33333
ZmbHLH089	4.66667	9	7.66667	5.33333
ZmbHLH223	11	8.33333	6.66667	8.33333
ZmbHLH048	7.33333	9.66667	10	5.33333
ZmbHLH131	5.33333	10	3	11
ZmbHLH188	3.66667	8.33333	4.66667	12.3333
ZmbHLH095	8	6.33333	2.66667	5
ZmbHLH196	7.66667	8	9	8.33333
ZmbHLH115	6.66667	5.66667	8	6.33333
ZmbHLH179	9	4.66667	9.33333	8.66667
ZmbHLH034	8	5.33333	14	6
ZmbHLH181	8	7	16	14
ZmbHLH201	7.66667	6.33333	11	13.6667
ZmbHLH044	7.33333	3.33333	19.3333	9.33333
ZmbHLH099/ZmbHLH100	2.66667	5.66667	6	6.66667
ZmbHLH073	3.33333	4.33333	4	5.66667
ZmbHLH231	1	6.33333	3.66667	10		1.67966
ZmbHLH136	0.666667	3	5	4.66667
ZmbHLH189	3	3.66667	2.33333	6.66667
ZmbHLH168	2.33333	5.33333	2.33333	5
ZmbHLH036	1.66667	2.66667	1.33333	7.66667
ZmbHLH123	2.33333	1	4.33333	5
ZmbHLH081	15.3333	3	4.66667	1		-1.61334
ZmbHLH114	7.66667	6	0.333333	1.66667
ZmbHLH096	21.6667	72.6667	0.333333	0.333333		1.54022
ZmbHLH155	4.33333	39	5.33333	1		2.55606
ZmbHLH228	0	10.6667	0	2		2.86144
ZmbHLH148	0	7.66667	0	0.666667		2.13411
ZmbHLH157/ZmbHLH158	0.333333	15.3333	0.666667	1		2.8053
ZmbHLH144	3	168	4	259		5.11138	5.18036
ZmbHLH147	4	149.667	5.66667	104.333		4.8449	3.66079
ZmbHLH145	1	233.667	0.666667	164.333		6.43862	5.74127
ZmbHLH151	0.333333	46.6667	1.33333	54		4.68328	4.07653
ZmbHLH150	0.333333	64.3333	0.333333	40.3333		5.12482	4.14576
ZmbHLH137	2.66667	24.3333	4	48		2.7298	2.95688
ZmbHLH176	654	458	680.667	755
ZmbHLH043	606.667	408.667	734.333	640.333
ZmbHLH085	712.667	556.333	737.667	636
ZmbHLH046	578.333	355.667	681.333	490.667
ZmbHLH090	482	406.333	597.667	570
ZmbHLH045	745.333	537.667	802	445
ZmbHLH021	611.667	471	860	539
ZmbHLH142	891	663	864.667	801.667
ZmbHLH170	849.667	621	854.333	886
ZmbHLH174	947	603.333	1054.33	1025.33
ZmbHLH022	945.333	707	1107.33	718.667
ZmbHLH194	551.333	705	805.333	892.333
ZmbHLH056	1064.67	1028.67	891.667	623.667
ZmbHLH028	688.333	237.333	991	1024		-1.2755
ZmbHLH094	629.333	165	894.333	1323.67		-1.6357
ZmbHLH102	1586.67	1267.67	1424	1446.67
ZmbHLH177	1224.67	1095.67	1475.67	1589.33
ZmbHLH178	1424.67	842.667	1339.33	1268.33
ZmbHLH047	1020.67	1160.33	1062	1419.67
ZmbHLH175	1873	1356.67	1953.33	1734.67
ZmbHLH200	3398	4111	3550.67	3690.67
ZmbHLH139	3421.67	2337.67	3594.67	2234
ZmbHLH093	5506.33	3816	5351.33	7797.67
UBQ	3565	2878.67	2765.67	2650.67

## Sheet: Sheet2
ZmbHLH205			ZmbHLH007
ZmbHLH108			ZmbHLH225
ZmbHLH070			ZmbHLH138
ZmbHLH059			ZmbHLH030
ZmbHLH186			ZmbHLH019
ZmbHLH071			ZmbHLH029
ZmbHLH054			ZmbHLH031
ZmbHLH191			ZmbHLH105
ZmbHLH058			ZmbHLH081
ZmbHLH087			ZmbHLH028
ZmbHLH220			ZmbHLH094
ZmbHLH156			ZmbHLH122
ZmbHLH231			ZmbHLH159
ZmbHLH096
ZmbHLH155
ZmbHLH228
ZmbHLH148
ZmbHLH157/ZmbHLH158
ZmbHLH144
ZmbHLH147
ZmbHLH145
ZmbHLH151
ZmbHLH150
ZmbHLH137
