# Supplementary material for: Comparative functional genomics analysis of bHLH gene family in rice, maize and wheat
Source: BMC Plant Biol. 2018 Nov 29;18:309. doi: 10.1186/s12870-018-1529-5 (PMC6267037; doi:10.1186/s12870-018-1529-5)
Supplement: Supplementary file 28 — Table S18. Summary of the significantly enriched GO terms (q-value < 0.001) of genes in each co-expression module. BP, biological process; MF, molecule function; CC, cellular component. (XLS 279 kb) [file 12870_2018_1529_MOESM28_ESM.xls]

## Sheet: Sheet1
Table S18. Summary of the significantly enriched GO terms (q-value < 0.001) of genes in each co-expression module. BP, biological process; MF, molecule function; CC, cellular component.
Module	ID	Description	Gene numbers	p-value	q-value
Black	BP_GO:0015979	photosynthesis	123	3.98154e-63	4.49914e-60
	BP_GO:0044710	single-organism metabolic process	557	4.70593e-35	2.65885e-32
	BP_GO:0055114	oxidation-reduction process	327	3.63252e-24	1.36825e-21
	BP_GO:0008152	metabolic process	1049	1.03477e-23	2.92323e-21
	BP_GO:0006091	generation of precursor metabolites and energy	75	1.98971e-19	4.49675e-17
	BP_GO:0044699	single-organism process	723	1.73017e-18	3.25849e-16
	BP_GO:0019684	photosynthesis, light reaction	44	5.32492e-17	8.59594e-15
	BP_GO:0006662	glycerol ether metabolic process	25	4.06824e-15	5.1079e-13
	BP_GO:0018904	ether metabolic process	25	4.06824e-15	5.1079e-13
	BP_GO:0042440	pigment metabolic process	31	3.14629e-14	3.5553e-12
	BP_GO:0044281	small molecule metabolic process	202	4.3507e-14	4.46935e-12
	BP_GO:0046148	pigment biosynthetic process	26	5.99836e-14	5.64846e-12
	BP_GO:0009853	photorespiration	12	7.78052e-14	6.76307e-12
	BP_GO:0015977	carbon fixation	17	1.00063e-12	8.07655e-11
	BP_GO:0051186	cofactor metabolic process	66	1.92484e-12	1.45005e-10
	BP_GO:0016108	tetraterpenoid metabolic process	14	3.96453e-12	2.63525e-10
	BP_GO:0016116	carotenoid metabolic process	14	3.96453e-12	2.63525e-10
	BP_GO:0009657	plastid organization	28	1.01039e-11	6.34301e-10
	BP_GO:0006721	terpenoid metabolic process	20	2.08475e-11	1.23988e-09
	BP_GO:0030091	protein repair	15	6.05004e-11	3.41827e-09
	BP_GO:0006720	isoprenoid metabolic process	29	1.09085e-10	5.86981e-09
	BP_GO:0006778	porphyrin-containing compound metabolic process	26	1.38593e-10	7.11863e-09
	BP_GO:0045454	cell redox homeostasis	45	3.23523e-10	1.58948e-08
	BP_GO:0010207	photosystem II assembly	10	6.7987e-10	3.20105e-08
	BP_GO:0015994	chlorophyll metabolic process	18	2.77507e-09	1.25433e-07
	BP_GO:0033013	tetrapyrrole metabolic process	27	3.63448e-09	1.5796e-07
	BP_GO:0009658	chloroplast organization	20	4.25272e-09	1.77984e-07
	BP_GO:0006000	fructose metabolic process	10	8.85823e-09	3.3366e-07
	BP_GO:0016109	tetraterpenoid biosynthetic process	10	8.85823e-09	3.3366e-07
	BP_GO:0016117	carotenoid biosynthetic process	10	8.85823e-09	3.3366e-07
	BP_GO:0016114	terpenoid biosynthetic process	16	2.02226e-08	7.29928e-07
	BP_GO:0019725	cellular homeostasis	45	2.06705e-08	7.29928e-07
	BP_GO:0008299	isoprenoid biosynthetic process	25	2.2501e-08	7.7049e-07
	BP_GO:0022900	electron transport chain	20	3.27376e-08	1.08804e-06
	BP_GO:0006779	porphyrin-containing compound biosynthetic process	18	6.1404e-08	1.98247e-06
	BP_GO:0019637	organophosphate metabolic process	70	6.50708e-08	2.0425e-06
	BP_GO:0006546	glycine catabolic process	9	7.87078e-08	2.34052e-06
	BP_GO:0009071	serine family amino acid catabolic process	9	7.87078e-08	2.34052e-06
	BP_GO:0043623	cellular protein complex assembly	22	1.437e-07	4.16362e-06
	BP_GO:0006544	glycine metabolic process	11	1.58626e-07	4.46043e-06
	BP_GO:0051188	cofactor biosynthetic process	33	1.64756e-07	4.46043e-06
	BP_GO:0009052	pentose-phosphate shunt, non-oxidative branch	7	1.69733e-07	4.46043e-06
	BP_GO:0009773	photosynthetic electron transport in photosystem I	7	1.69733e-07	4.46043e-06
	BP_GO:0042592	homeostatic process	46	2.36221e-07	6.06659e-06
	BP_GO:0009767	photosynthetic electron transport chain	13	3.20957e-07	8.05959e-06
	BP_GO:0072524	pyridine-containing compound metabolic process	32	3.85169e-07	9.46176e-06
	BP_GO:0009765	photosynthesis, light harvesting	22	4.72813e-07	1.13676e-05
	BP_GO:0044711	single-organism biosynthetic process	131	5.59625e-07	1.26487e-05
	BP_GO:0015985	energy coupled proton transport, down electrochemical gradient	10	5.59677e-07	1.26487e-05
	BP_GO:0015986	ATP synthesis coupled proton transport	10	5.59677e-07	1.26487e-05
	BP_GO:0042364	water-soluble vitamin biosynthetic process	13	7.64612e-07	1.69414e-05
	BP_GO:0044763	single-organism cellular process	421	8.49594e-07	1.84623e-05
	BP_GO:0009110	vitamin biosynthetic process	14	1.09033e-06	2.32466e-05
	BP_GO:0019693	ribose phosphate metabolic process	39	1.18185e-06	2.47312e-05
	BP_GO:0009069	serine family amino acid metabolic process	19	1.50871e-06	3.09971e-05
	BP_GO:0006629	lipid metabolic process	89	1.71213e-06	3.45483e-05
	BP_GO:0043094	cellular metabolic compound salvage	15	1.84967e-06	3.66689e-05
	BP_GO:0033014	tetrapyrrole biosynthetic process	19	1.91479e-06	3.73054e-05
	BP_GO:0046834	lipid phosphorylation	9	1.9824e-06	3.73352e-05
	BP_GO:0046854	phosphatidylinositol phosphorylation	9	1.9824e-06	3.73352e-05
	BP_GO:0015995	chlorophyll biosynthetic process	11	2.37427e-06	4.39825e-05
	BP_GO:0006767	water-soluble vitamin metabolic process	13	2.44741e-06	4.46061e-05
	BP_GO:0006766	vitamin metabolic process	14	3.0308e-06	5.43619e-05
	BP_GO:0044255	cellular lipid metabolic process	65	3.19749e-06	5.64557e-05
	BP_GO:0006001	fructose catabolic process	7	5.62283e-06	9.77507e-05
	BP_GO:0010206	photosystem II repair	6	6.85379e-06	0.000117256
	BP_GO:0009668	plastid membrane organization	8	7.05614e-06	0.000117256
	BP_GO:0010027	thylakoid membrane organization	8	7.05614e-06	0.000117256
	BP_GO:0046496	nicotinamide nucleotide metabolic process	28	1.0068e-05	0.000164882
	BP_GO:0019362	pyridine nucleotide metabolic process	28	1.15474e-05	0.000186407
	BP_GO:0006732	coenzyme metabolic process	40	1.43485e-05	0.000228363
	BP_GO:0006081	cellular aldehyde metabolic process	16	1.56636e-05	0.000245832
	BP_GO:0009117	nucleotide metabolic process	45	1.82358e-05	0.000280909
	BP_GO:0042126	nitrate metabolic process	6	1.91416e-05	0.000280909
	BP_GO:0042128	nitrate assimilation	6	1.91416e-05	0.000280909
	BP_GO:0071941	nitrogen cycle metabolic process	6	1.91416e-05	0.000280909
	BP_GO:2001057	reactive nitrogen species metabolic process	6	1.91416e-05	0.000280909
	BP_GO:0006753	nucleoside phosphate metabolic process	45	2.17392e-05	0.00031494
	BP_GO:0006818	hydrogen transport	13	2.26406e-05	0.000319798
	BP_GO:0015992	proton transport	13	2.26406e-05	0.000319798
	BP_GO:0006733	oxidoreduction coenzyme metabolic process	28	2.54118e-05	0.00035451
	BP_GO:0006739	NADP metabolic process	13	2.97661e-05	0.000410191
	BP_GO:0065008	regulation of biological quality	52	5.40935e-05	0.000736453
	BP_GO:0008610	lipid biosynthetic process	49	6.14996e-05	0.000827316
	BP_GO:0016122	xanthophyll metabolic process	5	6.38286e-05	0.000848546
	BP_GO:0019682	glyceraldehyde-3-phosphate metabolic process	11	6.47974e-05	0.000851408
	BP_GO:0006352	DNA-templated transcription, initiation	12	6.65606e-05	0.000854699
	BP_GO:1901617	organic hydroxy compound biosynthetic process	12	6.65606e-05	0.000854699
	BP_GO:0006098	pentose-phosphate shunt	10	7.94693e-05	0.000986817
	BP_GO:0006754	ATP biosynthetic process	10	7.94693e-05	0.000986817
	BP_GO:0051156	glucose 6-phosphate metabolic process	10	7.94693e-05	0.000986817
	BP_GO:0019320	hexose catabolic process	7	8.19531e-05	0.000995775
	BP_GO:0046365	monosaccharide catabolic process	7	8.19531e-05	0.000995775
	MF_GO:0016491	oxidoreductase activity	340	5.01031e-33	3.03625e-30
	MF_GO:0003824	catalytic activity	1018	5.85429e-29	1.77385e-26
	MF_GO:0016667	oxidoreductase activity, acting on a sulfur group of donors	48	1.77057e-18	3.57655e-16
	MF_GO:0051536	iron-sulfur cluster binding	41	5.36904e-15	6.50727e-13
	MF_GO:0051540	metal cluster binding	41	5.36904e-15	6.50727e-13
	MF_GO:0000996	core DNA-dependent RNA polymerase binding promoter specificity activity	12	6.12896e-11	5.30592e-09
	MF_GO:0016987	sigma factor activity	12	6.12896e-11	5.30592e-09
	MF_GO:0031072	heat shock protein binding	19	7.20454e-11	5.45744e-09
	MF_GO:0015036	disulfide oxidoreductase activity	31	2.18606e-10	1.47195e-08
	MF_GO:0000990	transcription factor activity, core RNA polymerase binding	12	4.37038e-10	2.64845e-08
	MF_GO:0005506	iron ion binding	87	1.71864e-09	9.46814e-08
	MF_GO:0015035	protein disulfide oxidoreductase activity	28	8.43271e-09	4.25852e-07
	MF_GO:0016705	oxidoreductase activity, acting on paired donors, with incorporation or reduction of molecular oxygen	78	1.20788e-08	5.63057e-07
	MF_GO:0051537	2 iron, 2 sulfur cluster binding	20	1.78388e-08	7.72164e-07
	MF_GO:0016984	ribulose-bisphosphate carboxylase activity	9	2.24065e-08	9.05223e-07
	MF_GO:0016830	carbon-carbon lyase activity	29	3.49763e-08	1.32473e-06
	MF_GO:0016668	oxidoreductase activity, acting on a sulfur group of donors, NAD(P) as acceptor	9	5.88052e-08	2.09623e-06
	MF_GO:0004751	ribose-5-phosphate isomerase activity	7	6.24367e-08	2.10203e-06
	MF_GO:0022804	active transmembrane transporter activity	48	8.54111e-08	2.68952e-06
	MF_GO:0016671	oxidoreductase activity, acting on a sulfur group of donors, disulfide as acceptor	12	8.87631e-08	2.68952e-06
	MF_GO:0046933	proton-transporting ATP synthase activity, rotational mechanism	9	1.37803e-07	3.9766e-06
	MF_GO:0016651	oxidoreductase activity, acting on NAD(P)H	19	1.68707e-07	4.64712e-06
	MF_GO:0016853	isomerase activity	44	3.64516e-07	9.60421e-06
	MF_GO:0050662	coenzyme binding	70	4.16713e-07	1.0522e-05
	MF_GO:0044769	ATPase activity, coupled to transmembrane movement of ions, rotational mechanism	9	1.1028e-06	2.67318e-05
	MF_GO:0042132	fructose 1,6-bisphosphate 1-phosphatase activity	7	2.13196e-06	4.9691e-05
	MF_GO:0004497	monooxygenase activity	33	2.68505e-06	6.02645e-05
	MF_GO:0022857	transmembrane transporter activity	85	5.31365e-06	0.000114817
	MF_GO:0016861	intramolecular oxidoreductase activity, interconverting aldoses and ketoses	9	5.49456e-06	0.000114817
	MF_GO:0016860	intramolecular oxidoreductase activity	13	6.35552e-06	0.000128382
	MF_GO:0048037	cofactor binding	81	7.11493e-06	0.000139085
	MF_GO:0046857	oxidoreductase activity, acting on other nitrogenous compounds as donors, with NAD or NADP as acceptor	6	8.29279e-06	0.000157045
	MF_GO:0071949	FAD binding	10	1.15053e-05	0.00021128
	MF_GO:0004332	fructose-bisphosphate aldolase activity	8	1.34272e-05	0.00023932
	MF_GO:0016661	oxidoreductase activity, acting on other nitrogenous compounds as donors	6	1.94936e-05	0.000337517
	MF_GO:0016829	lyase activity	53	2.28774e-05	0.000385104
	MF_GO:0050308	sugar-phosphatase activity	7	3.23427e-05	0.00052972
	MF_GO:0015399	primary active transmembrane transporter activity	23	4.44453e-05	0.000690612
	MF_GO:0015405	P-P-bond-hydrolysis-driven transmembrane transporter activity	23	4.44453e-05	0.000690612
	MF_GO:0015075	ion transmembrane transporter activity	46	5.65215e-05	0.000856301
	MF_GO:0016655	oxidoreductase activity, acting on NAD(P)H, quinone or similar compound as acceptor	10	5.87016e-05	0.000867638
	MF_GO:0016168	chlorophyll binding	11	6.82574e-05	0.000984857
	MF_GO:0019829	cation-transporting ATPase activity	12	7.15435e-05	0.00098535
	MF_GO:0042625	ATPase coupled ion transmembrane transporter activity	12	7.15435e-05	0.00098535
	CC_GO:0009507	chloroplast	329	2.96413e-156	4.89082e-154
	CC_GO:0009536	plastid	329	3.24192e-153	2.67459e-151
	CC_GO:0044434	chloroplast part	218	2.85662e-121	1.57114e-119
	CC_GO:0044435	plastid part	218	5.65528e-120	2.3328e-118
	CC_GO:0044436	thylakoid part	171	6.7945e-110	2.24219e-108
	CC_GO:0009579	thylakoid	209	1.07795e-109	2.96435e-108
	CC_GO:0042651	thylakoid membrane	150	4.75358e-105	1.12049e-103
	CC_GO:0034357	photosynthetic membrane	161	5.19544e-102	1.07156e-100
	CC_GO:0009534	chloroplast thylakoid	125	2.40698e-85	3.97152e-84
	CC_GO:0031976	plastid thylakoid	125	2.40698e-85	3.97152e-84
	CC_GO:0031984	organelle subcompartment	125	1.42037e-74	2.13055e-73
	CC_GO:0009535	chloroplast thylakoid membrane	105	1.16217e-72	1.47506e-71
	CC_GO:0055035	plastid thylakoid membrane	105	1.16217e-72	1.47506e-71
	CC_GO:0009570	chloroplast stroma	92	2.71264e-41	3.19704e-40
	CC_GO:0009532	plastid stroma	93	7.21263e-41	7.93389e-40
	CC_GO:0044444	cytoplasmic part	352	3.43156e-34	3.5388e-33
	CC_GO:0009941	chloroplast envelope	70	2.33337e-32	2.26475e-31
	CC_GO:0009521	photosystem	66	4.03961e-32	3.70298e-31
	CC_GO:0009526	plastid envelope	70	9.22797e-32	8.01377e-31
	CC_GO:0009654	photosystem II oxygen evolving complex	42	2.20875e-28	1.82222e-27
	CC_GO:0009523	photosystem II	54	3.06039e-28	2.40459e-27
	CC_GO:1990204	oxidoreductase complex	46	2.64857e-26	1.98643e-25
	CC_GO:0098796	membrane protein complex	78	6.52681e-22	4.68228e-21
	CC_GO:0005737	cytoplasm	362	1.67402e-21	1.15089e-20
	CC_GO:0043231	intracellular membrane-bounded organelle	370	5.2409e-21	3.45899e-20
	CC_GO:0043227	membrane-bounded organelle	370	5.60736e-21	3.55851e-20
	CC_GO:0019898	extrinsic component of membrane	33	2.57138e-20	1.5714e-19
	CC_GO:0016020	membrane	457	3.80133e-19	2.24007e-18
	CC_GO:0031967	organelle envelope	72	1.46136e-16	8.0375e-16
	CC_GO:0031975	envelope	72	1.46136e-16	8.0375e-16
	CC_GO:0010287	plastoglobule	17	2.4434e-15	1.30052e-14
	CC_GO:0031977	thylakoid lumen	17	1.10451e-13	5.69513e-13
	CC_GO:0044446	intracellular organelle part	231	3.26027e-13	1.63013e-12
	CC_GO:0044422	organelle part	231	3.4742e-13	1.68601e-12
	CC_GO:1902494	catalytic complex	50	6.65051e-11	3.13524e-10
	CC_GO:0010598	NAD(P)H dehydrogenase complex (plastoquinone)	8	2.70937e-09	1.24179e-08
	CC_GO:0009522	photosystem I	20	1.88906e-08	8.42421e-08
	CC_GO:0044425	membrane part	291	6.99463e-07	3.03714e-06
	CC_GO:0009528	plastid inner membrane	9	1.5083e-06	6.38128e-06
	CC_GO:0010319	stromule	7	7.77743e-06	3.16724e-05
	CC_GO:0042170	plastid membrane	10	7.87011e-06	3.16724e-05
	CC_GO:0044424	intracellular part	462	8.35854e-06	3.28371e-05
	CC_GO:0009706	chloroplast inner membrane	8	1.01118e-05	3.88011e-05
	CC_GO:0031969	chloroplast membrane	9	4.09825e-05	0.000153684
	CC_GO:0005622	intracellular	477	7.19301e-05	0.000263744
Cyan	BP_GO:0010208	pollen wall assembly	10	3.70569e-15	6.76906e-13
	BP_GO:0010584	pollen exine formation	10	3.70569e-15	6.76906e-13
	BP_GO:0085029	extracellular matrix assembly	10	3.70569e-15	6.76906e-13
	BP_GO:0010927	cellular component assembly involved in morphogenesis	10	5.38302e-14	7.37474e-12
	BP_GO:0080110	sporopollenin biosynthetic process	8	1.05533e-13	1.15664e-11
	BP_GO:0006631	fatty acid metabolic process	27	1.49198e-12	1.36267e-10
	BP_GO:0017148	negative regulation of translation	12	7.00141e-11	4.79597e-09
	BP_GO:0034249	negative regulation of cellular amide metabolic process	12	7.00141e-11	4.79597e-09
	BP_GO:0032989	cellular component morphogenesis	11	2.39178e-10	1.45633e-08
	BP_GO:0045229	external encapsulating structure organization	21	2.72313e-10	1.49228e-08
	BP_GO:0048646	anatomical structure formation involved in morphogenesis	11	3.41332e-10	1.70045e-08
	BP_GO:0030198	extracellular matrix organization	10	7.79708e-10	3.28677e-08
	BP_GO:0043062	extracellular structure organization	10	7.79708e-10	3.28677e-08
	BP_GO:0009555	pollen development	11	9.22549e-10	3.61112e-08
	BP_GO:0032269	negative regulation of cellular protein metabolic process	12	2.18957e-09	7.49929e-08
	BP_GO:0051248	negative regulation of protein metabolic process	12	2.18957e-09	7.49929e-08
	BP_GO:0032787	monocarboxylic acid metabolic process	31	6.73434e-09	2.17083e-07
	BP_GO:0006633	fatty acid biosynthetic process	20	8.41897e-09	2.56311e-07
	BP_GO:0010558	negative regulation of macromolecule biosynthetic process	12	3.41572e-08	8.92829e-07
	BP_GO:2000113	negative regulation of cellular macromolecule biosynthetic process	12	3.41572e-08	8.92829e-07
	BP_GO:0048869	cellular developmental process	11	3.42142e-08	8.92829e-07
	BP_GO:0006417	regulation of translation	12	5.84406e-08	1.39241e-06
	BP_GO:0034248	regulation of cellular amide metabolic process	12	5.84406e-08	1.39241e-06
	BP_GO:0009890	negative regulation of biosynthetic process	12	6.94409e-08	1.52214e-06
	BP_GO:0031327	negative regulation of cellular biosynthetic process	12	6.94409e-08	1.52214e-06
	BP_GO:0048229	gametophyte development	11	9.38127e-08	1.97728e-06
	BP_GO:0051172	negative regulation of nitrogen compound metabolic process	12	1.3433e-07	2.72641e-06
	BP_GO:0010143	cutin biosynthetic process	4	3.31577e-07	6.30072e-06
	BP_GO:0010608	posttranscriptional regulation of gene expression	12	3.33432e-07	6.30072e-06
	BP_GO:0009653	anatomical structure morphogenesis	12	3.84724e-07	7.02763e-06
	BP_GO:0072330	monocarboxylic acid biosynthetic process	20	8.39193e-07	1.48348e-05
	BP_GO:0031324	negative regulation of cellular metabolic process	12	8.67969e-07	1.4864e-05
	BP_GO:0044255	cellular lipid metabolic process	29	1.50746e-06	2.5033e-05
	BP_GO:0010629	negative regulation of gene expression	12	1.62158e-06	2.61361e-05
	BP_GO:0032268	regulation of cellular protein metabolic process	13	5.3131e-06	8.3188e-05
	BP_GO:0051246	regulation of protein metabolic process	13	5.8367e-06	8.88475e-05
	BP_GO:0048523	negative regulation of cellular process	13	6.40535e-06	9.48685e-05
	BP_GO:0048519	negative regulation of biological process	15	1.10791e-05	0.000159772
	BP_GO:0010605	negative regulation of macromolecule metabolic process	12	1.4829e-05	0.000208367
	BP_GO:0071554	cell wall organization or biogenesis	20	2.3433e-05	0.000321032
	BP_GO:0009892	negative regulation of metabolic process	12	2.75833e-05	0.000368674
	BP_GO:0008610	lipid biosynthetic process	22	2.87717e-05	0.000375403
	MF_GO:0003824	catalytic activity	398	1.13473e-22	3.10916e-20
	MF_GO:0016746	transferase activity, transferring acyl groups	43	4.88027e-13	6.68597e-11
	MF_GO:0016747	transferase activity, transferring acyl groups other than amino-acyl groups	38	1.32239e-11	1.20778e-09
	MF_GO:0030597	RNA glycosylase activity	12	2.59045e-11	1.41956e-09
	MF_GO:0030598	rRNA N-glycosylase activity	12	2.59045e-11	1.41956e-09
	MF_GO:0016799	hydrolase activity, hydrolyzing N-glycosyl compounds	14	3.79641e-10	1.73369e-08
	MF_GO:0016787	hydrolase activity	139	3.26619e-09	1.27848e-07
	MF_GO:0043531	ADP binding	27	1.85281e-08	6.34589e-07
	MF_GO:0016798	hydrolase activity, acting on glycosyl bonds	45	5.29931e-07	1.61334e-05
	MF_GO:0016705	oxidoreductase activity, acting on paired donors, with incorporation or reduction of molecular oxygen	33	8.32411e-06	0.000228081
	MF_GO:0004316	3-oxoacyl-[acyl-carrier-protein] reductase (NADPH) activity	3	1.55101e-05	0.000386342
	MF_GO:0080019	fatty-acyl-CoA reductase (alcohol-forming) activity	6	3.55693e-05	0.000812167
	MF_GO:0050662	coenzyme binding	30	4.02477e-05	0.000843864
	MF_GO:0050660	flavin adenine dinucleotide binding	15	4.31171e-05	0.000843864
	CC_GO:0005618	cell wall	16	1.2827e-07	4.16879e-06
	CC_GO:0030312	external encapsulating structure	16	1.2827e-07	4.16879e-06
	CC_GO:0005576	extracellular region	29	2.32028e-07	5.02728e-06
Darkgreen	BP_GO:0090304	nucleic acid metabolic process	125	1.65601e-39	1.58481e-36
	BP_GO:0016070	RNA metabolic process	105	2.66644e-37	1.27589e-34
	BP_GO:0006139	nucleobase-containing compound metabolic process	140	7.13672e-37	2.27661e-34
	BP_GO:0034641	cellular nitrogen compound metabolic process	182	1.18424e-34	2.83329e-32
	BP_GO:0010467	gene expression	134	7.47358e-33	1.43044e-30
	BP_GO:0046483	heterocycle metabolic process	144	1.39934e-31	2.23195e-29
	BP_GO:0044260	cellular macromolecule metabolic process	246	2.24783e-30	3.07311e-28
	BP_GO:1901360	organic cyclic compound metabolic process	145	9.31594e-29	1.11442e-26
	BP_GO:0006725	cellular aromatic compound metabolic process	142	1.31596e-28	1.3993e-26
	BP_GO:0022613	ribonucleoprotein complex biogenesis	42	4.27218e-27	4.08848e-25
	BP_GO:0006807	nitrogen compound metabolic process	184	7.14369e-27	6.21501e-25
	BP_GO:0006396	RNA processing	53	8.89011e-26	7.08987e-24
	BP_GO:0043170	macromolecule metabolic process	254	5.68973e-24	4.18852e-22
	BP_GO:0042254	ribosome biogenesis	36	2.54913e-23	1.74251e-21
	BP_GO:0009987	cellular process	347	2.65451e-18	1.69357e-16
	BP_GO:0044237	cellular metabolic process	281	1.28905e-17	7.71015e-16
	BP_GO:0016071	mRNA metabolic process	24	3.71704e-16	2.09248e-14
	BP_GO:0044085	cellular component biogenesis	57	5.81714e-15	3.09278e-13
	BP_GO:0006364	rRNA processing	20	8.00663e-14	4.03281e-12
	BP_GO:0016072	rRNA metabolic process	20	1.67472e-13	8.01352e-12
	BP_GO:0006397	mRNA processing	19	7.23849e-13	3.29868e-11
	BP_GO:0034654	nucleobase-containing compound biosynthetic process	51	7.59133e-13	3.30223e-11
	BP_GO:0044271	cellular nitrogen compound biosynthetic process	96	1.22501e-12	5.0971e-11
	BP_GO:0071840	cellular component organization or biogenesis	76	1.33987e-12	5.34275e-11
	BP_GO:0034470	ncRNA processing	23	3.06329e-12	1.17263e-10
	BP_GO:0071704	organic substance metabolic process	292	1.62685e-10	5.98806e-09
	BP_GO:0044238	primary metabolic process	280	1.81399e-10	6.42958e-09
	BP_GO:0006351	transcription, DNA-templated	38	2.26886e-10	7.48725e-09
	BP_GO:0097659	nucleic acid-templated transcription	38	2.26886e-10	7.48725e-09
	BP_GO:0034660	ncRNA metabolic process	27	2.65439e-10	8.46751e-09
	BP_GO:0032774	RNA biosynthetic process	38	3.41461e-10	1.05412e-08
	BP_GO:0018130	heterocycle biosynthetic process	55	3.58858e-10	1.07321e-08
	BP_GO:0019438	aromatic compound biosynthetic process	53	1.15356e-09	3.34531e-08
	BP_GO:0009451	RNA modification	17	1.82643e-09	5.14086e-08
	BP_GO:1901362	organic cyclic compound biosynthetic process	56	2.47056e-09	6.75522e-08
	BP_GO:0034645	cellular macromolecule biosynthetic process	85	5.3971e-09	1.43473e-07
	BP_GO:0009059	macromolecule biosynthetic process	85	9.38479e-09	2.42736e-07
	BP_GO:0000154	rRNA modification	7	1.98451e-08	4.99784e-07
	BP_GO:0042273	ribosomal large subunit biogenesis	7	3.87293e-08	9.50357e-07
	BP_GO:0022618	ribonucleoprotein complex assembly	10	6.60599e-08	1.54193e-06
	BP_GO:0071826	ribonucleoprotein complex subunit organization	10	6.60599e-08	1.54193e-06
	BP_GO:0006281	DNA repair	19	9.27752e-08	2.11395e-06
	BP_GO:0006974	cellular response to DNA damage stimulus	19	1.38922e-07	3.09182e-06
	BP_GO:0001510	RNA methylation	8	1.83612e-07	3.99357e-06
	BP_GO:0033554	cellular response to stress	20	5.07226e-07	1.07045e-05
	BP_GO:0006302	double-strand break repair	8	5.1453e-07	1.07045e-05
	BP_GO:0043933	macromolecular complex subunit organization	30	1.98559e-06	4.043e-05
	BP_GO:0006413	translational initiation	8	2.77371e-06	5.53009e-05
	BP_GO:0000027	ribosomal large subunit assembly	4	3.03205e-06	5.92179e-05
	BP_GO:0044267	cellular protein metabolic process	134	3.40268e-06	6.51233e-05
	BP_GO:0006913	nucleocytoplasmic transport	8	3.53857e-06	6.51233e-05
	BP_GO:0051169	nuclear transport	8	3.53857e-06	6.51233e-05
	BP_GO:0000398	mRNA splicing, via spliceosome	9	4.48066e-06	8.09055e-05
	BP_GO:0043412	macromolecule modification	107	4.72775e-06	8.37862e-05
	BP_GO:0070646	protein modification by small protein removal	8	5.61317e-06	9.76692e-05
	BP_GO:0051641	cellular localization	26	5.73488e-06	9.8005e-05
	BP_GO:0008380	RNA splicing	10	6.0532e-06	0.00010163
	BP_GO:0070925	organelle assembly	7	7.29268e-06	0.000120329
	BP_GO:0044249	cellular biosynthetic process	107	1.14904e-05	0.000186379
	BP_GO:0032259	methylation	12	1.26554e-05	0.000201854
	BP_GO:0000375	RNA splicing, via transesterification reactions	9	1.51368e-05	0.000233643
	BP_GO:0000377	RNA splicing, via transesterification reactions with bulged adenosine as nucleophile	9	1.51368e-05	0.000233643
	BP_GO:0016482	cytoplasmic transport	12	1.75065e-05	0.000265932
	BP_GO:1902580	single-organism cellular localization	10	1.90949e-05	0.000285529
	BP_GO:0045116	protein neddylation	3	2.2174e-05	0.000326469
	BP_GO:0046907	intracellular transport	22	2.33075e-05	0.000332915
	BP_GO:0065003	macromolecular complex assembly	22	2.33075e-05	0.000332915
	BP_GO:0009058	biosynthetic process	114	2.40951e-05	0.000339104
	BP_GO:0043414	macromolecule methylation	10	2.81261e-05	0.000390096
	BP_GO:0051649	establishment of localization in cell	24	2.86868e-05	0.000392189
	BP_GO:1901576	organic substance biosynthetic process	106	2.97196e-05	0.000400587
	BP_GO:0006606	protein import into nucleus	4	3.96731e-05	0.000463014
	BP_GO:0010387	COP9 signalosome assembly	4	3.96731e-05	0.000463014
	BP_GO:0031167	rRNA methylation	4	3.96731e-05	0.000463014
	BP_GO:0034504	protein localization to nucleus	4	3.96731e-05	0.000463014
	BP_GO:0044744	protein targeting to nucleus	4	3.96731e-05	0.000463014
	BP_GO:0051168	nuclear export	4	3.96731e-05	0.000463014
	BP_GO:0051170	nuclear import	4	3.96731e-05	0.000463014
	BP_GO:0071139	resolution of recombination intermediates	4	3.96731e-05	0.000463014
	BP_GO:0071166	ribonucleoprotein complex localization	4	3.96731e-05	0.000463014
	BP_GO:0071426	ribonucleoprotein complex export from nucleus	4	3.96731e-05	0.000463014
	BP_GO:1902593	single-organism nuclear import	4	3.96731e-05	0.000463014
	BP_GO:0070647	protein modification by small protein conjugation or removal	15	4.37941e-05	0.000504951
	BP_GO:0006289	nucleotide-excision repair	5	5.84549e-05	0.000665969
	BP_GO:1902582	single-organism intracellular transport	14	6.55105e-05	0.000737571
	BP_GO:0006403	RNA localization	4	6.98228e-05	0.000750792
	BP_GO:0050657	nucleic acid transport	4	6.98228e-05	0.000750792
	BP_GO:0050658	RNA transport	4	6.98228e-05	0.000750792
	BP_GO:0051236	establishment of RNA localization	4	6.98228e-05	0.000750792
	MF_GO:0005488	binding	577	3.07244e-21	1.24434e-18
	MF_GO:0003676	nucleic acid binding	207	1.61342e-20	3.26717e-18
	MF_GO:0003899	DNA-directed RNA polymerase activity	23	8.82144e-16	1.19089e-13
	MF_GO:0016779	nucleotidyltransferase activity	32	1.4132e-15	1.43087e-13
	MF_GO:0034062	RNA polymerase activity	23	6.47495e-15	5.24471e-13
	MF_GO:0003723	RNA binding	57	2.92641e-13	1.97532e-11
	MF_GO:0005515	protein binding	229	5.53988e-10	3.20522e-08
	MF_GO:0008649	rRNA methyltransferase activity	7	2.78469e-08	1.40975e-06
	MF_GO:0008270	zinc ion binding	67	8.6811e-08	3.9065e-06
	MF_GO:0008641	small protein activating enzyme activity	7	1.13901e-07	4.61297e-06
	MF_GO:0008173	RNA methyltransferase activity	11	1.19618e-06	4.40413e-05
	MF_GO:0016877	ligase activity, forming carbon-sulfur bonds	7	8.61312e-06	0.000290693
	MF_GO:0008757	S-adenosylmethionine-dependent methyltransferase activity	12	3.06192e-05	0.000798709
	MF_GO:0003938	IMP dehydrogenase activity	3	3.54982e-05	0.000798709
	MF_GO:0004591	oxoglutarate dehydrogenase (succinyl-transferring) activity	3	3.54982e-05	0.000798709
	MF_GO:0017070	U6 snRNA binding	3	3.54982e-05	0.000798709
	MF_GO:0019781	NEDD8 activating enzyme activity	3	3.54982e-05	0.000798709
	MF_GO:0030623	U5 snRNA binding	3	3.54982e-05	0.000798709
	CC_GO:0044428	nuclear part	55	1.854e-20	2.41435e-18
	CC_GO:0044424	intracellular part	242	2.02038e-20	2.41435e-18
	CC_GO:0005622	intracellular	248	1.4767e-19	1.17644e-17
	CC_GO:0005634	nucleus	123	4.46551e-19	2.66814e-17
	CC_GO:0005623	cell	257	1.68308e-18	8.04514e-17
	CC_GO:0044464	cell part	253	2.59965e-17	1.03553e-15
	CC_GO:0043229	intracellular organelle	184	5.73603e-09	1.75557e-07
	CC_GO:0043226	organelle	184	5.8764e-09	1.75557e-07
	CC_GO:0032991	macromolecular complex	110	2.64752e-08	7.03063e-07
	CC_GO:0031981	nuclear lumen	28	3.08864e-08	7.38185e-07
	CC_GO:0043231	intracellular membrane-bounded organelle	148	3.71868e-08	7.5909e-07
	CC_GO:0043227	membrane-bounded organelle	148	3.81133e-08	7.5909e-07
	CC_GO:0031974	membrane-enclosed lumen	30	4.18231e-08	7.68902e-07
	CC_GO:0043233	organelle lumen	29	7.97739e-08	1.27106e-06
	CC_GO:0070013	intracellular organelle lumen	29	7.97739e-08	1.27106e-06
	CC_GO:0000439	core TFIIH complex	5	9.90623e-07	1.47974e-05
	CC_GO:0030684	preribosome	8	4.52076e-06	6.35566e-05
	CC_GO:0005730	nucleolus	19	6.78403e-06	9.00768e-05
	CC_GO:0005654	nucleoplasm	11	8.04854e-06	0.000101242
	CC_GO:0030915	Smc5-Smc6 complex	6	1.02111e-05	0.000122022
	CC_GO:0005635	nuclear envelope	9	1.98718e-05	0.00022616
	CC_GO:0032040	small-subunit processome	6	2.23108e-05	0.000237819
	CC_GO:0043234	protein complex	68	2.28863e-05	0.000237819
	CC_GO:0031965	nuclear membrane	4	9.08934e-05	0.000905147
Darkmagenta	BP_GO:0006952	defense response	45	3.67077e-18	2.75308e-15
	BP_GO:0000160	phosphorelay signal transduction system	22	2.93718e-11	1.10144e-08
	BP_GO:0006508	proteolysis	74	1.11955e-10	2.79886e-08
	BP_GO:0005975	carbohydrate metabolic process	101	4.44331e-08	8.3312e-06
	BP_GO:0005977	glycogen metabolic process	9	8.3841e-08	8.98297e-06
	BP_GO:0005978	glycogen biosynthetic process	9	8.3841e-08	8.98297e-06
	BP_GO:0006112	energy reserve metabolic process	9	8.3841e-08	8.98297e-06
	BP_GO:0006869	lipid transport	19	2.63446e-07	2.46981e-05
	BP_GO:0010876	lipid localization	19	8.47712e-07	7.06427e-05
	BP_GO:0019252	starch biosynthetic process	7	1.81211e-06	0.000135908
	BP_GO:0050896	response to stimulus	121	2.22781e-06	0.000151896
	BP_GO:0006950	response to stress	82	4.40347e-06	0.000252796
	BP_GO:0010215	cellulose microfibril organization	7	5.05592e-06	0.000252796
	BP_GO:0070726	cell wall assembly	7	5.05592e-06	0.000252796
	BP_GO:0071668	plant-type cell wall assembly	7	5.05592e-06	0.000252796
	BP_GO:0009607	response to biotic stimulus	20	5.8446e-06	0.000273966
	BP_GO:0035556	intracellular signal transduction	25	6.22641e-06	0.000274695
	BP_GO:0005982	starch metabolic process	8	6.70627e-06	0.000279428
	BP_GO:0060548	negative regulation of cell death	5	9.52737e-06	0.00037608
	BP_GO:0016049	cell growth	9	2.44144e-05	0.000915542
	MF_GO:0016798	hydrolase activity, acting on glycosyl bonds	88	2.41903e-14	8.04946e-12
	MF_GO:0004553	hydrolase activity, hydrolyzing O-glycosyl compounds	82	4.59969e-14	8.04946e-12
	MF_GO:0016787	hydrolase activity	240	2.10255e-12	2.45298e-10
	MF_GO:0004857	enzyme inhibitor activity	41	6.63871e-12	5.80887e-10
	MF_GO:0004190	aspartic-type endopeptidase activity	28	1.38796e-10	8.09644e-09
	MF_GO:0070001	aspartic-type peptidase activity	28	1.38796e-10	8.09644e-09
	MF_GO:0008233	peptidase activity	67	7.528e-09	3.764e-07
	MF_GO:0004175	endopeptidase activity	46	1.41017e-08	6.16951e-07
	MF_GO:0030234	enzyme regulator activity	41	6.02235e-08	2.34202e-06
	MF_GO:0016160	amylase activity	10	4.67858e-07	1.62867e-05
	MF_GO:0070011	peptidase activity, acting on L-amino acid peptides	60	5.42142e-07	1.62867e-05
	MF_GO:0004869	cysteine-type endopeptidase inhibitor activity	9	5.5989e-07	1.62867e-05
	MF_GO:0098772	molecular function regulator	41	6.04936e-07	1.62867e-05
	MF_GO:0008289	lipid binding	23	5.6831e-06	0.000138159
	MF_GO:0004556	alpha-amylase activity	6	6.31582e-06	0.000138159
	MF_GO:0008878	glucose-1-phosphate adenylyltransferase activity	6	6.31582e-06	0.000138159
	MF_GO:0004373	glycogen (starch) synthase activity	7	8.00063e-06	0.000160211
	MF_GO:0030246	carbohydrate binding	31	8.23941e-06	0.000160211
	CC_GO:0031225	anchored component of membrane	8	6.30397e-06	0.000775388
	CC_GO:0009501	amyloplast	5	2.41306e-05	0.00148403
	CC_GO:0005788	endoplasmic reticulum lumen	3	0.000187185	0.00767457
Darkorange	BP_GO:0009059	macromolecule biosynthetic process	906	6.03747e-151	1.23104e-147
	BP_GO:0034645	cellular macromolecule biosynthetic process	893	1.60912e-147	1.64049e-144
	BP_GO:0006412	translation	567	3.69068e-141	2.50843e-138
	BP_GO:0044260	cellular macromolecule metabolic process	1914	6.76698e-141	3.44947e-138
	BP_GO:0043043	peptide biosynthetic process	567	1.24566e-138	5.07979e-136
	BP_GO:0043604	amide biosynthetic process	574	1.1072e-135	3.76265e-133
	BP_GO:0006518	peptide metabolic process	567	9.99981e-134	2.9128e-131
	BP_GO:0043603	cellular amide metabolic process	576	2.76998e-126	7.05999e-124
	BP_GO:0034641	cellular nitrogen compound metabolic process	1229	5.02549e-126	1.13855e-123
	BP_GO:0010467	gene expression	827	1.33014e-111	2.71215e-109
	BP_GO:0009987	cellular process	3098	2.80618e-111	5.20164e-109
	BP_GO:0043170	macromolecule metabolic process	2030	1.65813e-105	2.81744e-103
	BP_GO:0051276	chromosome organization	244	2.91505e-98	4.57214e-96
	BP_GO:0044267	cellular protein metabolic process	1362	4.65677e-88	6.78226e-86
	BP_GO:0006807	nitrogen compound metabolic process	1280	1.38193e-86	1.8785e-84
	BP_GO:0071103	DNA conformation change	178	2.03281e-83	2.59056e-81
	BP_GO:0006325	chromatin organization	190	3.68534e-81	4.42023e-79
	BP_GO:0006323	DNA packaging	161	3.11253e-80	3.5258e-78
	BP_GO:1901576	organic substance biosynthetic process	1099	4.59472e-78	4.93086e-76
	BP_GO:0044271	cellular nitrogen compound biosynthetic process	771	1.07429e-77	1.09524e-75
	BP_GO:1901566	organonitrogen compound biosynthetic process	677	4.92674e-75	4.78363e-73
	BP_GO:0006333	chromatin assembly or disassembly	148	5.42265e-73	5.02581e-71
	BP_GO:0044249	cellular biosynthetic process	1076	8.78452e-73	7.78767e-71
	BP_GO:0065004	protein-DNA complex assembly	147	2.26111e-71	1.921e-69
	BP_GO:0031497	chromatin assembly	145	2.50931e-71	2.04659e-69
	BP_GO:0006996	organelle organization	363	4.49908e-71	3.52832e-69
	BP_GO:0006334	nucleosome assembly	144	8.99853e-71	6.79556e-69
	BP_GO:0071824	protein-DNA complex subunit organization	147	2.35224e-69	1.71294e-67
	BP_GO:0034728	nucleosome organization	144	1.06711e-68	7.50285e-67
	BP_GO:0044238	primary metabolic process	2535	2.61391e-68	1.77659e-66
	BP_GO:0009058	biosynthetic process	1117	8.89659e-59	5.85166e-57
	BP_GO:0019538	protein metabolic process	1465	4.6958e-57	2.99211e-55
	BP_GO:0006259	DNA metabolic process	221	1.24842e-55	7.71371e-54
	BP_GO:0044237	cellular metabolic process	2271	1.71774e-54	1.03014e-52
	BP_GO:0043933	macromolecular complex subunit organization	259	2.5369e-54	1.47793e-52
	BP_GO:0006260	DNA replication	118	1.24159e-53	7.03224e-52
	BP_GO:0065003	macromolecular complex assembly	200	5.15785e-52	2.84239e-50
	BP_GO:0006461	protein complex assembly	177	2.96989e-49	1.59358e-47
	BP_GO:0034622	cellular macromolecular complex assembly	188	7.91168e-49	4.13639e-47
	BP_GO:0070271	protein complex biogenesis	177	1.96262e-48	1.00045e-46
	BP_GO:0071704	organic substance metabolic process	2561	2.87277e-46	1.42868e-44
	BP_GO:0071840	cellular component organization or biogenesis	521	4.3383e-45	2.10614e-43
	BP_GO:0016043	cellular component organization	440	7.9091e-44	3.75038e-42
	BP_GO:0007017	microtubule-based process	151	1.87737e-42	8.69991e-41
	BP_GO:0006139	nucleobase-containing compound metabolic process	663	3.70598e-42	1.67922e-40
	BP_GO:1901564	organonitrogen compound metabolic process	768	1.5804e-40	7.00527e-39
	BP_GO:0071822	protein complex subunit organization	192	2.76686e-38	1.20035e-36
	BP_GO:0090304	nucleic acid metabolic process	525	3.07267e-38	1.30525e-36
	BP_GO:0022607	cellular component assembly	221	1.87676e-37	7.80964e-36
	BP_GO:0046907	intracellular transport	180	3.02384e-37	1.23312e-35
	BP_GO:0051649	establishment of localization in cell	197	2.81253e-35	1.12446e-33
	BP_GO:0051641	cellular localization	200	2.44444e-34	9.58501e-33
	BP_GO:0044085	cellular component biogenesis	311	4.47954e-34	1.72336e-32
	BP_GO:0007049	cell cycle	102	3.57122e-31	1.34846e-29
	BP_GO:0006928	movement of cell or subcellular component	83	7.9157e-26	2.88216e-24
	BP_GO:0007018	microtubule-based movement	83	7.9157e-26	2.88216e-24
	BP_GO:0016192	vesicle-mediated transport	114	2.38647e-25	8.53685e-24
	BP_GO:0022402	cell cycle process	82	1.73525e-24	6.10031e-23
	BP_GO:1902589	single-organism organelle organization	137	2.28015e-24	7.88005e-23
	BP_GO:0006886	intracellular protein transport	116	6.70077e-23	2.27715e-21
	BP_GO:0034613	cellular protein localization	119	2.21994e-22	7.42042e-21
	BP_GO:0070727	cellular macromolecule localization	119	4.01555e-22	1.3206e-20
	BP_GO:0046483	heterocycle metabolic process	677	7.86076e-22	2.54414e-20
	BP_GO:0015031	protein transport	137	3.76425e-21	1.19927e-19
	BP_GO:0006974	cellular response to DNA damage stimulus	100	5.97938e-21	1.87569e-19
	BP_GO:0045184	establishment of protein localization	139	9.87204e-21	3.04986e-19
	BP_GO:0008104	protein localization	139	1.5869e-20	4.82937e-19
	BP_GO:0006281	DNA repair	97	3.98935e-20	1.19622e-18
	BP_GO:0000278	mitotic cell cycle	38	8.21379e-20	2.39256e-18
	BP_GO:1903047	mitotic cell cycle process	38	8.21379e-20	2.39256e-18
	BP_GO:0006261	DNA-dependent DNA replication	39	2.38915e-19	6.86124e-18
	BP_GO:0007059	chromosome segregation	37	2.87922e-18	8.1538e-17
	BP_GO:0006725	cellular aromatic compound metabolic process	681	7.09179e-18	1.98084e-16
	BP_GO:1901360	organic cyclic compound metabolic process	693	1.78976e-16	4.93152e-15
	BP_GO:0000280	nuclear division	35	2.4828e-16	6.74991e-15
	BP_GO:0033554	cellular response to stress	105	2.78766e-16	7.479e-15
	BP_GO:0098813	nuclear chromosome segregation	33	4.07362e-16	1.07871e-14
	BP_GO:0051716	cellular response to stimulus	255	1.81959e-14	4.75658e-13
	BP_GO:0006270	DNA replication initiation	23	7.40019e-14	1.91e-12
	BP_GO:0048285	organelle fission	39	2.1901e-13	5.58201e-12
	BP_GO:0048193	Golgi vesicle transport	33	1.21471e-12	3.05778e-11
	BP_GO:0007067	mitotic nuclear division	20	3.8386e-12	9.54502e-11
	BP_GO:0031399	regulation of protein modification process	36	5.0647e-12	1.24421e-10
	BP_GO:0051603	proteolysis involved in cellular protein catabolic process	54	2.20127e-11	5.34331e-10
	BP_GO:0006310	DNA recombination	40	2.717e-11	6.5176e-10
	BP_GO:1902582	single-organism intracellular transport	77	2.84568e-11	6.74692e-10
	BP_GO:0006479	protein methylation	30	3.26566e-11	7.56667e-10
	BP_GO:0008213	protein alkylation	30	3.26566e-11	7.56667e-10
	BP_GO:0000819	sister chromatid segregation	20	6.00217e-11	1.3751e-09
	BP_GO:0044257	cellular protein catabolic process	54	7.39243e-11	1.6748e-09
	BP_GO:0016568	chromatin modification	37	8.64929e-11	1.93801e-09
	BP_GO:0051128	regulation of cellular component organization	43	8.8131e-11	1.95325e-09
	BP_GO:0033043	regulation of organelle organization	31	1.09869e-10	2.40885e-09
	BP_GO:0033036	macromolecule localization	159	1.77077e-10	3.84107e-09
	BP_GO:0031396	regulation of protein ubiquitination	19	2.13285e-10	4.39282e-09
	BP_GO:0051340	regulation of ligase activity	19	2.13285e-10	4.39282e-09
	BP_GO:0051438	regulation of ubiquitin-protein transferase activity	19	2.13285e-10	4.39282e-09
	BP_GO:1903320	regulation of protein modification by small protein conjugation or removal	19	2.13285e-10	4.39282e-09
	BP_GO:1904666	regulation of ubiquitin protein ligase activity	19	2.13285e-10	4.39282e-09
	BP_GO:0006414	translational elongation	35	2.49364e-10	5.08453e-09
	BP_GO:0000226	microtubule cytoskeleton organization	33	7.19194e-10	1.45192e-08
	BP_GO:0000070	mitotic sister chromatid segregation	16	7.40813e-10	1.46652e-08
	BP_GO:0030261	chromosome condensation	16	7.40813e-10	1.46652e-08
	BP_GO:0033044	regulation of chromosome organization	18	7.55947e-10	1.48209e-08
	BP_GO:0007010	cytoskeleton organization	66	1.05732e-09	2.05321e-08
	BP_GO:0007264	small GTPase mediated signal transduction	56	1.20964e-09	2.32684e-08
	BP_GO:0051246	regulation of protein metabolic process	63	1.43605e-09	2.73655e-08
	BP_GO:0043412	macromolecule modification	800	2.12687e-09	4.01546e-08
	BP_GO:0007076	mitotic chromosome condensation	15	2.75999e-09	5.16294e-08
	BP_GO:0032268	regulation of cellular protein metabolic process	62	2.86596e-09	5.31245e-08
	BP_GO:0044265	cellular macromolecule catabolic process	69	3.94136e-09	7.24002e-08
	BP_GO:0030163	protein catabolic process	57	4.02115e-09	7.32065e-08
	BP_GO:0006464	cellular protein modification process	767	4.65143e-09	8.31953e-08
	BP_GO:0036211	protein modification process	767	4.65143e-09	8.31953e-08
	BP_GO:0022613	ribonucleoprotein complex biogenesis	84	4.84413e-09	8.58886e-08
	BP_GO:0051338	regulation of transferase activity	31	4.9477e-09	8.69687e-08
	BP_GO:0010564	regulation of cell cycle process	22	5.07582e-09	8.84581e-08
	BP_GO:0051301	cell division	36	5.176e-09	8.94395e-08
	BP_GO:0019941	modification-dependent protein catabolic process	46	7.62062e-09	1.29487e-07
	BP_GO:0043632	modification-dependent macromolecule catabolic process	46	7.62062e-09	1.29487e-07
	BP_GO:0051726	regulation of cell cycle	37	8.62734e-09	1.45381e-07
	BP_GO:0016070	RNA metabolic process	318	8.79925e-09	1.47063e-07
	BP_GO:0043414	macromolecule methylation	42	1.06989e-08	1.77358e-07
	BP_GO:0006511	ubiquitin-dependent protein catabolic process	45	1.64979e-08	2.71283e-07
	BP_GO:0006396	RNA processing	132	2.84923e-08	4.64766e-07
	BP_GO:0034968	histone lysine methylation	15	3.30476e-08	5.34794e-07
	BP_GO:0006890	retrograde vesicle-mediated transport, Golgi to ER	13	3.82896e-08	6.14744e-07
	BP_GO:0016458	gene silencing	27	4.177e-08	6.65383e-07
	BP_GO:0007346	regulation of mitotic cell cycle	20	4.6795e-08	7.39652e-07
	BP_GO:0016571	histone methylation	16	6.33422e-08	9.93498e-07
	BP_GO:0016569	covalent chromatin modification	24	1.33973e-07	2.06948e-06
	BP_GO:0031047	gene silencing by RNA	24	1.33973e-07	2.06948e-06
	BP_GO:0018205	peptidyl-lysine modification	23	1.44489e-07	2.21514e-06
	BP_GO:0009132	nucleoside diphosphate metabolic process	52	2.85365e-07	4.34224e-06
	BP_GO:0009259	ribonucleotide metabolic process	81	2.9012e-07	4.38189e-06
	BP_GO:0016570	histone modification	23	3.55002e-07	5.32243e-06
	BP_GO:0051321	meiotic cell cycle	17	3.7044e-07	5.51334e-06
	BP_GO:0051783	regulation of nuclear division	13	4.02403e-07	5.94565e-06
	BP_GO:0032012	regulation of ARF protein signal transduction	11	5.30835e-07	7.6764e-06
	BP_GO:0046578	regulation of Ras protein signal transduction	11	5.30835e-07	7.6764e-06
	BP_GO:0051056	regulation of small GTPase mediated signal transduction	11	5.30835e-07	7.6764e-06
	BP_GO:0009126	purine nucleoside monophosphate metabolic process	68	6.53264e-07	9.31473e-06
	BP_GO:0009167	purine ribonucleoside monophosphate metabolic process	68	6.53264e-07	9.31473e-06
	BP_GO:0045132	meiotic chromosome segregation	14	6.93256e-07	9.81632e-06
	BP_GO:0009150	purine ribonucleotide metabolic process	78	7.79862e-07	1.09278e-05
	BP_GO:0010605	negative regulation of macromolecule metabolic process	54	7.82469e-07	1.09278e-05
	BP_GO:0042254	ribosome biogenesis	69	9.32141e-07	1.29295e-05
	BP_GO:0009741	response to brassinosteroid	15	9.45136e-07	1.29338e-05
	BP_GO:0018022	peptidyl-lysine methylation	15	9.45136e-07	1.29338e-05
	BP_GO:0009123	nucleoside monophosphate metabolic process	70	9.8046e-07	1.33277e-05
	BP_GO:0071310	cellular response to organic substance	40	1.07876e-06	1.45669e-05
	BP_GO:0009141	nucleoside triphosphate metabolic process	67	1.12674e-06	1.51146e-05
	BP_GO:0006265	DNA topological change	17	1.21861e-06	1.61348e-05
	BP_GO:0031401	positive regulation of protein modification process	17	1.21861e-06	1.61348e-05
	BP_GO:0051052	regulation of DNA metabolic process	18	1.24186e-06	1.63365e-05
	BP_GO:0009892	negative regulation of metabolic process	56	1.35136e-06	1.71234e-05
	BP_GO:0007088	regulation of mitotic nuclear division	12	1.39406e-06	1.71234e-05
	BP_GO:0010639	negative regulation of organelle organization	12	1.39406e-06	1.71234e-05
	BP_GO:0010948	negative regulation of cell cycle process	12	1.39406e-06	1.71234e-05
	BP_GO:0010965	regulation of mitotic sister chromatid separation	12	1.39406e-06	1.71234e-05
	BP_GO:0030071	regulation of mitotic metaphase/anaphase transition	12	1.39406e-06	1.71234e-05
	BP_GO:0033045	regulation of sister chromatid segregation	12	1.39406e-06	1.71234e-05
	BP_GO:0033047	regulation of mitotic sister chromatid segregation	12	1.39406e-06	1.71234e-05
	BP_GO:0051129	negative regulation of cellular component organization	12	1.39406e-06	1.71234e-05
	BP_GO:0051983	regulation of chromosome segregation	12	1.39406e-06	1.71234e-05
	BP_GO:1902099	regulation of metaphase/anaphase transition of cell cycle	12	1.39406e-06	1.71234e-05
	BP_GO:0031398	positive regulation of protein ubiquitination	10	1.976e-06	2.33297e-05
	BP_GO:0045489	pectin biosynthetic process	10	1.976e-06	2.33297e-05
	BP_GO:0051351	positive regulation of ligase activity	10	1.976e-06	2.33297e-05
	BP_GO:0051443	positive regulation of ubiquitin-protein transferase activity	10	1.976e-06	2.33297e-05
	BP_GO:1903322	positive regulation of protein modification by small protein conjugation or removal	10	1.976e-06	2.33297e-05
	BP_GO:1904668	positive regulation of ubiquitin protein ligase activity	10	1.976e-06	2.33297e-05
	BP_GO:0006753	nucleoside phosphate metabolic process	115	1.97942e-06	2.33297e-05
	BP_GO:0006796	phosphate-containing compound metabolic process	778	2.05543e-06	2.40863e-05
	BP_GO:0006275	regulation of DNA replication	13	2.26679e-06	2.6113e-05
	BP_GO:1901987	regulation of cell cycle phase transition	13	2.26679e-06	2.6113e-05
	BP_GO:1901990	regulation of mitotic cell cycle phase transition	13	2.26679e-06	2.6113e-05
	BP_GO:0009161	ribonucleoside monophosphate metabolic process	68	2.79962e-06	3.20699e-05
	BP_GO:0006163	purine nucleotide metabolic process	80	2.99015e-06	3.4061e-05
	BP_GO:0006457	protein folding	104	3.24611e-06	3.67713e-05
	BP_GO:0007126	meiotic nuclear division	15	3.36413e-06	3.74834e-05
	BP_GO:0051302	regulation of cell division	15	3.36413e-06	3.74834e-05
	BP_GO:1903046	meiotic cell cycle process	15	3.36413e-06	3.74834e-05
	BP_GO:0000910	cytokinesis	23	3.66312e-06	4.05929e-05
	BP_GO:0006793	phosphorus metabolic process	778	3.90821e-06	4.30748e-05
	BP_GO:0009117	nucleotide metabolic process	113	4.37963e-06	4.80111e-05
	BP_GO:0016482	cytoplasmic transport	47	4.5712e-06	4.9524e-05
	BP_GO:0006096	glycolytic process	44	4.68765e-06	4.9524e-05
	BP_GO:0006757	ATP generation from ADP	44	4.68765e-06	4.9524e-05
	BP_GO:0009135	purine nucleoside diphosphate metabolic process	44	4.68765e-06	4.9524e-05
	BP_GO:0009179	purine ribonucleoside diphosphate metabolic process	44	4.68765e-06	4.9524e-05
	BP_GO:0009185	ribonucleoside diphosphate metabolic process	44	4.68765e-06	4.9524e-05
	BP_GO:0046031	ADP metabolic process	44	4.68765e-06	4.9524e-05
	BP_GO:0031400	negative regulation of protein modification process	11	4.80164e-06	5.02079e-05
	BP_GO:2001251	negative regulation of chromosome organization	11	4.80164e-06	5.02079e-05
	BP_GO:0006165	nucleoside diphosphate phosphorylation	47	6.50741e-06	6.73533e-05
	BP_GO:0046939	nucleotide phosphorylation	47	6.50741e-06	6.73533e-05
	BP_GO:0071702	organic substance transport	178	7.94264e-06	8.17521e-05
	BP_GO:0009755	hormone-mediated signaling pathway	30	7.97875e-06	8.17521e-05
	BP_GO:0009199	ribonucleoside triphosphate metabolic process	62	8.88418e-06	9.05742e-05
	BP_GO:0009742	brassinosteroid mediated signaling pathway	13	9.08546e-06	9.17092e-05
	BP_GO:0071367	cellular response to brassinosteroid stimulus	13	9.08546e-06	9.17092e-05
	BP_GO:1901137	carbohydrate derivative biosynthetic process	78	9.62164e-06	9.6643e-05
	BP_GO:0051347	positive regulation of transferase activity	15	1.00884e-05	0.000100835
	BP_GO:0032270	positive regulation of cellular protein metabolic process	20	1.28669e-05	0.000127357
	BP_GO:0051247	positive regulation of protein metabolic process	20	1.28669e-05	0.000127357
	BP_GO:0032870	cellular response to hormone stimulus	30	1.30504e-05	0.000127932
	BP_GO:0071495	cellular response to endogenous stimulus	30	1.30504e-05	0.000127932
	BP_GO:0014070	response to organic cyclic compound	23	1.36262e-05	0.000132937
	BP_GO:0070887	cellular response to chemical stimulus	42	1.61807e-05	0.000157107
	BP_GO:0051782	negative regulation of cell division	10	1.64277e-05	0.000158
	BP_GO:0051784	negative regulation of nuclear division	10	1.64277e-05	0.000158
	BP_GO:0071407	cellular response to organic cyclic compound	21	2.08686e-05	0.00019977
	BP_GO:0046034	ATP metabolic process	57	2.22336e-05	0.000211842
	BP_GO:0048519	negative regulation of biological process	69	2.24883e-05	0.000213273
	BP_GO:0016310	phosphorylation	612	2.30405e-05	0.000217059
	BP_GO:0019693	ribose phosphate metabolic process	85	2.31004e-05	0.000217059
	BP_GO:0009262	deoxyribonucleotide metabolic process	11	2.35433e-05	0.000220206
	BP_GO:0009144	purine nucleoside triphosphate metabolic process	60	2.4387e-05	0.000225573
	BP_GO:0009205	purine ribonucleoside triphosphate metabolic process	60	2.4387e-05	0.000225573
	BP_GO:0006090	pyruvate metabolic process	47	2.44491e-05	0.000225573
	BP_GO:0032259	methylation	44	2.71884e-05	0.000249717
	BP_GO:0000724	double-strand break repair via homologous recombination	14	2.84041e-05	0.000257404
	BP_GO:0000725	recombinational repair	14	2.84041e-05	0.000257404
	BP_GO:0040029	regulation of gene expression, epigenetic	14	2.84041e-05	0.000257404
	BP_GO:0010033	response to organic substance	86	3.42924e-05	0.00030939
	BP_GO:0018193	peptidyl-amino acid modification	40	5.33348e-05	0.000429028
	BP_GO:0097306	cellular response to alcohol	16	5.36669e-05	0.000429028
	BP_GO:0000281	mitotic cytokinesis	9	5.5759e-05	0.000429028
	BP_GO:0000911	cytokinesis by cell plate formation	9	5.5759e-05	0.000429028
	BP_GO:0007093	mitotic cell cycle checkpoint	9	5.5759e-05	0.000429028
	BP_GO:0007094	mitotic spindle assembly checkpoint	9	5.5759e-05	0.000429028
	BP_GO:0009895	negative regulation of catabolic process	9	5.5759e-05	0.000429028
	BP_GO:0031330	negative regulation of cellular catabolic process	9	5.5759e-05	0.000429028
	BP_GO:0031397	negative regulation of protein ubiquitination	9	5.5759e-05	0.000429028
	BP_GO:0031577	spindle checkpoint	9	5.5759e-05	0.000429028
	BP_GO:0032435	negative regulation of proteasomal ubiquitin-dependent protein catabolic process	9	5.5759e-05	0.000429028
	BP_GO:0032506	cytokinetic process	9	5.5759e-05	0.000429028
	BP_GO:0033046	negative regulation of sister chromatid segregation	9	5.5759e-05	0.000429028
	BP_GO:0033048	negative regulation of mitotic sister chromatid segregation	9	5.5759e-05	0.000429028
	BP_GO:0042177	negative regulation of protein catabolic process	9	5.5759e-05	0.000429028
	BP_GO:0045839	negative regulation of mitotic nuclear division	9	5.5759e-05	0.000429028
	BP_GO:0045841	negative regulation of mitotic metaphase/anaphase transition	9	5.5759e-05	0.000429028
	BP_GO:0045861	negative regulation of proteolysis	9	5.5759e-05	0.000429028
	BP_GO:0045930	negative regulation of mitotic cell cycle	9	5.5759e-05	0.000429028
	BP_GO:0051017	actin filament bundle assembly	9	5.5759e-05	0.000429028
	BP_GO:0051348	negative regulation of transferase activity	9	5.5759e-05	0.000429028
	BP_GO:0051352	negative regulation of ligase activity	9	5.5759e-05	0.000429028
	BP_GO:0051436	negative regulation of ubiquitin-protein ligase activity involved in mitotic cell cycle	9	5.5759e-05	0.000429028
	BP_GO:0051439	regulation of ubiquitin-protein ligase activity involved in mitotic cell cycle	9	5.5759e-05	0.000429028
	BP_GO:0051444	negative regulation of ubiquitin-protein transferase activity	9	5.5759e-05	0.000429028
	BP_GO:0051985	negative regulation of chromosome segregation	9	5.5759e-05	0.000429028
	BP_GO:0061572	actin filament bundle organization	9	5.5759e-05	0.000429028
	BP_GO:0071173	spindle assembly checkpoint	9	5.5759e-05	0.000429028
	BP_GO:0071174	mitotic spindle checkpoint	9	5.5759e-05	0.000429028
	BP_GO:1901799	negative regulation of proteasomal protein catabolic process	9	5.5759e-05	0.000429028
	BP_GO:1901988	negative regulation of cell cycle phase transition	9	5.5759e-05	0.000429028
	BP_GO:1901991	negative regulation of mitotic cell cycle phase transition	9	5.5759e-05	0.000429028
	BP_GO:1902100	negative regulation of metaphase/anaphase transition of cell cycle	9	5.5759e-05	0.000429028
	BP_GO:1902410	mitotic cytokinetic process	9	5.5759e-05	0.000429028
	BP_GO:1903051	negative regulation of proteolysis involved in cellular protein catabolic process	9	5.5759e-05	0.000429028
	BP_GO:1903321	negative regulation of protein modification by small protein conjugation or removal	9	5.5759e-05	0.000429028
	BP_GO:1903363	negative regulation of cellular protein catabolic process	9	5.5759e-05	0.000429028
	BP_GO:1904667	negative regulation of ubiquitin protein ligase activity	9	5.5759e-05	0.000429028
	BP_GO:2000816	negative regulation of mitotic sister chromatid separation	9	5.5759e-05	0.000429028
	BP_GO:0006839	mitochondrial transport	19	6.0412e-05	0.000463083
	BP_GO:0048638	regulation of developmental growth	15	6.24652e-05	0.000477028
	BP_GO:0009119	ribonucleoside metabolic process	77	6.7718e-05	0.000515213
	BP_GO:0006220	pyrimidine nucleotide metabolic process	25	7.36564e-05	0.000556862
	BP_GO:0009219	pyrimidine deoxyribonucleotide metabolic process	10	7.45578e-05	0.000556862
	BP_GO:0009394	2'-deoxyribonucleotide metabolic process	10	7.45578e-05	0.000556862
	BP_GO:0019692	deoxyribose phosphate metabolic process	10	7.45578e-05	0.000556862
	BP_GO:1990542	mitochondrial transmembrane transport	10	7.45578e-05	0.000556862
	BP_GO:0001731	formation of translation preinitiation complex	12	8.33547e-05	0.000618037
	BP_GO:0007034	vacuolar transport	12	8.33547e-05	0.000618037
	BP_GO:0042278	purine nucleoside metabolic process	74	8.48836e-05	0.000624829
	BP_GO:0046128	purine ribonucleoside metabolic process	74	8.48836e-05	0.000624829
	BP_GO:0006913	nucleocytoplasmic transport	20	8.82491e-05	0.000642643
	BP_GO:0030154	cell differentiation	20	8.82491e-05	0.000642643
	BP_GO:0051169	nuclear transport	20	8.82491e-05	0.000642643
	BP_GO:0006302	double-strand break repair	17	9.1748e-05	0.000663384
	BP_GO:0070925	organelle assembly	17	9.1748e-05	0.000663384
	BP_GO:0006497	protein lipidation	7	0.000101819	0.000718515
	BP_GO:0006505	GPI anchor metabolic process	7	0.000101819	0.000718515
	BP_GO:0006506	GPI anchor biosynthetic process	7	0.000101819	0.000718515
	BP_GO:0042157	lipoprotein metabolic process	7	0.000101819	0.000718515
	BP_GO:0042158	lipoprotein biosynthetic process	7	0.000101819	0.000718515
	BP_GO:0051013	microtubule severing	7	0.000101819	0.000718515
	BP_GO:0055086	nucleobase-containing small molecule metabolic process	126	0.00010184	0.000718515
	BP_GO:0040008	regulation of growth	16	0.000111802	0.000786082
	BP_GO:0006284	base-excision repair	15	0.000134842	0.000944819
	MF_GO:0046982	protein heterodimerization activity	405	1.05061e-180	9.60259e-178
	MF_GO:0005198	structural molecule activity	554	5.57994e-172	2.55003e-169
	MF_GO:0003735	structural constituent of ribosome	495	5.59118e-154	1.70345e-151
	MF_GO:0005515	protein binding	1979	3.04932e-122	6.96769e-120
	MF_GO:0003676	nucleic acid binding	1393	2.4649e-82	4.50584e-80
	MF_GO:0046983	protein dimerization activity	517	1.66247e-78	2.5325e-76
	MF_GO:0005488	binding	4326	5.36747e-53	7.00839e-51
	MF_GO:0003677	DNA binding	900	6.4442e-48	7.3625e-46
	MF_GO:0044877	macromolecular complex binding	179	1.56241e-46	1.58672e-44
	MF_GO:0032403	protein complex binding	146	3.59508e-40	3.2859e-38
	MF_GO:1901363	heterocyclic compound binding	2680	1.19527e-39	9.93157e-38
	MF_GO:0097159	organic cyclic compound binding	2680	1.34158e-39	1.02184e-37
	MF_GO:0015631	tubulin binding	126	1.24173e-36	8.73032e-35
	MF_GO:0008017	microtubule binding	120	6.91481e-35	4.51438e-33
	MF_GO:0001882	nucleoside binding	1275	3.30357e-33	2.01297e-31
	MF_GO:0032549	ribonucleoside binding	1272	8.86987e-33	5.06691e-31
	MF_GO:0035639	purine ribonucleoside triphosphate binding	1178	1.09953e-32	5.91158e-31
	MF_GO:0001883	purine nucleoside binding	1266	2.67612e-32	1.22298e-30
	MF_GO:0032550	purine ribonucleoside binding	1266	2.67612e-32	1.22298e-30
	MF_GO:0032555	purine ribonucleotide binding	1266	2.67612e-32	1.22298e-30
	MF_GO:0017076	purine nucleotide binding	1269	3.6292e-32	1.57957e-30
	MF_GO:0017111	nucleoside-triphosphatase activity	302	8.0364e-32	3.33876e-30
	MF_GO:0036094	small molecule binding	1509	1.32393e-30	5.26117e-29
	MF_GO:0016818	hydrolase activity, acting on acid anhydrides, in phosphorus-containing anhydrides	316	1.5573e-30	5.93072e-29
	MF_GO:0016462	pyrophosphatase activity	315	1.99199e-30	7.28273e-29
	MF_GO:0000166	nucleotide binding	1480	4.32119e-30	1.4628e-28
	MF_GO:1901265	nucleoside phosphate binding	1480	4.32119e-30	1.4628e-28
	MF_GO:0016817	hydrolase activity, acting on acid anhydrides	317	9.3834e-30	3.06301e-28
	MF_GO:0008092	cytoskeletal protein binding	152	4.1446e-29	1.30626e-27
	MF_GO:0032553	ribonucleotide binding	1268	3.10482e-28	9.45936e-27
	MF_GO:0097367	carbohydrate derivative binding	1280	6.11694e-27	1.80351e-25
	MF_GO:0003777	microtubule motor activity	83	2.50434e-25	7.15303e-24
	MF_GO:0003774	motor activity	86	4.88548e-24	1.35313e-22
	MF_GO:0003723	RNA binding	268	4.05728e-22	1.09069e-20
	MF_GO:0005524	ATP binding	1031	8.66892e-22	2.26383e-20
	MF_GO:0030554	adenyl nucleotide binding	1122	1.00416e-21	2.54945e-20
	MF_GO:0032559	adenyl ribonucleotide binding	1119	1.12889e-21	2.78866e-20
	MF_GO:0003924	GTPase activity	92	2.27974e-21	5.48337e-20
	MF_GO:0008094	DNA-dependent ATPase activity	36	1.23374e-16	2.89139e-15
	MF_GO:0043168	anion binding	1336	1.92402e-16	4.3964e-15
	MF_GO:0005525	GTP binding	147	5.02013e-16	1.09248e-14
	MF_GO:0032561	guanyl ribonucleotide binding	147	5.02013e-16	1.09248e-14
	MF_GO:0019001	guanyl nucleotide binding	147	1.47672e-15	3.13888e-14
	MF_GO:0003678	DNA helicase activity	33	2.49379e-14	5.18028e-13
	MF_GO:0047262	polygalacturonate 4-alpha-galacturonosyltransferase activity	25	1.46812e-12	2.98191e-11
	MF_GO:0004386	helicase activity	44	1.28878e-11	2.56074e-10
	MF_GO:0008536	Ran GTPase binding	21	2.27641e-11	4.24619e-10
	MF_GO:0017016	Ras GTPase binding	21	2.27641e-11	4.24619e-10
	MF_GO:0031267	small GTPase binding	21	2.27641e-11	4.24619e-10
	MF_GO:0003682	chromatin binding	29	4.15714e-11	7.59925e-10
	MF_GO:0042393	histone binding	18	6.92553e-11	1.24116e-09
	MF_GO:0051020	GTPase binding	21	1.93811e-10	3.40659e-09
	MF_GO:0019899	enzyme binding	32	4.56158e-10	7.86657e-09
	MF_GO:0003918	DNA topoisomerase type II (ATP-hydrolyzing) activity	15	3.42705e-09	5.69221e-08
	MF_GO:0061505	DNA topoisomerase II activity	15	3.42705e-09	5.69221e-08
	MF_GO:0008135	translation factor activity, RNA binding	54	3.48757e-09	5.69221e-08
	MF_GO:0019843	rRNA binding	37	6.71945e-09	1.07747e-07
	MF_GO:0018024	histone-lysine N-methyltransferase activity	22	2.35564e-08	3.64925e-07
	MF_GO:0042054	histone methyltransferase activity	22	2.35564e-08	3.64925e-07
	MF_GO:0003743	translation initiation factor activity	31	3.56003e-08	5.42311e-07
	MF_GO:0016779	nucleotidyltransferase activity	79	1.20044e-07	1.79869e-06
	MF_GO:0003887	DNA-directed DNA polymerase activity	20	1.96066e-07	2.82405e-06
	MF_GO:0034061	DNA polymerase activity	20	1.96066e-07	2.82405e-06
	MF_GO:0016278	lysine N-methyltransferase activity	22	2.00835e-07	2.82405e-06
	MF_GO:0016279	protein-lysine N-methyltransferase activity	22	2.00835e-07	2.82405e-06
	MF_GO:0034062	RNA polymerase activity	46	5.92687e-07	8.20782e-06
	MF_GO:0005086	ARF guanyl-nucleotide exchange factor activity	11	6.21522e-07	8.47867e-06
	MF_GO:0003899	DNA-directed RNA polymerase activity	43	7.88995e-07	1.0605e-05
	MF_GO:0003697	single-stranded DNA binding	16	1.38662e-06	1.83678e-05
	MF_GO:0003916	DNA topoisomerase activity	17	1.51969e-06	1.98428e-05
	MF_GO:0008097	5S rRNA binding	12	1.64819e-06	2.12175e-05
	MF_GO:0010997	anaphase-promoting complex binding	10	2.28011e-06	2.7787e-05
	MF_GO:0055103	ligase regulator activity	10	2.28011e-06	2.7787e-05
	MF_GO:0055106	ubiquitin-protein transferase regulator activity	10	2.28011e-06	2.7787e-05
	MF_GO:0097027	ubiquitin-protein transferase activator activity	10	2.28011e-06	2.7787e-05
	MF_GO:0005085	guanyl-nucleotide exchange factor activity	21	3.09564e-06	3.72292e-05
	MF_GO:0016772	transferase activity, transferring phosphorus-containing groups	718	4.55536e-06	5.40727e-05
	MF_GO:0008276	protein methyltransferase activity	23	4.79123e-06	5.61434e-05
	MF_GO:0042623	ATPase activity, coupled	76	1.67004e-05	0.000193217
	MF_GO:0003746	translation elongation factor activity	23	1.76422e-05	0.000201563
	MF_GO:0004298	threonine-type endopeptidase activity	10	1.8866e-05	0.000207754
	MF_GO:0016417	S-acyltransferase activity	10	1.8866e-05	0.000207754
	MF_GO:0070003	threonine-type peptidase activity	10	1.8866e-05	0.000207754
	MF_GO:0005200	structural constituent of cytoskeleton	22	2.16734e-05	0.000235827
	MF_GO:0004576	oligosaccharyl transferase activity	8	3.06757e-05	0.000329854
	MF_GO:0004003	ATP-dependent DNA helicase activity	12	3.23791e-05	0.000336302
	MF_GO:0004520	endodeoxyribonuclease activity	12	3.23791e-05	0.000336302
	MF_GO:0004536	deoxyribonuclease activity	12	3.23791e-05	0.000336302
	MF_GO:0008170	N-methyltransferase activity	26	4.62223e-05	0.000474687
	MF_GO:0005096	GTPase activator activity	12	9.71356e-05	0.000986466
	CC_GO:0043228	non-membrane-bounded organelle	1114	6.61835e-283	1.37993e-280
	CC_GO:0043232	intracellular non-membrane-bounded organelle	1114	6.61835e-283	1.37993e-280
	CC_GO:0032991	macromolecular complex	1357	2.2763e-278	3.16406e-276
	CC_GO:0044427	chromosomal part	472	5.43847e-179	5.6696e-177
	CC_GO:0005694	chromosome	492	1.30906e-174	1.09175e-172
	CC_GO:0044815	DNA packaging complex	423	1.77897e-171	1.23638e-169
	CC_GO:0032993	protein-DNA complex	419	1.47907e-169	8.81102e-168
	CC_GO:0000786	nucleosome	413	1.10876e-166	5.7794e-165
	CC_GO:0005622	intracellular	2336	1.58975e-166	7.36584e-165
	CC_GO:0044424	intracellular part	2252	1.2044e-165	5.02237e-164
	CC_GO:0000785	chromatin	420	1.83496e-163	6.95618e-162
	CC_GO:0044464	cell part	2427	4.5211e-161	1.57108e-159
	CC_GO:0005623	cell	2435	5.83414e-155	1.87141e-153
	CC_GO:0043226	organelle	1911	3.28177e-146	9.775e-145
	CC_GO:0043229	intracellular organelle	1910	7.01978e-146	1.9515e-144
	CC_GO:0043234	protein complex	805	2.96534e-134	7.72843e-133
	CC_GO:0030529	intracellular ribonucleoprotein complex	566	9.58023e-113	2.21942e-111
	CC_GO:1990904	ribonucleoprotein complex	566	9.58023e-113	2.21942e-111
	CC_GO:0005840	ribosome	496	6.02969e-108	1.32336e-106
	CC_GO:0044422	organelle part	994	1.64006e-94	3.41952e-93
	CC_GO:0044446	intracellular organelle part	993	3.12995e-94	6.21519e-93
	CC_GO:0005634	nucleus	909	6.9297e-81	1.31349e-79
	CC_GO:0044444	cytoplasmic part	1090	5.87181e-39	1.06458e-37
	CC_GO:0098588	bounding membrane of organelle	222	8.75716e-39	1.52156e-37
	CC_GO:0044428	nuclear part	249	3.04213e-37	5.07427e-36
	CC_GO:0005737	cytoplasm	1255	5.98166e-37	9.59366e-36
	CC_GO:0031981	nuclear lumen	179	1.75029e-34	2.70322e-33
	CC_GO:0098805	whole membrane	166	5.05641e-34	7.53044e-33
	CC_GO:0005730	nucleolus	134	1.83317e-32	2.63597e-31
	CC_GO:0043233	organelle lumen	189	1.08059e-31	1.4436e-30
	CC_GO:0070013	intracellular organelle lumen	189	1.08059e-31	1.4436e-30
	CC_GO:0031090	organelle membrane	247	1.1078e-31	1.4436e-30
	CC_GO:0031974	membrane-enclosed lumen	193	1.24244e-31	1.56999e-30
	CC_GO:0043227	membrane-bounded organelle	1239	3.07119e-24	3.5922e-23
	CC_GO:0005911	cell-cell junction	124	3.27347e-24	3.5922e-23
	CC_GO:0009506	plasmodesma	124	3.27347e-24	3.5922e-23
	CC_GO:0030054	cell junction	124	3.27347e-24	3.5922e-23
	CC_GO:0055044	symplast	124	3.27347e-24	3.5922e-23
	CC_GO:0043231	intracellular membrane-bounded organelle	1238	4.16224e-24	4.4504e-23
	CC_GO:0044391	ribosomal subunit	89	2.21246e-22	2.30649e-21
	CC_GO:0005774	vacuolar membrane	105	3.56035e-22	3.53492e-21
	CC_GO:0044437	vacuolar part	105	3.56035e-22	3.53492e-21
	CC_GO:0044431	Golgi apparatus part	77	1.64792e-20	1.5981e-19
	CC_GO:0005794	Golgi apparatus	111	2.32074e-20	2.19943e-19
	CC_GO:0005829	cytosol	192	4.41543e-20	4.09163e-19
	CC_GO:0005773	vacuole	116	5.06521e-18	4.59172e-17
	CC_GO:0030117	membrane coat	50	2.40432e-17	2.08876e-16
	CC_GO:0048475	coated membrane	50	2.40432e-17	2.08876e-16
	CC_GO:0012505	endomembrane system	199	1.08338e-16	9.21982e-16
	CC_GO:0000139	Golgi membrane	53	7.41523e-16	6.1843e-15
	CC_GO:0015935	small ribosomal subunit	46	2.42668e-14	1.98417e-13
	CC_GO:0015630	microtubule cytoskeleton	70	5.34757e-12	4.28834e-11
	CC_GO:0005798	Golgi-associated vesicle	29	9.30843e-12	7.18817e-11
	CC_GO:0030660	Golgi-associated vesicle membrane	29	9.30843e-12	7.18817e-11
	CC_GO:0044433	cytoplasmic vesicle part	34	1.65819e-11	1.25721e-10
	CC_GO:0005886	plasma membrane	189	3.45358e-11	2.57168e-10
	CC_GO:0030659	cytoplasmic vesicle membrane	33	4.19562e-11	3.0165e-10
	CC_GO:0030662	coated vesicle membrane	33	4.19562e-11	3.0165e-10
	CC_GO:0030120	vesicle coat	32	1.05741e-10	7.47354e-10
	CC_GO:0044430	cytoskeletal part	77	2.21742e-10	1.54111e-09
	CC_GO:0012506	vesicle membrane	34	2.86664e-10	1.95965e-09
	CC_GO:0030126	COPI vesicle coat	20	6.37553e-10	4.15406e-09
	CC_GO:0030137	COPI-coated vesicle	20	6.37553e-10	4.15406e-09
	CC_GO:0030663	COPI-coated vesicle membrane	20	6.37553e-10	4.15406e-09
	CC_GO:0015934	large ribosomal subunit	43	9.72132e-10	6.2366e-09
	CC_GO:0005741	mitochondrial outer membrane	26	5.94255e-09	3.75461e-08
	CC_GO:0005852	eukaryotic translation initiation factor 3 complex	29	6.41619e-09	3.99336e-08
	CC_GO:0042555	MCM complex	17	1.53542e-08	9.41576e-08
	CC_GO:0019867	outer membrane	31	3.79639e-08	2.29434e-07
	CC_GO:0031968	organelle outer membrane	28	5.15126e-08	3.06868e-07
	CC_GO:0005874	microtubule	48	2.10442e-07	1.23598e-06
	CC_GO:0071944	cell periphery	255	2.71784e-07	1.57408e-06
	CC_GO:0099512	supramolecular fiber	48	3.79595e-07	2.13907e-06
	CC_GO:0099513	polymeric cytoskeletal fiber	48	3.79595e-07	2.13907e-06
	CC_GO:0016023	cytoplasmic, membrane-bounded vesicle	36	4.01306e-07	2.2019e-06
	CC_GO:0031410	cytoplasmic vesicle	36	4.01306e-07	2.2019e-06
	CC_GO:0031982	vesicle	37	8.48928e-07	4.5385e-06
	CC_GO:0031988	membrane-bounded vesicle	37	8.48928e-07	4.5385e-06
	CC_GO:0031966	mitochondrial membrane	48	1.1578e-06	6.11144e-06
	CC_GO:0000502	proteasome complex	15	1.38172e-06	7.1133e-06
	CC_GO:0098687	chromosomal region	15	1.38172e-06	7.1133e-06
	CC_GO:0005740	mitochondrial envelope	52	1.5105e-06	7.68145e-06
	CC_GO:0030135	coated vesicle	34	1.62148e-06	8.08967e-06
	CC_GO:0005856	cytoskeleton	82	1.62957e-06	8.08967e-06
	CC_GO:0044429	mitochondrial part	62	1.69333e-06	8.30728e-06
	CC_GO:0000793	condensed chromosome	23	3.2366e-06	1.56937e-05
	CC_GO:0005802	trans-Golgi network	22	7.21976e-06	3.4605e-05
	CC_GO:0098791	Golgi subcompartment	23	8.40922e-06	3.98482e-05
	CC_GO:0000775	chromosome, centromeric region	13	1.0107e-05	4.73552e-05
	CC_GO:0000228	nuclear chromosome	19	1.07166e-05	4.96535e-05
	CC_GO:0000796	condensin complex	10	2.55234e-05	0.000115687
	CC_GO:0005815	microtubule organizing center	10	2.55234e-05	0.000115687
	CC_GO:0030118	clathrin coat	13	5.14588e-05	0.000230735
	CC_GO:0000808	origin recognition complex	9	7.35639e-05	0.000326342
	CC_GO:0005732	small nucleolar ribonucleoprotein complex	14	7.79364e-05	0.0003421
	CC_GO:0098798	mitochondrial protein complex	16	0.000126403	0.000549063
	CC_GO:0005768	endosome	23	0.000180714	0.000776884
	CC_GO:0005839	proteasome core complex	10	0.000192221	0.00080966
	CC_GO:0009524	phragmoplast	10	0.000192221	0.00080966
	CC_GO:0005657	replication fork	8	0.000211981	0.000883962
	CC_GO:0005819	spindle	14	0.000237995	0.000982615
Darkorange2	MF_GO:0016746	transferase activity, transferring acyl groups	9	1.20509e-09	4.2178e-08
	MF_GO:0016747	transferase activity, transferring acyl groups other than amino-acyl groups	8	1.20684e-08	2.11197e-07
Darkred	BP_GO:0006464	cellular protein modification process	83	3.8231e-14	1.03797e-11
	BP_GO:0036211	protein modification process	83	3.8231e-14	1.03797e-11
	BP_GO:0043412	macromolecule modification	83	4.18304e-13	7.57131e-11
	BP_GO:0006468	protein phosphorylation	66	5.39028e-12	7.31731e-10
	BP_GO:0031323	regulation of cellular metabolic process	56	2.39004e-11	2.46686e-09
	BP_GO:0019222	regulation of metabolic process	57	2.72581e-11	2.46686e-09
	BP_GO:0031326	regulation of cellular biosynthetic process	53	6.36762e-11	4.44196e-09
	BP_GO:0009889	regulation of biosynthetic process	53	6.54433e-11	4.44196e-09
	BP_GO:0016310	phosphorylation	67	7.53245e-11	4.54458e-09
	BP_GO:0051171	regulation of nitrogen compound metabolic process	53	9.3154e-11	4.76979e-09
	BP_GO:0006796	phosphate-containing compound metabolic process	78	9.66256e-11	4.76979e-09
	BP_GO:0006793	phosphorus metabolic process	78	1.17249e-10	5.3055e-09
	BP_GO:0006355	regulation of transcription, DNA-templated	50	1.52339e-10	5.51467e-09
	BP_GO:1903506	regulation of nucleic acid-templated transcription	50	1.52339e-10	5.51467e-09
	BP_GO:2001141	regulation of RNA biosynthetic process	50	1.52339e-10	5.51467e-09
	BP_GO:0050794	regulation of cellular process	69	1.85689e-10	6.30181e-09
	BP_GO:0051252	regulation of RNA metabolic process	50	2.00981e-10	6.41958e-09
	BP_GO:0010468	regulation of gene expression	52	2.98641e-10	9.00901e-09
	BP_GO:0019219	regulation of nucleobase-containing compound metabolic process	50	3.96101e-10	1.11492e-08
	BP_GO:0010556	regulation of macromolecule biosynthetic process	51	4.31185e-10	1.11492e-08
	BP_GO:2000112	regulation of cellular macromolecule biosynthetic process	51	4.31185e-10	1.11492e-08
	BP_GO:0050789	regulation of biological process	70	4.60985e-10	1.13779e-08
	BP_GO:0060255	regulation of macromolecule metabolic process	53	6.17088e-10	1.45686e-08
	BP_GO:0080090	regulation of primary metabolic process	52	9.39449e-10	2.1255e-08
	BP_GO:0065007	biological regulation	70	4.52849e-09	9.83587e-08
	BP_GO:0010337	regulation of salicylic acid metabolic process	4	2.4506e-07	5.11798e-06
	BP_GO:0044267	cellular protein metabolic process	83	4.54634e-07	9.1432e-06
	BP_GO:0019538	protein metabolic process	91	4.84435e-06	9.39458e-05
	BP_GO:2000022	regulation of jasmonic acid mediated signaling pathway	3	1.3228e-05	0.000247683
	BP_GO:0010565	regulation of cellular ketone metabolic process	4	1.50624e-05	0.000272629
	MF_GO:0001071	nucleic acid binding transcription factor activity	46	7.81504e-17	6.48648e-15
	MF_GO:0003700	transcription factor activity, sequence-specific DNA binding	46	7.81504e-17	6.48648e-15
	MF_GO:0005509	calcium ion binding	35	2.4296e-14	1.34438e-12
	MF_GO:0043167	ion binding	171	8.04963e-11	3.3406e-09
	MF_GO:0004672	protein kinase activity	66	2.13938e-10	7.10275e-09
	MF_GO:0005488	binding	272	4.23159e-10	1.17074e-08
	MF_GO:0016773	phosphotransferase activity, alcohol group as acceptor	67	2.40529e-09	5.70396e-08
	MF_GO:0016301	kinase activity	67	9.4512e-09	1.96112e-07
	MF_GO:0043169	cation binding	94	2.51615e-08	4.64089e-07
	MF_GO:0046872	metal ion binding	91	8.1044e-08	1.34533e-06
	MF_GO:0043565	sequence-specific DNA binding	23	1.17311e-07	1.77033e-06
	MF_GO:0016772	transferase activity, transferring phosphorus-containing groups	68	1.53159e-07	2.1187e-06
	MF_GO:0004702	receptor signaling protein serine/threonine kinase activity	6	1.82261e-05	0.00021611
	MF_GO:0004707	MAP kinase activity	6	1.82261e-05	0.00021611
	MF_GO:0003830	beta-1,4-mannosylglycoprotein 4-beta-N-acetylglucosaminyltransferase activity	3	3.69097e-05	0.000408467
	MF_GO:0003677	DNA binding	58	5.21517e-05	0.000541074
	MF_GO:0032559	adenyl ribonucleotide binding	78	6.20202e-05	0.000605609
	MF_GO:0030554	adenyl nucleotide binding	78	6.80692e-05	0.000627749
	MF_GO:0008375	acetylglucosaminyltransferase activity	6	7.68662e-05	0.000671568
	MF_GO:0005524	ATP binding	72	8.26056e-05	0.000685627
	MF_GO:0015035	protein disulfide oxidoreductase activity	9	0.000100008	0.000790543
	MF_GO:0015036	disulfide oxidoreductase activity	9	0.000129201	0.000974881
Darkturquoise	BP_GO:0015979	photosynthesis	83	3.6947e-50	2.50131e-47
	BP_GO:0009765	photosynthesis, light harvesting	50	3.6272e-48	1.22781e-45
	BP_GO:0019684	photosynthesis, light reaction	55	8.11304e-42	1.83084e-39
	BP_GO:0006091	generation of precursor metabolites and energy	56	4.39258e-22	7.43444e-20
	BP_GO:0018298	protein-chromophore linkage	16	1.11414e-13	1.50855e-11
	BP_GO:0051252	regulation of RNA metabolic process	101	6.99391e-11	7.89146e-09
	BP_GO:0019219	regulation of nucleobase-containing compound metabolic process	101	2.10707e-10	2.03784e-08
	BP_GO:0006355	regulation of transcription, DNA-templated	98	4.76405e-10	3.22526e-08
	BP_GO:1903506	regulation of nucleic acid-templated transcription	98	4.76405e-10	3.22526e-08
	BP_GO:2001141	regulation of RNA biosynthetic process	98	4.76405e-10	3.22526e-08
	BP_GO:0051171	regulation of nitrogen compound metabolic process	101	4.33418e-09	2.66749e-07
	BP_GO:0010556	regulation of macromolecule biosynthetic process	98	1.24246e-08	6.47037e-07
	BP_GO:2000112	regulation of cellular macromolecule biosynthetic process	98	1.24246e-08	6.47037e-07
	BP_GO:0031323	regulation of cellular metabolic process	103	1.95711e-08	9.19148e-07
	BP_GO:0031326	regulation of cellular biosynthetic process	98	2.09374e-08	9.19148e-07
	BP_GO:0009889	regulation of biosynthetic process	98	2.17229e-08	9.19148e-07
	BP_GO:0080090	regulation of primary metabolic process	101	2.39916e-08	9.55431e-07
	BP_GO:0010468	regulation of gene expression	98	3.61525e-08	1.35974e-06
	BP_GO:0060255	regulation of macromolecule metabolic process	101	6.19374e-08	2.20693e-06
	BP_GO:0019222	regulation of metabolic process	103	1.02118e-07	3.45669e-06
	BP_GO:0050794	regulation of cellular process	132	5.31793e-07	1.7144e-05
	BP_GO:0065007	biological regulation	139	2.89403e-06	8.90572e-05
	BP_GO:0050789	regulation of biological process	133	3.23829e-06	9.53183e-05
	BP_GO:0046148	pigment biosynthetic process	11	2.06286e-05	0.000581745
	BP_GO:0042440	pigment metabolic process	13	2.14825e-05	0.000581745
	BP_GO:0009113	purine nucleobase biosynthetic process	5	2.47058e-05	0.000643301
	MF_GO:0016168	chlorophyll binding	22	4.22879e-21	1.52659e-18
	MF_GO:0016746	transferase activity, transferring acyl groups	42	9.25427e-07	0.00016704
	MF_GO:0008270	zinc ion binding	70	4.18223e-06	0.000503262
	MF_GO:0008883	glutamyl-tRNA reductase activity	5	9.72131e-06	0.00075692
	MF_GO:0016747	transferase activity, transferring acyl groups other than amino-acyl groups	36	1.18917e-05	0.00075692
	MF_GO:0010277	chlorophyllide a oxygenase [overall] activity	6	1.25804e-05	0.00075692
	MF_GO:0050662	coenzyme binding	42	1.59671e-05	0.000773474
	MF_GO:0016407	acetyltransferase activity	12	1.71407e-05	0.000773474
	CC_GO:0009521	photosystem	47	3.12174e-28	3.80852e-26
	CC_GO:0009522	photosystem I	31	1.18091e-27	7.20357e-26
	CC_GO:0034357	photosynthetic membrane	56	1.86562e-22	7.58687e-21
	CC_GO:0044436	thylakoid part	57	3.76011e-22	1.14683e-20
	CC_GO:0098796	membrane protein complex	47	1.03964e-15	2.53672e-14
	CC_GO:0009523	photosystem II	29	5.44377e-15	9.54198e-14
	CC_GO:0009579	thylakoid	60	5.47491e-15	9.54198e-14
	CC_GO:0009538	photosystem I reaction center	11	3.38663e-13	5.1646e-12
	CC_GO:0042651	thylakoid membrane	32	8.66026e-09	1.1517e-07
	CC_GO:0009535	chloroplast thylakoid membrane	26	1.03842e-08	1.1517e-07
	CC_GO:0055035	plastid thylakoid membrane	26	1.03842e-08	1.1517e-07
	CC_GO:0009534	chloroplast thylakoid	28	4.10746e-08	3.8547e-07
	CC_GO:0031976	plastid thylakoid	28	4.10746e-08	3.8547e-07
	CC_GO:0031984	organelle subcompartment	29	2.65897e-07	2.3171e-06
	CC_GO:0016020	membrane	217	1.18126e-05	9.60759e-05
	CC_GO:0080085	signal recognition particle, chloroplast targeting	3	8.46955e-05	0.000645803
Floralwhite	MF_GO:0010333	terpene synthase activity	10	1.7355e-18	1.20803e-16
	MF_GO:0016838	carbon-oxygen lyase activity, acting on phosphates	10	3.02008e-18	1.20803e-16
	MF_GO:0000287	magnesium ion binding	10	1.33601e-13	3.56268e-12
	MF_GO:0016835	carbon-oxygen lyase activity	10	3.33985e-13	6.67969e-12
	MF_GO:0016829	lyase activity	10	1.11113e-09	1.7778e-08
	MF_GO:0046872	metal ion binding	17	9.22412e-06	0.000122988
	MF_GO:0043169	cation binding	17	1.22455e-05	0.000139949
greenyellow	BP_GO:0009415	response to water	27	1.51812e-22	9.74635e-20
	BP_GO:0010035	response to inorganic substance	29	8.50436e-20	2.7299e-17
	BP_GO:0001101	response to acid chemical	31	2.12777e-19	4.55343e-17
	BP_GO:1901700	response to oxygen-containing compound	32	4.07853e-17	6.54604e-15
	BP_GO:0006470	protein dephosphorylation	29	8.17272e-13	1.04938e-10
	BP_GO:0009628	response to abiotic stimulus	28	2.22582e-11	2.38163e-09
	BP_GO:0016311	dephosphorylation	29	4.31039e-11	3.95324e-09
	BP_GO:0042221	response to chemical	35	8.02318e-08	6.4386e-06
	BP_GO:0009790	embryo development	13	5.78485e-07	4.12653e-05
	BP_GO:0006355	regulation of transcription, DNA-templated	70	8.95288e-07	4.78979e-05
	BP_GO:1903506	regulation of nucleic acid-templated transcription	70	8.95288e-07	4.78979e-05
	BP_GO:2001141	regulation of RNA biosynthetic process	70	8.95288e-07	4.78979e-05
	BP_GO:0051252	regulation of RNA metabolic process	70	1.19239e-06	5.88856e-05
	BP_GO:0019219	regulation of nucleobase-containing compound metabolic process	70	2.39148e-06	0.000109666
	BP_GO:0010556	regulation of macromolecule biosynthetic process	70	7.99843e-06	0.000320937
	BP_GO:2000112	regulation of cellular macromolecule biosynthetic process	70	7.99843e-06	0.000320937
	BP_GO:0031326	regulation of cellular biosynthetic process	70	1.13438e-05	0.000414691
	BP_GO:0009889	regulation of biosynthetic process	70	1.16268e-05	0.000414691
	BP_GO:0051171	regulation of nitrogen compound metabolic process	70	1.59585e-05	0.00052475
	BP_GO:0010468	regulation of gene expression	70	1.63473e-05	0.00052475
	BP_GO:0050794	regulation of cellular process	98	2.0878e-05	0.00063827
	BP_GO:0006812	cation transport	29	2.55237e-05	0.000744828
	MF_GO:0004722	protein serine/threonine phosphatase activity	28	2.18783e-15	7.46049e-13
	MF_GO:0004721	phosphoprotein phosphatase activity	31	6.35053e-13	1.08277e-10
	MF_GO:0042578	phosphoric ester hydrolase activity	38	1.22976e-09	1.39783e-07
	MF_GO:0043565	sequence-specific DNA binding	35	6.57556e-09	5.60567e-07
	MF_GO:0016791	phosphatase activity	33	9.43479e-09	6.43452e-07
	MF_GO:0004349	glutamate 5-kinase activity	4	6.54114e-07	3.71755e-05
	MF_GO:0004564	beta-fructofuranosidase activity	6	1.29396e-06	4.35882e-05
	MF_GO:0004575	sucrose alpha-glucosidase activity	6	1.29396e-06	4.35882e-05
	MF_GO:0090599	alpha-glucosidase activity	6	1.29396e-06	4.35882e-05
	MF_GO:0001071	nucleic acid binding transcription factor activity	43	1.40607e-06	4.35882e-05
	MF_GO:0003700	transcription factor activity, sequence-specific DNA binding	43	1.40607e-06	4.35882e-05
	MF_GO:0016903	oxidoreductase activity, acting on the aldehyde or oxo group of donors	15	2.55235e-06	7.25292e-05
	MF_GO:0016624	oxidoreductase activity, acting on the aldehyde or oxo group of donors, disulfide as acceptor	5	4.145e-06	0.000108726
	MF_GO:0015926	glucosidase activity	7	6.0652e-06	0.000147731
	MF_GO:0003868	4-hydroxyphenylpyruvate dioxygenase activity	3	2.30554e-05	0.000462464
	MF_GO:0004350	glutamate-5-semialdehyde dehydrogenase activity	3	2.30554e-05	0.000462464
	MF_GO:0016780	phosphotransferase activity, for other substituted phosphate groups	3	2.30554e-05	0.000462464
	MF_GO:0016788	hydrolase activity, acting on ester bonds	47	2.96089e-05	0.000560925
	MF_GO:0016746	transferase activity, transferring acyl groups	30	5.54819e-05	0.000995754
	CC_GO:0016020	membrane	140	7.12893e-08	7.91312e-06
	CC_GO:0016021	integral component of membrane	95	4.94285e-07	2.74328e-05
	CC_GO:0031224	intrinsic component of membrane	95	8.54423e-07	3.16136e-05
	CC_GO:0044425	membrane part	101	2.37511e-06	6.59094e-05
Ivory	BP_GO:0006568	tryptophan metabolic process	20	3.73371e-19	9.07291e-17
	BP_GO:0006586	indolalkylamine metabolic process	20	3.73371e-19	9.07291e-17
	BP_GO:0042430	indole-containing compound metabolic process	20	3.37177e-18	5.46227e-16
	BP_GO:0009072	aromatic amino acid family metabolic process	27	2.4935e-14	3.0296e-12
	BP_GO:0000162	tryptophan biosynthetic process	10	6.01362e-14	4.87103e-12
	BP_GO:0046219	indolalkylamine biosynthetic process	10	6.01362e-14	4.87103e-12
	BP_GO:0055114	oxidation-reduction process	137	7.93976e-13	5.51246e-11
	BP_GO:0009073	aromatic amino acid family biosynthetic process	15	3.98679e-12	2.42198e-10
	BP_GO:0042435	indole-containing compound biosynthetic process	10	6.5043e-12	3.51232e-10
	BP_GO:0016998	cell wall macromolecule catabolic process	15	1.15746e-11	5.62523e-10
	BP_GO:0006022	aminoglycan metabolic process	15	2.24733e-11	6.42473e-10
	BP_GO:0006026	aminoglycan catabolic process	15	2.24733e-11	6.42473e-10
	BP_GO:0006030	chitin metabolic process	15	2.24733e-11	6.42473e-10
	BP_GO:0006032	chitin catabolic process	15	2.24733e-11	6.42473e-10
	BP_GO:0046348	amino sugar catabolic process	15	2.24733e-11	6.42473e-10
	BP_GO:1901071	glucosamine-containing compound metabolic process	15	2.24733e-11	6.42473e-10
	BP_GO:1901072	glucosamine-containing compound catabolic process	15	2.24733e-11	6.42473e-10
	BP_GO:0006040	amino sugar metabolic process	15	3.09178e-11	8.34781e-10
	BP_GO:0006576	cellular biogenic amine metabolic process	20	5.40051e-10	1.31232e-08
	BP_GO:0044106	cellular amine metabolic process	20	5.40051e-10	1.31232e-08
	BP_GO:1901136	carbohydrate derivative catabolic process	15	2.61476e-09	6.05129e-08
	BP_GO:0009308	amine metabolic process	20	1.42948e-08	3.15785e-07
	BP_GO:1901605	alpha-amino acid metabolic process	31	4.55009e-08	9.61453e-07
	BP_GO:0044710	single-organism metabolic process	195	6.89529e-08	1.3963e-06
	BP_GO:0006520	cellular amino acid metabolic process	41	8.44907e-08	1.6425e-06
	BP_GO:0008152	metabolic process	403	9.04124e-08	1.69002e-06
	BP_GO:0006526	arginine biosynthetic process	5	3.60549e-06	6.48988e-05
	BP_GO:0008652	cellular amino acid biosynthetic process	21	3.8835e-06	6.74064e-05
	BP_GO:0009309	amine biosynthetic process	10	9.21174e-06	0.00014923
	BP_GO:0042401	cellular biogenic amine biosynthetic process	10	9.21174e-06	0.00014923
	BP_GO:0006525	arginine metabolic process	6	1.34148e-05	0.00021031
	BP_GO:1901607	alpha-amino acid biosynthetic process	18	1.91313e-05	0.000290556
	BP_GO:1901565	organonitrogen compound catabolic process	17	5.82754e-05	0.000858238
	MF_GO:0003824	catalytic activity	462	8.34422e-25	2.53664e-22
	MF_GO:0030145	manganese ion binding	31	4.55684e-22	6.9264e-20
	MF_GO:0020037	heme binding	75	5.11282e-16	5.181e-14
	MF_GO:0046906	tetrapyrrole binding	75	5.60362e-15	4.25875e-13
	MF_GO:0045735	nutrient reservoir activity	29	1.34846e-14	8.19861e-13
	MF_GO:0016491	oxidoreductase activity	140	1.49594e-13	7.57943e-12
	MF_GO:0016829	lyase activity	43	9.72294e-13	4.22253e-11
	MF_GO:0004568	chitinase activity	15	7.2589e-12	2.75838e-10
	MF_GO:0004834	tryptophan synthase activity	9	2.91878e-10	9.859e-09
	MF_GO:0016705	oxidoreductase activity, acting on paired donors, with incorporation or reduction of molecular oxygen	46	6.55313e-10	1.99215e-08
	MF_GO:0005506	iron ion binding	46	1.99057e-08	5.5012e-07
	MF_GO:0016831	carboxy-lyase activity	15	5.83596e-08	1.47844e-06
	MF_GO:0016835	carbon-oxygen lyase activity	21	1.1182e-07	2.61486e-06
	MF_GO:0008061	chitin binding	10	2.11e-07	4.58171e-06
	MF_GO:0016830	carbon-carbon lyase activity	17	3.57368e-07	7.24267e-06
	MF_GO:0004425	indole-3-glycerol-phosphate synthase activity	5	1.09675e-06	2.08382e-05
	MF_GO:0016740	transferase activity	174	2.00628e-06	3.56342e-05
	MF_GO:0016836	hydro-lyase activity	13	2.10992e-06	3.56342e-05
	MF_GO:0046914	transition metal ion binding	91	2.39836e-06	3.83737e-05
	MF_GO:0043167	ion binding	267	3.73331e-06	5.67464e-05
	MF_GO:0030246	carbohydrate binding	24	4.63034e-06	6.70297e-05
	MF_GO:0005215	transporter activity	60	4.91183e-06	6.78726e-05
	MF_GO:0004497	monooxygenase activity	19	5.67874e-06	7.50582e-05
	MF_GO:0004553	hydrolase activity, hydrolyzing O-glycosyl compounds	44	6.28991e-06	7.96722e-05
	MF_GO:0004672	protein kinase activity	87	8.63668e-06	0.000105022
	MF_GO:0018580	nitronate monooxygenase activity	3	2.49051e-05	0.000280413
	MF_GO:0050307	sucrose-phosphate phosphatase activity	3	2.49051e-05	0.000280413
	MF_GO:0046872	metal ion binding	138	2.6415e-05	0.000286792
	MF_GO:0016773	phosphotransferase activity, alcohol group as acceptor	90	3.64444e-05	0.000382038
	MF_GO:0004601	peroxidase activity	28	4.03539e-05	0.000404537
	MF_GO:0030170	pyridoxal phosphate binding	15	4.12522e-05	0.000404537
	MF_GO:0016684	oxidoreductase activity, acting on peroxide as acceptor	28	4.77541e-05	0.000453664
	MF_GO:0022891	substrate-specific transmembrane transporter activity	31	4.98433e-05	0.000459163
	MF_GO:0048037	cofactor binding	40	5.18444e-05	0.00046355
	MF_GO:0016757	transferase activity, transferring glycosyl groups	41	5.42065e-05	0.000470822
	MF_GO:0016798	hydrolase activity, acting on glycosyl bonds	44	6.53264e-05	0.000551645
	MF_GO:0043169	cation binding	138	7.1662e-05	0.00058879
	MF_GO:0016301	kinase activity	91	7.61232e-05	0.000608986
	MF_GO:0022892	substrate-specific transporter activity	32	0.000109392	0.000852693
	MF_GO:0016209	antioxidant activity	28	0.000128896	0.00097961
	CC_GO:0005576	extracellular region	34	5.28214e-09	4.17289e-07
	CC_GO:0016020	membrane	117	2.74396e-08	1.08387e-06
lightcyan	BP_GO:0006793	phosphorus metabolic process	160	7.16428e-12	4.64352e-09
	BP_GO:0006796	phosphate-containing compound metabolic process	159	1.0365e-11	4.64352e-09
	BP_GO:0006464	cellular protein modification process	149	1.99465e-10	3.74611e-08
	BP_GO:0036211	protein modification process	149	1.99465e-10	3.74611e-08
	BP_GO:0016310	phosphorylation	129	2.09046e-10	3.74611e-08
	BP_GO:0006468	protein phosphorylation	120	5.48834e-10	8.19593e-08
	BP_GO:0043412	macromolecule modification	150	2.22897e-09	2.85308e-07
	BP_GO:0007154	cell communication	45	3.55443e-09	3.98096e-07
	BP_GO:0071705	nitrogen compound transport	18	1.06677e-07	1.06203e-05
	BP_GO:0019566	arabinose metabolic process	7	1.46294e-07	1.19163e-05
	BP_GO:0046373	L-arabinose metabolic process	7	1.46294e-07	1.19163e-05
	BP_GO:0009772	photosynthetic electron transport in photosystem II	6	5.14048e-07	3.83822e-05
	BP_GO:0007165	signal transduction	36	2.5191e-06	0.000150474
	BP_GO:0023052	signaling	36	2.5191e-06	0.000150474
	BP_GO:0044700	single organism signaling	36	2.5191e-06	0.000150474
	BP_GO:0019321	pentose metabolic process	8	3.31034e-06	0.000185379
	BP_GO:0015849	organic acid transport	10	9.56421e-06	0.000476085
	BP_GO:0046942	carboxylic acid transport	10	9.56421e-06	0.000476085
	BP_GO:0006821	chloride transport	6	1.04208e-05	0.000491422
	BP_GO:0000160	phosphorelay signal transduction system	13	2.13177e-05	0.000955032
	MF_GO:0016773	phosphotransferase activity, alcohol group as acceptor	139	1.52988e-11	5.75236e-09
	MF_GO:0004672	protein kinase activity	129	6.14717e-11	8.7657e-09
	MF_GO:0016301	kinase activity	140	8.51813e-11	8.7657e-09
	MF_GO:0016772	transferase activity, transferring phosphorus-containing groups	150	9.32521e-11	8.7657e-09
	MF_GO:0015035	protein disulfide oxidoreductase activity	21	5.11673e-09	2.75213e-07
	MF_GO:0000155	phosphorelay sensor kinase activity	12	5.8556e-09	2.75213e-07
	MF_GO:0004673	protein histidine kinase activity	12	5.8556e-09	2.75213e-07
	MF_GO:0016775	phosphotransferase activity, nitrogenous group as acceptor	12	5.8556e-09	2.75213e-07
	MF_GO:0015036	disulfide oxidoreductase activity	21	9.50355e-09	3.97037e-07
	MF_GO:0004871	signal transducer activity	21	3.47727e-08	1.30745e-06
	MF_GO:0038023	signaling receptor activity	14	6.67613e-08	2.28202e-06
	MF_GO:0005057	receptor signaling protein activity	15	1.10019e-07	3.44726e-06
	MF_GO:0004872	receptor activity	14	1.56543e-07	4.2043e-06
	MF_GO:0060089	molecular transducer activity	14	1.56543e-07	4.2043e-06
	MF_GO:0046556	alpha-L-arabinofuranosidase activity	7	1.83443e-07	4.59831e-06
	MF_GO:0032559	adenyl ribonucleotide binding	181	2.64712e-07	6.02808e-06
	MF_GO:0016667	oxidoreductase activity, acting on a sulfur group of donors	22	2.72546e-07	6.02808e-06
	MF_GO:0030554	adenyl nucleotide binding	181	3.19529e-07	6.67461e-06
	MF_GO:0008270	zinc ion binding	71	2.16511e-06	4.28463e-05
	MF_GO:0045156	electron transporter, transferring electrons within the cyclic electron transport pathway of photosynthesis activity	6	2.56808e-06	4.82799e-05
	MF_GO:0009055	electron carrier activity	29	4.89247e-06	8.75985e-05
	MF_GO:0005247	voltage-gated chloride channel activity	6	1.25804e-05	0.000197093
	MF_GO:0005254	chloride channel activity	6	1.25804e-05	0.000197093
	MF_GO:0015108	chloride transmembrane transporter activity	6	1.25804e-05	0.000197093
	MF_GO:0017076	purine nucleotide binding	185	1.6867e-05	0.00025368
	MF_GO:0043531	ADP binding	28	3.00593e-05	0.000434703
	MF_GO:0032553	ribonucleotide binding	186	3.25249e-05	0.000452939
	MF_GO:0001883	purine nucleoside binding	182	4.29022e-05	0.000535157
	MF_GO:0032550	purine ribonucleoside binding	182	4.29022e-05	0.000535157
	MF_GO:0032555	purine ribonucleotide binding	182	4.29022e-05	0.000535157
	MF_GO:0005524	ATP binding	156	4.4122e-05	0.000535157
	MF_GO:0016798	hydrolase activity, acting on glycosyl bonds	55	4.55674e-05	0.000535417
	MF_GO:0004553	hydrolase activity, hydrolyzing O-glycosyl compounds	51	4.96225e-05	0.000565396
	MF_GO:0032549	ribonucleoside binding	182	5.18991e-05	0.000572241
	MF_GO:0001882	nucleoside binding	182	5.44087e-05	0.000572241
	MF_GO:0009881	photoreceptor activity	5	5.54124e-05	0.000572241
	MF_GO:0004348	glucosylceramidase activity	3	5.86138e-05	0.000572241
	MF_GO:0042972	licheninase activity	3	5.86138e-05	0.000572241
	MF_GO:0015171	amino acid transmembrane transporter activity	6	5.96656e-05	0.000572241
	MF_GO:0097367	carbohydrate derivative binding	187	6.08767e-05	0.000572241
lightcyan1	BP_GO:0006355	regulation of transcription, DNA-templated	38	6.53121e-08	6.82048e-06
	BP_GO:1903506	regulation of nucleic acid-templated transcription	38	6.53121e-08	6.82048e-06
	BP_GO:2001141	regulation of RNA biosynthetic process	38	6.53121e-08	6.82048e-06
	BP_GO:0051252	regulation of RNA metabolic process	38	8.02409e-08	6.82048e-06
	BP_GO:0019219	regulation of nucleobase-containing compound metabolic process	38	1.3281e-07	9.03109e-06
	BP_GO:0010556	regulation of macromolecule biosynthetic process	38	3.22973e-07	1.56873e-05
	BP_GO:2000112	regulation of cellular macromolecule biosynthetic process	38	3.22973e-07	1.56873e-05
	BP_GO:0031326	regulation of cellular biosynthetic process	38	4.19281e-07	1.61349e-05
	BP_GO:0009889	regulation of biosynthetic process	38	4.271e-07	1.61349e-05
	BP_GO:0051171	regulation of nitrogen compound metabolic process	38	5.41989e-07	1.70596e-05
	BP_GO:0010468	regulation of gene expression	38	5.5193e-07	1.70596e-05
	BP_GO:0080090	regulation of primary metabolic process	38	1.22379e-06	3.4674e-05
	BP_GO:0019222	regulation of metabolic process	39	1.76313e-06	4.61126e-05
	BP_GO:0060255	regulation of macromolecule metabolic process	38	1.93506e-06	4.69942e-05
	BP_GO:0031323	regulation of cellular metabolic process	38	2.10314e-06	4.76711e-05
lightgreen	BP_GO:0030417	nicotianamine metabolic process	24	9.58443e-30	2.214e-27
	BP_GO:0030418	nicotianamine biosynthetic process	24	9.58443e-30	2.214e-27
	BP_GO:0072351	tricarboxylic acid biosynthetic process	24	9.58443e-30	2.214e-27
	BP_GO:0009309	amine biosynthetic process	26	1.30762e-20	1.81236e-18
	BP_GO:0042401	cellular biogenic amine biosynthetic process	26	1.30762e-20	1.81236e-18
	BP_GO:0072350	tricarboxylic acid metabolic process	24	4.10698e-18	4.74357e-16
	BP_GO:0006979	response to oxidative stress	55	3.61999e-12	3.58379e-10
	BP_GO:0006576	cellular biogenic amine metabolic process	26	6.85584e-12	5.279e-10
	BP_GO:0044106	cellular amine metabolic process	26	6.85584e-12	5.279e-10
	BP_GO:0044712	single-organism catabolic process	53	2.20887e-10	1.53075e-08
	BP_GO:0009308	amine metabolic process	26	5.05083e-10	3.18203e-08
	BP_GO:0055114	oxidation-reduction process	168	1.0748e-09	6.20695e-08
	BP_GO:0042743	hydrogen peroxide metabolic process	24	5.75799e-09	2.85021e-07
	BP_GO:0042744	hydrogen peroxide catabolic process	24	5.75799e-09	2.85021e-07
	BP_GO:0044248	cellular catabolic process	53	4.36895e-08	2.01845e-06
	BP_GO:0006810	transport	139	5.42044e-08	2.34773e-06
	BP_GO:0051234	establishment of localization	139	8.31833e-08	3.39094e-06
	BP_GO:0051179	localization	139	1.15823e-07	4.45919e-06
	BP_GO:0009056	catabolic process	64	1.29908e-07	4.73822e-06
	BP_GO:0072593	reactive oxygen species metabolic process	24	1.78253e-07	6.17647e-06
	BP_GO:0072330	monocarboxylic acid biosynthetic process	30	1.95059e-07	6.43694e-06
	BP_GO:0009086	methionine biosynthetic process	9	5.34906e-07	1.68495e-05
	BP_GO:0044710	single-organism metabolic process	259	6.17217e-07	1.8597e-05
	BP_GO:0016053	organic acid biosynthetic process	44	8.92184e-07	2.47313e-05
	BP_GO:0046394	carboxylic acid biosynthetic process	44	8.92184e-07	2.47313e-05
	BP_GO:0006555	methionine metabolic process	9	1.69651e-06	4.52186e-05
	BP_GO:0044765	single-organism transport	100	5.15939e-06	0.000132424
	BP_GO:1902578	single-organism localization	100	6.95922e-06	0.000172241
	BP_GO:0044699	single-organism process	375	1.25312e-05	0.000299452
	BP_GO:0019752	carboxylic acid metabolic process	71	2.22604e-05	0.000514214
	BP_GO:0044283	small molecule biosynthetic process	45	2.35041e-05	0.00052543
	BP_GO:0043436	oxoacid metabolic process	71	3.12483e-05	0.000676721
	BP_GO:0006082	organic acid metabolic process	71	3.57046e-05	0.000749798
	BP_GO:0000041	transition metal ion transport	8	4.06659e-05	0.000828867
	BP_GO:0032787	monocarboxylic acid metabolic process	36	4.54356e-05	0.000899625
	MF_GO:0030410	nicotianamine synthase activity	24	1.89941e-29	6.64793e-27
	MF_GO:0020037	heme binding	97	1.40737e-14	1.77892e-12
	MF_GO:0030145	manganese ion binding	29	1.52479e-14	1.77892e-12
	MF_GO:0016765	transferase activity, transferring alkyl or aryl (other than methyl) groups	27	2.97128e-14	2.59987e-12
	MF_GO:0046906	tetrapyrrole binding	97	2.22993e-13	1.56095e-11
	MF_GO:0004601	peroxidase activity	56	6.52534e-13	3.80645e-11
	MF_GO:0016684	oxidoreductase activity, acting on peroxide as acceptor	56	9.71666e-13	4.85833e-11
	MF_GO:0016209	antioxidant activity	56	1.02865e-11	4.50033e-10
	MF_GO:0045735	nutrient reservoir activity	30	2.16895e-10	8.43482e-09
	MF_GO:0016491	oxidoreductase activity	182	2.61976e-09	9.16916e-08
	MF_GO:0005215	transporter activity	94	1.70616e-08	5.42868e-07
	MF_GO:0046872	metal ion binding	218	1.69428e-07	4.94166e-06
	MF_GO:0043169	cation binding	219	5.40296e-07	1.45464e-05
	MF_GO:0004457	lactate dehydrogenase activity	4	4.58975e-06	0.000107094
	MF_GO:0004459	L-lactate dehydrogenase activity	4	4.58975e-06	0.000107094
	MF_GO:0003955	NAD(P)H dehydrogenase (quinone) activity	7	5.8154e-06	0.000127212
	MF_GO:0046915	transition metal ion transmembrane transporter activity	8	1.10676e-05	0.000227862
	MF_GO:0009055	electron carrier activity	30	4.94154e-05	0.000960855
	MF_GO:0010333	terpene synthase activity	11	5.2192e-05	0.000961432
	CC_GO:0016021	integral component of membrane	170	1.29966e-15	7.21742e-14
	CC_GO:0031224	intrinsic component of membrane	171	1.67847e-15	7.21742e-14
	CC_GO:0005576	extracellular region	65	1.19245e-14	3.41834e-13
	CC_GO:0044425	membrane part	173	8.6762e-12	1.86538e-10
	CC_GO:0016020	membrane	220	4.29885e-09	7.39401e-08
lightsteelblue1	BP_GO:0006468	protein phosphorylation	114	1.16707e-13	6.26718e-11
	BP_GO:0016310	phosphorylation	115	1.28233e-11	3.44305e-09
	BP_GO:0006464	cellular protein modification process	128	2.29997e-10	3.08771e-08
	BP_GO:0036211	protein modification process	128	2.29997e-10	3.08771e-08
	BP_GO:0006796	phosphate-containing compound metabolic process	129	2.77261e-09	2.75781e-07
	BP_GO:0006793	phosphorus metabolic process	129	3.55807e-09	2.75781e-07
	BP_GO:0043412	macromolecule modification	128	3.59491e-09	2.75781e-07
	MF_GO:0004672	protein kinase activity	117	4.5989e-13	1.54983e-10
	MF_GO:0001871	pattern binding	22	1.07112e-11	1.20322e-09
	MF_GO:0030247	polysaccharide binding	22	1.07112e-11	1.20322e-09
	MF_GO:0016773	phosphotransferase activity, alcohol group as acceptor	117	8.88385e-11	7.48464e-09
	MF_GO:0016301	kinase activity	118	3.50323e-10	2.36118e-08
	MF_GO:0030246	carbohydrate binding	32	8.17738e-10	4.59296e-08
	MF_GO:0043167	ion binding	302	7.01684e-09	3.37811e-07
	MF_GO:0005509	calcium ion binding	40	1.90628e-08	8.0302e-07
	MF_GO:0016772	transferase activity, transferring phosphorus-containing groups	120	2.24356e-08	8.4009e-07
	MF_GO:0016892	endoribonuclease activity, producing 3'-phosphomonoesters	7	1.12834e-06	3.45683e-05
	MF_GO:0033897	ribonuclease T2 activity	7	1.12834e-06	3.45683e-05
	MF_GO:0032559	adenyl ribonucleotide binding	147	4.35111e-06	0.000121838
	MF_GO:0016894	endonuclease activity, active with either ribo- or deoxyribonucleic acids and producing 3'-phosphomonoesters	7	4.91423e-06	0.000121838
	MF_GO:0030554	adenyl nucleotide binding	147	5.06154e-06	0.000121838
	MF_GO:0004351	glutamate decarboxylase activity	5	1.24441e-05	0.000279578
	MF_GO:0097367	carbohydrate derivative binding	160	1.5011e-05	0.00031617
	MF_GO:0043565	sequence-specific DNA binding	30	1.67837e-05	0.000332713
	MF_GO:0005524	ATP binding	133	1.88569e-05	0.000348176
	MF_GO:0043168	anion binding	174	1.96301e-05	0.000348176
	MF_GO:0016831	carboxy-lyase activity	12	2.99384e-05	0.000504462
	MF_GO:0004612	phosphoenolpyruvate carboxykinase (ATP) activity	3	3.17343e-05	0.000509261
	MF_GO:0046872	metal ion binding	147	3.69493e-05	0.000565996
	MF_GO:0032553	ribonucleotide binding	155	4.62361e-05	0.00067746
	MF_GO:0001883	purine nucleoside binding	152	5.26587e-05	0.000682537
	MF_GO:0032550	purine ribonucleoside binding	152	5.26587e-05	0.000682537
	MF_GO:0032555	purine ribonucleotide binding	152	5.26587e-05	0.000682537
	MF_GO:0017076	purine nucleotide binding	152	6.24109e-05	0.00073128
	MF_GO:0032549	ribonucleoside binding	152	6.24109e-05	0.00073128
	MF_GO:0004521	endoribonuclease activity	8	6.32559e-05	0.00073128
	MF_GO:0001882	nucleoside binding	152	6.50991e-05	0.00073128
	CC_GO:0016020	membrane	121	6.84223e-11	6.08958e-09
	CC_GO:0044425	membrane part	86	1.6489e-07	7.33759e-06
	CC_GO:0016021	integral component of membrane	78	5.33873e-07	1.58382e-05
	CC_GO:0031224	intrinsic component of membrane	78	8.66292e-07	1.9275e-05
magenta	BP_GO:0042545	cell wall modification	18	9.95152e-15	6.76703e-12
	BP_GO:0071555	cell wall organization	28	1.93242e-12	6.57024e-10
	BP_GO:0045229	external encapsulating structure organization	28	1.38379e-11	3.13658e-09
	BP_GO:0005975	carbohydrate metabolic process	92	4.25036e-09	7.22561e-07
	BP_GO:0030042	actin filament depolymerization	8	1.37533e-07	1.55871e-05
	BP_GO:0051261	protein depolymerization	8	1.37533e-07	1.55871e-05
	BP_GO:0071554	cell wall organization or biogenesis	31	2.1572e-07	2.09556e-05
	BP_GO:0008154	actin polymerization or depolymerization	8	3.69868e-07	3.14388e-05
	BP_GO:0005984	disaccharide metabolic process	12	4.52261e-07	3.41708e-05
	BP_GO:0009311	oligosaccharide metabolic process	12	1.06366e-06	7.2329e-05
	BP_GO:0019953	sexual reproduction	12	1.30095e-06	8.04224e-05
	BP_GO:0006631	fatty acid metabolic process	24	2.0799e-06	0.000117861
	BP_GO:0006633	fatty acid biosynthetic process	21	3.56285e-06	0.000186365
	BP_GO:0016052	carbohydrate catabolic process	19	5.12985e-06	0.000249164
	BP_GO:0032787	monocarboxylic acid metabolic process	34	7.99317e-06	0.000362357
	BP_GO:0022411	cellular component disassembly	8	1.22372e-05	0.000437962
	BP_GO:0032984	macromolecular complex disassembly	8	1.22372e-05	0.000437962
	BP_GO:0043241	protein complex disassembly	8	1.22372e-05	0.000437962
	BP_GO:0043624	cellular protein complex disassembly	8	1.22372e-05	0.000437962
	BP_GO:0009144	purine nucleoside triphosphate metabolic process	17	2.32477e-05	0.000752784
	BP_GO:0009205	purine ribonucleoside triphosphate metabolic process	17	2.32477e-05	0.000752784
	BP_GO:0009199	ribonucleoside triphosphate metabolic process	17	2.80291e-05	0.000866354
	MF_GO:0098772	molecular function regulator	74	8.22647e-32	3.16719e-29
	MF_GO:0004857	enzyme inhibitor activity	58	1.73182e-28	3.33376e-26
	MF_GO:0030234	enzyme regulator activity	65	6.93104e-27	8.89483e-25
	MF_GO:0030599	pectinesterase activity	18	3.39904e-15	3.27158e-13
	MF_GO:0005452	inorganic anion exchanger activity	8	2.89069e-11	2.22583e-09
	MF_GO:0015301	anion:anion antiporter activity	9	2.05515e-10	1.31872e-08
	MF_GO:0099516	ion antiporter activity	11	1.22322e-09	6.72769e-08
	MF_GO:0003779	actin binding	17	2.7944e-09	1.34481e-07
	MF_GO:0005088	Ras guanyl-nucleotide exchange factor activity	9	4.36814e-09	1.68173e-07
	MF_GO:0005089	Rho guanyl-nucleotide exchange factor activity	9	4.36814e-09	1.68173e-07
	MF_GO:0052689	carboxylic ester hydrolase activity	18	4.99507e-09	1.74828e-07
	MF_GO:0015291	secondary active transmembrane transporter activity	23	7.73927e-08	2.48301e-06
	MF_GO:0005085	guanyl-nucleotide exchange factor activity	9	1.17579e-06	3.01947e-05
	MF_GO:0015297	antiporter activity	18	1.25339e-06	3.01947e-05
	MF_GO:0004650	polygalacturonase activity	12	1.33049e-06	3.01947e-05
	MF_GO:0016837	carbon-oxygen lyase activity, acting on polysaccharides	5	1.33327e-06	3.01947e-05
	MF_GO:0030570	pectate lyase activity	5	1.33327e-06	3.01947e-05
	MF_GO:0008509	anion transmembrane transporter activity	15	2.95951e-06	6.33007e-05
	MF_GO:0004553	hydrolase activity, hydrolyzing O-glycosyl compounds	52	5.95901e-06	0.000120748
	MF_GO:0005509	calcium ion binding	38	6.30336e-06	0.00012134
	MF_GO:0045330	aspartyl esterase activity	5	7.51919e-06	0.000137852
	MF_GO:0004134	4-alpha-glucanotransferase activity	4	8.92882e-06	0.000156254
	MF_GO:0005092	GDP-dissociation inhibitor activity	5	2.59174e-05	0.000400409
	MF_GO:0004133	glycogen debranching enzyme activity	4	2.60006e-05	0.000400409
	MF_GO:0008184	glycogen phosphorylase activity	4	2.60006e-05	0.000400409
	MF_GO:0080019	fatty-acyl-CoA reductase (alcohol-forming) activity	7	3.22609e-05	0.000464057
	MF_GO:0022857	transmembrane transporter activity	50	3.25443e-05	0.000464057
	MF_GO:0005215	transporter activity	68	4.03796e-05	0.000552796
	MF_GO:0016798	hydrolase activity, acting on glycosyl bonds	53	4.16391e-05	0.000552796
	MF_GO:0004512	inositol-3-phosphate synthase activity	3	5.0046e-05	0.000642257
	MF_GO:0016157	sucrose synthase activity	6	6.15548e-05	0.00076447
	MF_GO:0015075	ion transmembrane transporter activity	29	7.26375e-05	0.000873919
	CC_GO:0005618	cell wall	21	5.85753e-07	3.48523e-05
	CC_GO:0030312	external encapsulating structure	21	5.85753e-07	3.48523e-05
	CC_GO:0031224	intrinsic component of membrane	117	9.42371e-06	0.000373807
	CC_GO:0044425	membrane part	126	1.53565e-05	0.000386676
	CC_GO:0016021	integral component of membrane	115	1.62469e-05	0.000386676
	CC_GO:0005576	extracellular region	38	2.97435e-05	0.000589913
	CC_GO:0015629	actin cytoskeleton	8	3.95496e-05	0.000672343
orange	BP_GO:0034641	cellular nitrogen compound metabolic process	318	1.70315e-65	1.48856e-62
	BP_GO:1901566	organonitrogen compound biosynthetic process	220	2.76741e-63	1.20936e-60
	BP_GO:0010467	gene expression	236	1.76011e-62	5.12779e-60
	BP_GO:0006807	nitrogen compound metabolic process	334	7.34786e-58	1.60551e-55
	BP_GO:0044271	cellular nitrogen compound biosynthetic process	228	2.44308e-55	4.27051e-53
	BP_GO:0006412	translation	159	8.81083e-55	1.28344e-52
	BP_GO:0043043	peptide biosynthetic process	159	2.87118e-54	3.58487e-52
	BP_GO:0006518	peptide metabolic process	159	2.92882e-53	3.19973e-51
	BP_GO:0043604	amide biosynthetic process	159	1.49028e-52	1.44723e-50
	BP_GO:0043603	cellular amide metabolic process	159	2.67156e-50	2.33494e-48
	BP_GO:1901564	organonitrogen compound metabolic process	233	2.00614e-45	1.59397e-43
	BP_GO:0034660	ncRNA metabolic process	77	2.63564e-45	1.91963e-43
	BP_GO:0006399	tRNA metabolic process	63	5.13593e-44	3.45293e-42
	BP_GO:0009058	biosynthetic process	290	2.65954e-43	1.66031e-41
	BP_GO:0044249	cellular biosynthetic process	269	3.68604e-41	2.14773e-39
	BP_GO:1901576	organic substance biosynthetic process	269	2.46888e-40	1.34863e-38
	BP_GO:0016070	RNA metabolic process	141	3.27184e-38	1.68211e-36
	BP_GO:0043038	amino acid activation	46	5.78805e-36	2.6625e-34
	BP_GO:0043039	tRNA aminoacylation	46	5.78805e-36	2.6625e-34
	BP_GO:0046483	heterocycle metabolic process	206	1.39299e-33	6.08738e-32
	BP_GO:0006418	tRNA aminoacylation for protein translation	43	4.01788e-33	1.6722e-31
	BP_GO:0006725	cellular aromatic compound metabolic process	209	1.51892e-32	6.03424e-31
	BP_GO:0034645	cellular macromolecule biosynthetic process	185	3.07251e-32	1.16755e-30
	BP_GO:0009059	macromolecule biosynthetic process	185	1.45405e-31	5.29517e-30
	BP_GO:1901360	organic cyclic compound metabolic process	209	1.5992e-30	5.59081e-29
	BP_GO:0090304	nucleic acid metabolic process	149	1.47989e-28	4.9747e-27
	BP_GO:0033013	tetrapyrrole metabolic process	40	1.95651e-28	6.33331e-27
	BP_GO:0033014	tetrapyrrole biosynthetic process	34	9.69923e-27	3.02754e-25
	BP_GO:0009657	plastid organization	33	3.79941e-23	1.14506e-21
	BP_GO:0009451	RNA modification	36	4.56347e-23	1.32949e-21
	BP_GO:0006396	RNA processing	62	1.42765e-21	4.02505e-20
	BP_GO:0006139	nucleobase-containing compound metabolic process	160	3.03566e-21	8.1183e-20
	BP_GO:0006457	protein folding	55	3.06526e-21	8.1183e-20
	BP_GO:0006778	porphyrin-containing compound metabolic process	30	2.67182e-20	6.86816e-19
	BP_GO:0006779	porphyrin-containing compound biosynthetic process	23	2.3738e-17	5.92771e-16
	BP_GO:0034470	ncRNA processing	33	2.54011e-15	6.16682e-14
	BP_GO:0051188	cofactor biosynthetic process	34	2.5662e-14	6.06178e-13
	BP_GO:0009987	cellular process	533	1.77449e-13	4.08133e-12
	BP_GO:0009658	chloroplast organization	20	2.65687e-13	5.95412e-12
	BP_GO:0090322	regulation of superoxide metabolic process	10	5.65195e-13	1.23495e-11
	BP_GO:0006520	cellular amino acid metabolic process	65	6.24687e-13	1.33165e-11
	BP_GO:0008033	tRNA processing	20	8.49379e-13	1.76752e-11
	BP_GO:0051353	positive regulation of oxidoreductase activity	9	1.146e-12	1.88982e-11
	BP_GO:1900407	regulation of cellular response to oxidative stress	9	1.146e-12	1.88982e-11
	BP_GO:1900409	positive regulation of cellular response to oxidative stress	9	1.146e-12	1.88982e-11
	BP_GO:1901031	regulation of response to reactive oxygen species	9	1.146e-12	1.88982e-11
	BP_GO:1901033	positive regulation of response to reactive oxygen species	9	1.146e-12	1.88982e-11
	BP_GO:1901668	regulation of superoxide dismutase activity	9	1.146e-12	1.88982e-11
	BP_GO:1901671	positive regulation of superoxide dismutase activity	9	1.146e-12	1.88982e-11
	BP_GO:1902882	regulation of response to oxidative stress	9	1.146e-12	1.88982e-11
	BP_GO:1902884	positive regulation of response to oxidative stress	9	1.146e-12	1.88982e-11
	BP_GO:1904833	positive regulation of removal of superoxide radicals	9	1.146e-12	1.88982e-11
	BP_GO:2000121	regulation of removal of superoxide radicals	9	1.146e-12	1.88982e-11
	BP_GO:0006353	DNA-templated transcription, termination	9	1.09771e-11	1.71321e-10
	BP_GO:0051341	regulation of oxidoreductase activity	9	1.09771e-11	1.71321e-10
	BP_GO:2000379	positive regulation of reactive oxygen species metabolic process	9	1.09771e-11	1.71321e-10
	BP_GO:0044237	cellular metabolic process	413	1.53087e-11	2.34733e-10
	BP_GO:0071704	organic substance metabolic process	469	2.40627e-11	3.626e-10
	BP_GO:0043170	macromolecule metabolic process	339	3.65196e-11	5.40985e-10
	BP_GO:0080135	regulation of cellular response to stress	10	4.51515e-11	6.57706e-10
	BP_GO:0044802	single-organism membrane organization	17	5.75843e-11	8.2506e-10
	BP_GO:0008152	metabolic process	600	7.99145e-11	1.12654e-09
	BP_GO:0032544	plastid translation	7	5.20657e-10	7.11022e-09
	BP_GO:0042793	transcription from plastid promoter	7	5.20657e-10	7.11022e-09
	BP_GO:0006613	cotranslational protein targeting to membrane	9	6.89824e-10	8.86626e-09
	BP_GO:0006614	SRP-dependent cotranslational protein targeting to membrane	9	6.89824e-10	8.86626e-09
	BP_GO:0045047	protein targeting to ER	9	6.89824e-10	8.86626e-09
	BP_GO:0072599	establishment of protein localization to endoplasmic reticulum	9	6.89824e-10	8.86626e-09
	BP_GO:2000377	regulation of reactive oxygen species metabolic process	10	1.65943e-09	2.10194e-08
	BP_GO:0006400	tRNA modification	13	2.00806e-09	2.50721e-08
	BP_GO:0006612	protein targeting to membrane	10	3.35468e-09	4.12956e-08
	BP_GO:0070972	protein localization to endoplasmic reticulum	9	4.43103e-09	5.37878e-08
	BP_GO:0051186	cofactor metabolic process	41	9.18722e-09	1.0913e-07
	BP_GO:0061024	membrane organization	17	9.23983e-09	1.0913e-07
	BP_GO:0009306	protein secretion	6	1.10766e-08	1.29079e-07
	BP_GO:0001522	pseudouridine synthesis	13	1.99943e-08	2.29935e-07
	BP_GO:0044260	cellular macromolecule metabolic process	288	5.09997e-08	5.7888e-07
	BP_GO:0015994	chlorophyll metabolic process	13	7.23483e-08	8.10672e-07
	BP_GO:0042440	pigment metabolic process	17	1.55975e-07	1.7256e-06
	BP_GO:0048564	photosystem I assembly	5	2.35348e-07	2.57118e-06
	BP_GO:0006415	translational termination	7	3.34435e-07	3.6086e-06
	BP_GO:0009793	embryo development ending in seed dormancy	13	3.7995e-07	4.04971e-06
	BP_GO:0071840	cellular component organization or biogenesis	91	5.69711e-07	5.99912e-06
	BP_GO:0019438	aromatic compound biosynthetic process	67	7.51285e-07	7.81694e-06
	BP_GO:0018130	heterocycle biosynthetic process	68	9.19478e-07	9.4544e-06
	BP_GO:0048584	positive regulation of response to stimulus	10	9.58717e-07	9.74324e-06
	BP_GO:0042026	protein refolding	9	1.17809e-06	1.18351e-05
	BP_GO:0006364	rRNA processing	16	1.21995e-06	1.21163e-05
	BP_GO:0072594	establishment of protein localization to organelle	13	1.24775e-06	1.22532e-05
	BP_GO:0042372	phylloquinone biosynthetic process	5	1.35671e-06	1.30304e-05
	BP_GO:0042374	phylloquinone metabolic process	5	1.35671e-06	1.30304e-05
	BP_GO:0015995	chlorophyll biosynthetic process	9	1.72635e-06	1.64003e-05
	BP_GO:0016072	rRNA metabolic process	16	2.01376e-06	1.89251e-05
	BP_GO:0033365	protein localization to organelle	13	2.37893e-06	2.2119e-05
	BP_GO:0072657	protein localization to membrane	10	2.49057e-06	2.26746e-05
	BP_GO:0090150	establishment of protein localization to membrane	10	2.49057e-06	2.26746e-05
	BP_GO:0019752	carboxylic acid metabolic process	77	2.74757e-06	2.47565e-05
	BP_GO:0042254	ribosome biogenesis	22	3.16576e-06	2.82334e-05
	BP_GO:0006605	protein targeting	13	3.56849e-06	3.15036e-05
	BP_GO:0043436	oxoacid metabolic process	77	4.04357e-06	3.46841e-05
	BP_GO:0042181	ketone biosynthetic process	7	4.08749e-06	3.46841e-05
	BP_GO:1901661	quinone metabolic process	7	4.08749e-06	3.46841e-05
	BP_GO:1901663	quinone biosynthetic process	7	4.08749e-06	3.46841e-05
	BP_GO:0048316	seed development	14	4.14442e-06	3.48291e-05
	BP_GO:0032472	Golgi calcium ion transport	5	4.56244e-06	3.79769e-05
	BP_GO:0006082	organic acid metabolic process	77	4.70734e-06	3.88133e-05
	BP_GO:0015031	protein transport	29	7.26999e-06	5.93829e-05
	BP_GO:0080134	regulation of response to stress	10	7.5583e-06	6.11663e-05
	BP_GO:0006801	superoxide metabolic process	6	8.00102e-06	6.4155e-05
	BP_GO:0043085	positive regulation of catalytic activity	9	8.99687e-06	7.08402e-05
	BP_GO:0044093	positive regulation of molecular function	9	8.99687e-06	7.08402e-05
	BP_GO:0010154	fruit development	14	9.65271e-06	7.53256e-05
	BP_GO:0045184	establishment of protein localization	29	1.24451e-05	9.6257e-05
	BP_GO:0008104	protein localization	29	1.34115e-05	0.000102822
	BP_GO:1901362	organic cyclic compound biosynthetic process	68	1.45196e-05	0.000110349
	BP_GO:1902580	single-organism cellular localization	13	1.52674e-05	0.000115032
	BP_GO:0044711	single-organism biosynthetic process	80	2.16072e-05	0.000161407
	BP_GO:0031325	positive regulation of cellular metabolic process	13	2.48065e-05	0.000183737
	BP_GO:0044281	small molecule metabolic process	104	3.28617e-05	0.000239732
	BP_GO:0006787	porphyrin-containing compound catabolic process	7	3.37381e-05	0.000239732
	BP_GO:0009735	response to cytokinin	7	3.37381e-05	0.000239732
	BP_GO:0033015	tetrapyrrole catabolic process	7	3.37381e-05	0.000239732
	BP_GO:0051187	cofactor catabolic process	7	3.37381e-05	0.000239732
	BP_GO:0022613	ribonucleoprotein complex biogenesis	22	3.6522e-05	0.000257421
	BP_GO:0009668	plastid membrane organization	6	3.83371e-05	0.000265926
	BP_GO:0010027	thylakoid membrane organization	6	3.83371e-05	0.000265926
	BP_GO:0019684	photosynthesis, light reaction	18	4.09914e-05	0.000282099
	BP_GO:0018193	peptidyl-amino acid modification	14	4.21932e-05	0.000288101
	BP_GO:0009790	embryo development	13	6.03791e-05	0.000405933
	BP_GO:0009893	positive regulation of metabolic process	13	6.03791e-05	0.000405933
	BP_GO:0048608	reproductive structure development	17	6.13355e-05	0.000406115
	BP_GO:0061458	reproductive system development	17	6.13355e-05	0.000406115
	BP_GO:0033036	macromolecule localization	36	6.45849e-05	0.000424415
	BP_GO:0044238	primary metabolic process	412	6.77436e-05	0.00044185
	BP_GO:0009405	pathogenesis	4	6.93754e-05	0.000449141
	BP_GO:0019538	protein metabolic process	234	7.67234e-05	0.000493061
	BP_GO:0001510	RNA methylation	7	8.86598e-05	0.000565611
	BP_GO:0006223	uracil salvage	3	0.000105845	0.000620864
	BP_GO:0006421	asparaginyl-tRNA aminoacylation	3	0.000105845	0.000620864
	BP_GO:0006423	cysteinyl-tRNA aminoacylation	3	0.000105845	0.000620864
	BP_GO:0006436	tryptophanyl-tRNA aminoacylation	3	0.000105845	0.000620864
	BP_GO:0006450	regulation of translational fidelity	3	0.000105845	0.000620864
	BP_GO:0018160	peptidyl-pyrromethane cofactor linkage	3	0.000105845	0.000620864
	BP_GO:0018198	peptidyl-cysteine modification	3	0.000105845	0.000620864
	BP_GO:0019988	charged-tRNA amino acid modification	3	0.000105845	0.000620864
	BP_GO:0043100	pyrimidine nucleobase salvage	3	0.000105845	0.000620864
	BP_GO:0046107	uracil biosynthetic process	3	0.000105845	0.000620864
	BP_GO:0070475	rRNA base methylation	3	0.000105845	0.000620864
	BP_GO:0071951	conversion of methionyl-tRNA to N-formyl-methionyl-tRNA	3	0.000105845	0.000620864
	BP_GO:0016043	cellular component organization	69	0.000109385	0.000637348
	BP_GO:0006553	lysine metabolic process	7	0.000118138	0.000670471
	BP_GO:0009085	lysine biosynthetic process	7	0.000118138	0.000670471
	BP_GO:0009089	lysine biosynthetic process via diaminopimelate	7	0.000118138	0.000670471
	BP_GO:0046451	diaminopimelate metabolic process	7	0.000118138	0.000670471
	BP_GO:0009791	post-embryonic development	18	0.000120205	0.000677801
	BP_GO:0003006	developmental process involved in reproduction	17	0.000136767	0.000766248
	BP_GO:0042180	cellular ketone metabolic process	7	0.000155102	0.000863433
	MF_GO:0003723	RNA binding	122	2.61514e-47	1.11144e-44
	MF_GO:0004812	aminoacyl-tRNA ligase activity	43	8.14235e-34	8.65125e-32
	MF_GO:0016875	ligase activity, forming carbon-oxygen bonds	43	8.14235e-34	8.65125e-32
	MF_GO:0016876	ligase activity, forming aminoacyl-tRNA and related compounds	43	8.14235e-34	8.65125e-32
	MF_GO:0016874	ligase activity	63	6.87835e-31	5.8466e-29
	MF_GO:0003735	structural constituent of ribosome	87	6.07615e-20	4.30394e-18
	MF_GO:0008173	RNA methyltransferase activity	23	2.70044e-17	1.63955e-15
	MF_GO:0005198	structural molecule activity	87	9.10267e-17	4.83579e-15
	MF_GO:0005525	GTP binding	46	3.28822e-13	1.3975e-11
	MF_GO:0032561	guanyl ribonucleotide binding	46	3.28822e-13	1.3975e-11
	MF_GO:0019001	guanyl nucleotide binding	46	4.74693e-13	1.83404e-11
	MF_GO:0016741	transferase activity, transferring one-carbon groups	52	2.60866e-11	9.239e-10
	MF_GO:0009982	pseudouridine synthase activity	13	3.00424e-10	9.82156e-09
	MF_GO:0008168	methyltransferase activity	48	5.17175e-10	1.56999e-08
	MF_GO:0016891	endoribonuclease activity, producing 5'-phosphomonoesters	11	6.92746e-10	1.96278e-08
	MF_GO:0003676	nucleic acid binding	223	1.12126e-09	2.97834e-08
	MF_GO:0016866	intramolecular transferase activity	19	2.06156e-09	5.15389e-08
	MF_GO:0016893	endonuclease activity, active with either ribo- or deoxyribonucleic acids and producing 5'-phosphomonoesters	11	3.86141e-09	9.11721e-08
	MF_GO:0004853	uroporphyrinogen decarboxylase activity	6	8.49973e-09	1.90125e-07
	MF_GO:0004252	serine-type endopeptidase activity	29	1.70466e-08	3.62239e-07
	MF_GO:0016627	oxidoreductase activity, acting on the CH-CH group of donors	17	3.06637e-08	6.20575e-07
	MF_GO:0004518	nuclease activity	23	9.08915e-08	1.75586e-06
	MF_GO:0004540	ribonuclease activity	14	1.06623e-07	1.97022e-06
	MF_GO:0008236	serine-type peptidase activity	37	1.30266e-07	2.21453e-06
	MF_GO:0017171	serine hydrolase activity	37	1.30266e-07	2.21453e-06
	MF_GO:0016853	isomerase activity	34	1.61387e-07	2.63806e-06
	MF_GO:0004784	superoxide dismutase activity	6	2.19986e-07	3.33907e-06
	MF_GO:0016721	oxidoreductase activity, acting on superoxide radicals as acceptor	6	2.19986e-07	3.33907e-06
	MF_GO:0003747	translation release factor activity	7	2.48008e-07	3.51344e-06
	MF_GO:0008079	translation termination factor activity	7	2.48008e-07	3.51344e-06
	MF_GO:0000774	adenyl-nucleotide exchange factor activity	6	6.34532e-07	8.42738e-06
	MF_GO:0008839	4-hydroxy-tetrahydrodipicolinate reductase	6	6.34532e-07	8.42738e-06
	MF_GO:0000049	tRNA binding	8	8.31737e-07	1.07118e-05
	MF_GO:0008235	metalloexopeptidase activity	7	9.92054e-07	1.24007e-05
	MF_GO:0008312	7S RNA binding	6	1.52526e-06	1.80487e-05
	MF_GO:0008135	translation factor activity, RNA binding	17	1.52883e-06	1.80487e-05
	MF_GO:0052689	carboxylic ester hydrolase activity	16	2.95529e-06	3.36725e-05
	MF_GO:0004521	endoribonuclease activity	11	3.01072e-06	3.36725e-05
	MF_GO:0004525	ribonuclease III activity	6	3.22651e-06	3.42816e-05
	MF_GO:0032296	double-stranded RNA-specific ribonuclease activity	6	3.22651e-06	3.42816e-05
	MF_GO:0004177	aminopeptidase activity	7	4.98678e-06	5.04615e-05
	MF_GO:0016634	oxidoreductase activity, acting on the CH-CH group of donors, oxygen as acceptor	7	4.98678e-06	5.04615e-05
	MF_GO:0060590	ATPase regulator activity	6	6.205e-06	6.13285e-05
	MF_GO:0019843	rRNA binding	12	9.0246e-06	8.71695e-05
	MF_GO:0003917	DNA topoisomerase type I activity	4	2.01518e-05	0.000180594
	MF_GO:0016851	magnesium chelatase activity	5	2.03965e-05	0.000180594
	MF_GO:0051002	ligase activity, forming nitrogen-metal bonds	5	2.03965e-05	0.000180594
	MF_GO:0051003	ligase activity, forming nitrogen-metal bonds, forming coordination complexes	5	2.03965e-05	0.000180594
	MF_GO:0003690	double-stranded DNA binding	10	3.19117e-05	0.000271249
	MF_GO:0016884	carbon-nitrogen ligase activity, with glutamine as amido-N-donor	10	3.19117e-05	0.000271249
	MF_GO:0004519	endonuclease activity	14	3.92245e-05	0.000320938
	MF_GO:0016149	translation release factor activity, codon specific	5	3.92677e-05	0.000320938
	MF_GO:0016879	ligase activity, forming carbon-nitrogen bonds	15	4.27806e-05	0.000343052
	MF_GO:0016628	oxidoreductase activity, acting on the CH-CH group of donors, NAD or NADP as acceptor	8	5.34535e-05	0.000420699
	MF_GO:0004109	coproporphyrinogen oxidase activity	4	5.82771e-05	0.000450323
	MF_GO:0042803	protein homodimerization activity	7	8.96513e-05	0.000578759
	MF_GO:0004418	hydroxymethylbilane synthase activity	3	9.26014e-05	0.000578759
	MF_GO:0004479	methionyl-tRNA formyltransferase activity	3	9.26014e-05	0.000578759
	MF_GO:0004655	porphobilinogen synthase activity	3	9.26014e-05	0.000578759
	MF_GO:0004816	asparagine-tRNA ligase activity	3	9.26014e-05	0.000578759
	MF_GO:0004817	cysteine-tRNA ligase activity	3	9.26014e-05	0.000578759
	MF_GO:0004830	tryptophan-tRNA ligase activity	3	9.26014e-05	0.000578759
	MF_GO:0004845	uracil phosphoribosyltransferase activity	3	9.26014e-05	0.000578759
	MF_GO:0016869	intramolecular transferase activity, transferring amino groups	3	9.26014e-05	0.000578759
	MF_GO:0030785	[ribulose-bisphosphate carboxylase]-lysine N-methyltransferase activity	3	9.26014e-05	0.000578759
	MF_GO:0042286	glutamate-1-semialdehyde 2,1-aminomutase activity	3	9.26014e-05	0.000578759
	MF_GO:0042586	peptide deformylase activity	3	9.26014e-05	0.000578759
	MF_GO:0046408	chlorophyll synthetase activity	3	9.26014e-05	0.000578759
	CC_GO:0005737	cytoplasm	344	2.60628e-72	3.25785e-70
	CC_GO:0009536	plastid	188	2.82056e-71	1.76285e-69
	CC_GO:0009507	chloroplast	184	2.70004e-69	1.12502e-67
	CC_GO:0009532	plastid stroma	84	4.04091e-48	1.17878e-46
	CC_GO:0044435	plastid part	115	4.71511e-48	1.17878e-46
	CC_GO:0044444	cytoplasmic part	277	8.39837e-47	1.74966e-45
	CC_GO:0044434	chloroplast part	110	2.69158e-44	4.80639e-43
	CC_GO:0009570	chloroplast stroma	78	5.23625e-43	8.18164e-42
	CC_GO:0009526	plastid envelope	51	7.55851e-25	1.04979e-23
	CC_GO:0009941	chloroplast envelope	50	2.47257e-24	3.09071e-23
	CC_GO:0005623	cell	387	1.4943e-19	1.69807e-18
	CC_GO:0005622	intracellular	368	2.48827e-19	2.59194e-18
	CC_GO:0044424	intracellular part	355	2.98732e-19	2.87242e-18
	CC_GO:0044464	cell part	380	7.24893e-18	6.47226e-17
	CC_GO:0005840	ribosome	92	1.46766e-17	1.22305e-16
	CC_GO:0030529	intracellular ribonucleoprotein complex	98	1.44422e-15	1.06193e-14
	CC_GO:1990904	ribonucleoprotein complex	98	1.44422e-15	1.06193e-14
	CC_GO:0009295	nucleoid	14	4.96997e-15	3.45137e-14
	CC_GO:0031967	organelle envelope	51	2.56456e-13	1.60285e-12
	CC_GO:0031975	envelope	51	2.56456e-13	1.60285e-12
	CC_GO:0042646	plastid nucleoid	11	3.9998e-12	2.38083e-11
	CC_GO:0043229	intracellular organelle	275	3.47154e-09	1.94643e-08
	CC_GO:0043226	organelle	275	3.58144e-09	1.94643e-08
	CC_GO:0009534	chloroplast thylakoid	33	9.71427e-09	4.85714e-08
	CC_GO:0031976	plastid thylakoid	33	9.71427e-09	4.85714e-08
	CC_GO:0000229	cytoplasmic chromosome	7	4.84211e-08	2.24172e-07
	CC_GO:0009508	plastid chromosome	7	4.84211e-08	2.24172e-07
	CC_GO:0031984	organelle subcompartment	33	3.45377e-07	1.54186e-06
	CC_GO:0009579	thylakoid	50	1.54168e-06	6.64516e-06
	CC_GO:0009535	chloroplast thylakoid membrane	25	3.09637e-06	1.24854e-05
	CC_GO:0055035	plastid thylakoid membrane	25	3.09637e-06	1.24854e-05
	CC_GO:0042651	thylakoid membrane	31	4.43041e-06	1.73063e-05
	CC_GO:0044436	thylakoid part	34	3.22303e-05	0.000122084
	CC_GO:0048500	signal recognition particle	6	3.34568e-05	0.000123003
	CC_GO:0031969	chloroplast membrane	7	0.000122197	0.000434417
	CC_GO:0042644	chloroplast nucleoid	4	0.000125112	0.000434417
	CC_GO:0034357	photosynthetic membrane	31	0.000162299	0.000548308
	CC_GO:0042170	plastid membrane	7	0.000167396	0.000550644
	CC_GO:0043231	intracellular membrane-bounded organelle	199	0.000209641	0.000669036
	CC_GO:0043227	membrane-bounded organelle	199	0.000214092	0.000669036
orangered4	MF_GO:0004497	monooxygenase activity	8	2.72678e-07	2.75404e-05
	MF_GO:0043531	ADP binding	9	7.51456e-07	3.79486e-05
	MF_GO:0004867	serine-type endopeptidase inhibitor activity	5	2.38979e-05	0.000804564
plum1	BP_GO:0045492	xylan biosynthetic process	14	4.34022e-17	2.98173e-14
	BP_GO:0044038	cell wall macromolecule biosynthetic process	14	2.88502e-16	4.95502e-14
	BP_GO:0070589	cellular component macromolecule biosynthetic process	14	2.88502e-16	4.95502e-14
	BP_GO:0070592	cell wall polysaccharide biosynthetic process	14	2.88502e-16	4.95502e-14
	BP_GO:0045491	xylan metabolic process	14	1.48843e-15	2.04511e-13
	BP_GO:0033692	cellular polysaccharide biosynthetic process	25	3.75353e-14	3.68382e-12
	BP_GO:0042546	cell wall biogenesis	25	3.75353e-14	3.68382e-12
	BP_GO:0044264	cellular polysaccharide metabolic process	32	7.91749e-14	6.79914e-12
	BP_GO:0044262	cellular carbohydrate metabolic process	37	3.47175e-13	2.6501e-11
	BP_GO:0000271	polysaccharide biosynthetic process	25	4.09868e-13	2.8158e-11
	BP_GO:0044711	single-organism biosynthetic process	77	4.94464e-13	3.08815e-11
	BP_GO:0034637	cellular carbohydrate biosynthetic process	26	6.67282e-13	3.82019e-11
	BP_GO:0006556	S-adenosylmethionine biosynthetic process	9	1.03746e-12	5.48258e-11
	BP_GO:0046500	S-adenosylmethionine metabolic process	9	4.03883e-12	1.98191e-10
	BP_GO:0005976	polysaccharide metabolic process	32	1.3728e-11	6.28741e-10
	BP_GO:0016051	carbohydrate biosynthetic process	26	1.86779e-11	8.01983e-10
	BP_GO:0010410	hemicellulose metabolic process	19	7.68862e-11	3.10711e-09
	BP_GO:0006564	L-serine biosynthetic process	9	8.47083e-11	3.23303e-09
	BP_GO:0044036	cell wall macromolecule metabolic process	23	1.09516e-10	3.8334e-09
	BP_GO:0010383	cell wall polysaccharide metabolic process	19	1.11598e-10	3.8334e-09
	BP_GO:0006790	sulfur compound metabolic process	22	3.41576e-10	1.11744e-08
	BP_GO:0044272	sulfur compound biosynthetic process	19	4.52299e-10	1.41241e-08
	BP_GO:0044710	single-organism metabolic process	195	8.22976e-10	2.45819e-08
	BP_GO:0005975	carbohydrate metabolic process	79	1.29177e-09	3.6977e-08
	BP_GO:0009069	serine family amino acid metabolic process	15	1.67955e-09	4.6154e-08
	BP_GO:0006555	methionine metabolic process	10	3.14038e-09	8.29785e-08
	BP_GO:0071554	cell wall organization or biogenesis	30	3.87084e-09	9.84913e-08
	BP_GO:1901605	alpha-amino acid metabolic process	32	4.02126e-09	9.86645e-08
	BP_GO:0007017	microtubule-based process	25	5.33224e-09	1.26319e-07
	BP_GO:0042451	purine nucleoside biosynthetic process	14	8.27301e-09	1.8334e-07
	BP_GO:0046129	purine ribonucleoside biosynthetic process	14	8.27301e-09	1.8334e-07
	BP_GO:0009832	plant-type cell wall biogenesis	10	1.48047e-08	3.17839e-07
	BP_GO:0009834	plant-type secondary cell wall biogenesis	7	1.55323e-08	3.23355e-07
	BP_GO:0044699	single-organism process	274	1.60861e-08	3.25033e-07
	BP_GO:0006563	L-serine metabolic process	12	1.72928e-08	3.39432e-07
	BP_GO:0046271	phenylpropanoid catabolic process	11	1.8318e-08	3.40121e-07
	BP_GO:0046274	lignin catabolic process	11	1.8318e-08	3.40121e-07
	BP_GO:0044763	single-organism cellular process	184	2.12239e-08	3.66306e-07
	BP_GO:0006520	cellular amino acid metabolic process	41	2.20672e-08	3.66306e-07
	BP_GO:0009163	nucleoside biosynthetic process	14	2.23942e-08	3.66306e-07
	BP_GO:0042455	ribonucleoside biosynthetic process	14	2.23942e-08	3.66306e-07
	BP_GO:1901659	glycosyl compound biosynthetic process	14	2.23942e-08	3.66306e-07
	BP_GO:0009808	lignin metabolic process	11	2.43579e-08	3.8916e-07
	BP_GO:0044723	single-organism carbohydrate metabolic process	39	2.60575e-08	4.04698e-07
	BP_GO:0008652	cellular amino acid biosynthetic process	24	2.65086e-08	4.04698e-07
	BP_GO:0030243	cellulose metabolic process	13	4.91909e-08	7.34655e-07
	BP_GO:0009698	phenylpropanoid metabolic process	12	1.06368e-07	1.55478e-06
	BP_GO:0006575	cellular modified amino acid metabolic process	12	1.93784e-07	2.77353e-06
	BP_GO:0042398	cellular modified amino acid biosynthetic process	9	2.21365e-07	3.10363e-06
	BP_GO:0051273	beta-glucan metabolic process	13	2.5196e-07	3.46193e-06
	BP_GO:0009108	coenzyme biosynthetic process	15	2.77137e-07	3.7332e-06
	BP_GO:0019748	secondary metabolic process	12	2.83136e-07	3.74066e-06
	BP_GO:0044281	small molecule metabolic process	79	5.44312e-07	7.05552e-06
	BP_GO:0030244	cellulose biosynthetic process	11	1.57115e-06	1.99886e-05
	BP_GO:0072522	purine-containing compound biosynthetic process	14	1.62831e-06	2.03391e-05
	BP_GO:1901607	alpha-amino acid biosynthetic process	19	2.55298e-06	3.13196e-05
	BP_GO:1901137	carbohydrate derivative biosynthetic process	19	4.48407e-06	5.40449e-05
	BP_GO:0009086	methionine biosynthetic process	7	4.9467e-06	5.85928e-05
	BP_GO:0006732	coenzyme metabolic process	22	5.30404e-06	6.17607e-05
	BP_GO:0051274	beta-glucan biosynthetic process	11	6.5408e-06	7.48921e-05
	BP_GO:0000096	sulfur amino acid metabolic process	10	9.80196e-06	0.000110393
	BP_GO:0009070	serine family amino acid biosynthetic process	9	1.38941e-05	0.000153956
	BP_GO:0019220	regulation of phosphate metabolic process	7	1.52343e-05	0.000163461
	BP_GO:0051174	regulation of phosphorus metabolic process	7	1.52343e-05	0.000163461
	BP_GO:0009066	aspartate family amino acid metabolic process	10	1.54657e-05	0.000163461
	BP_GO:0051493	regulation of cytoskeleton organization	6	2.01825e-05	0.000210082
	BP_GO:0006073	cellular glucan metabolic process	18	2.23828e-05	0.000226132
	BP_GO:0044042	glucan metabolic process	18	2.23828e-05	0.000226132
	BP_GO:0006544	glycine metabolic process	6	2.75362e-05	0.000270897
	BP_GO:0050826	response to freezing	3	2.76024e-05	0.000270897
	BP_GO:0071669	plant-type cell wall organization or biogenesis	10	3.116e-05	0.000301506
	BP_GO:0051188	cofactor biosynthetic process	15	6.40092e-05	0.000610754
	BP_GO:0000910	cytokinesis	7	8.70868e-05	0.00081957
	BP_GO:0016053	organic acid biosynthetic process	29	9.07799e-05	0.000831544
	BP_GO:0046394	carboxylic acid biosynthetic process	29	9.07799e-05	0.000831544
	BP_GO:0009733	response to auxin	10	0.000105223	0.000938467
	BP_GO:0019752	carboxylic acid metabolic process	50	0.000106855	0.000938467
	BP_GO:0006166	purine ribonucleoside salvage	3	0.000107917	0.000938467
	BP_GO:0006571	tyrosine biosynthetic process	3	0.000107917	0.000938467
	BP_GO:0007010	cytoskeleton organization	13	0.000116109	0.000997083
	MF_GO:0003824	catalytic activity	432	1.96973e-13	6.75618e-11
	MF_GO:0004478	methionine adenosyltransferase activity	9	8.65969e-13	1.48514e-10
	MF_GO:0003871	5-methyltetrahydropteroyltriglutamate-homocysteine S-methyltransferase activity	6	6.59932e-10	5.65891e-08
	MF_GO:0042085	5-methyltetrahydropteroyltri-L-glutamate-dependent methyltransferase activity	6	6.59932e-10	5.65891e-08
	MF_GO:0008194	UDP-glycosyltransferase activity	25	1.35921e-09	9.32421e-08
	MF_GO:0015020	glucuronosyltransferase activity	9	3.54688e-09	2.02764e-07
	MF_GO:0016757	transferase activity, transferring glycosyl groups	51	1.34964e-08	6.19353e-07
	MF_GO:0052716	hydroquinone:oxygen oxidoreductase activity	11	1.49517e-08	6.19353e-07
	MF_GO:0008172	S-methyltransferase activity	6	1.75603e-08	6.19353e-07
	MF_GO:0016758	transferase activity, transferring hexosyl groups	44	1.80569e-08	6.19353e-07
	MF_GO:0004647	phosphoserine phosphatase activity	5	2.24512e-08	7.0007e-07
	MF_GO:0005200	structural constituent of cytoskeleton	10	6.14182e-08	1.75554e-06
	MF_GO:0016759	cellulose synthase activity	11	7.34128e-08	1.79861e-06
	MF_GO:0016760	cellulose synthase (UDP-forming) activity	11	7.34128e-08	1.79861e-06
	MF_GO:0016682	oxidoreductase activity, acting on diphenols and related substances as donors, oxygen as acceptor	11	6.26244e-07	1.43201e-05
	MF_GO:0016740	transferase activity	177	1.20686e-06	2.58721e-05
	MF_GO:0008017	microtubule binding	18	1.73611e-06	3.50286e-05
	MF_GO:0035251	UDP-glucosyltransferase activity	14	1.86972e-06	3.56286e-05
	MF_GO:0046527	glucosyltransferase activity	14	2.10581e-06	3.80154e-05
	MF_GO:0016679	oxidoreductase activity, acting on diphenols and related substances as donors	11	2.95674e-06	5.07081e-05
	MF_GO:0015631	tubulin binding	18	3.46156e-06	5.65389e-05
	MF_GO:0008092	cytoskeletal protein binding	22	5.49636e-06	8.56932e-05
	MF_GO:0015018	galactosylgalactosylxylosylprotein 3-beta-glucuronosyltransferase activity	6	9.0316e-06	0.000134689
	MF_GO:0004001	adenosine kinase activity	3	2.5866e-05	0.000328594
	MF_GO:0004489	methylenetetrahydrofolate reductase (NAD(P)H) activity	3	2.5866e-05	0.000328594
	MF_GO:0004665	prephenate dehydrogenase (NADP+) activity	3	2.5866e-05	0.000328594
	MF_GO:0008977	prephenate dehydrogenase activity	3	2.5866e-05	0.000328594
	MF_GO:0016765	transferase activity, transferring alkyl or aryl (other than methyl) groups	12	3.27067e-05	0.000400657
	MF_GO:0032403	protein complex binding	18	3.67101e-05	0.000434192
	MF_GO:0005507	copper ion binding	13	4.8135e-05	0.000550343
	CC_GO:0005874	microtubule	20	1.59772e-15	6.35903e-14
	CC_GO:0099512	supramolecular fiber	20	2.11968e-15	6.35903e-14
	CC_GO:0099513	polymeric cytoskeletal fiber	20	2.11968e-15	6.35903e-14
	CC_GO:0044430	cytoskeletal part	24	4.65445e-15	1.04725e-13
	CC_GO:0005856	cytoskeleton	25	1.05031e-13	1.89055e-12
	CC_GO:0015630	microtubule cytoskeleton	20	1.08646e-12	1.62969e-11
	CC_GO:0048046	apoplast	17	2.21712e-07	2.85059e-06
	CC_GO:0016020	membrane	135	9.19747e-06	0.000103472
purple	BP_GO:0006979	response to oxidative stress	173	2.84176e-75	2.62863e-72
	BP_GO:0055114	oxidation-reduction process	393	1.3862e-45	6.41118e-43
	BP_GO:0044712	single-organism catabolic process	134	1.38017e-40	4.25554e-38
	BP_GO:0006950	response to stress	216	4.96597e-35	1.14838e-32
	BP_GO:0044710	single-organism metabolic process	563	1.58968e-32	2.94091e-30
	BP_GO:0042743	hydrogen peroxide metabolic process	61	6.9717e-31	9.21261e-29
	BP_GO:0042744	hydrogen peroxide catabolic process	61	6.9717e-31	9.21261e-29
	BP_GO:0072593	reactive oxygen species metabolic process	65	2.09295e-29	2.41997e-27
	BP_GO:0044699	single-organism process	777	1.07418e-26	1.10402e-24
	BP_GO:0044248	cellular catabolic process	121	2.0591e-25	1.90466e-23
	BP_GO:0009056	catabolic process	143	1.23457e-23	1.03816e-21
	BP_GO:0050896	response to stimulus	266	3.59125e-23	2.76825e-21
	BP_GO:0006559	L-phenylalanine catabolic process	31	1.17426e-22	7.75852e-21
	BP_GO:1902222	erythrose 4-phosphate/phosphoenolpyruvate family amino acid catabolic process	31	1.17426e-22	7.75852e-21
	BP_GO:0006558	L-phenylalanine metabolic process	34	1.30869e-21	7.56585e-20
	BP_GO:1902221	erythrose 4-phosphate/phosphoenolpyruvate family amino acid metabolic process	34	1.30869e-21	7.56585e-20
	BP_GO:0009074	aromatic amino acid family catabolic process	32	3.01823e-20	1.64227e-18
	BP_GO:1901606	alpha-amino acid catabolic process	35	6.88586e-16	3.53857e-14
	BP_GO:0009063	cellular amino acid catabolic process	35	1.574e-15	7.66289e-14
	BP_GO:0044282	small molecule catabolic process	43	2.47089e-15	1.14279e-13
	BP_GO:1901361	organic cyclic compound catabolic process	50	1.29089e-14	5.68604e-13
	BP_GO:0016054	organic acid catabolic process	37	3.88628e-14	1.56296e-12
	BP_GO:0046395	carboxylic acid catabolic process	37	3.88628e-14	1.56296e-12
	BP_GO:0019439	aromatic compound catabolic process	47	2.50356e-13	9.64913e-12
	BP_GO:0009072	aromatic amino acid family metabolic process	38	2.58655e-11	9.57025e-10
	BP_GO:0009698	phenylpropanoid metabolic process	22	3.38098e-10	1.17197e-08
	BP_GO:0019748	secondary metabolic process	23	3.42087e-10	1.17197e-08
	BP_GO:0009699	phenylpropanoid biosynthetic process	12	4.70382e-10	1.55394e-08
	BP_GO:0009800	cinnamic acid biosynthetic process	11	1.35521e-09	4.17855e-08
	BP_GO:0009803	cinnamic acid metabolic process	11	1.35521e-09	4.17855e-08
	BP_GO:0044550	secondary metabolite biosynthetic process	13	2.27485e-09	6.78785e-08
	BP_GO:1901565	organonitrogen compound catabolic process	40	6.84385e-09	1.9783e-07
	BP_GO:0042537	benzene-containing compound metabolic process	12	1.17884e-07	3.30432e-06
	BP_GO:1901575	organic substance catabolic process	82	1.70502e-06	4.63867e-05
	BP_GO:1901605	alpha-amino acid metabolic process	52	3.43429e-06	9.07633e-05
	MF_GO:0004601	peroxidase activity	176	6.33386e-82	3.25561e-79
	MF_GO:0016684	oxidoreductase activity, acting on peroxide as acceptor	176	4.14201e-81	1.0645e-78
	MF_GO:0016209	antioxidant activity	177	3.51715e-77	6.02605e-75
	MF_GO:0020037	heme binding	242	1.54328e-64	1.98312e-62
	MF_GO:0046906	tetrapyrrole binding	242	1.84318e-60	1.89479e-58
	MF_GO:0016491	oxidoreductase activity	419	4.26326e-47	3.65219e-45
	MF_GO:0003824	catalytic activity	1189	2.4257e-33	1.78116e-31
	MF_GO:0016841	ammonia-lyase activity	31	3.21951e-24	2.06853e-22
	MF_GO:0016840	carbon-nitrogen lyase activity	31	1.92266e-16	1.09805e-14
	MF_GO:0008171	O-methyltransferase activity	39	2.43578e-14	1.25199e-12
	MF_GO:0045548	phenylalanine ammonia-lyase activity	11	1.12243e-09	5.24479e-08
	MF_GO:0005215	transporter activity	138	9.06941e-07	3.88473e-05
	MF_GO:0046872	metal ion binding	342	1.95181e-05	0.000771715
	CC_GO:0005576	extracellular region	140	2.12524e-46	2.86908e-44
	CC_GO:0016020	membrane	325	2.19978e-06	0.000148485
	CC_GO:0031224	intrinsic component of membrane	211	1.39095e-05	0.000625926
	CC_GO:0016021	integral component of membrane	208	2.10052e-05	0.000708925
tan	BP_GO:0006468	protein phosphorylation	136	5.45388e-29	2.73239e-26
	BP_GO:0016310	phosphorylation	136	2.26448e-25	5.67252e-23
	BP_GO:0006464	cellular protein modification process	142	3.15139e-20	3.94712e-18
	BP_GO:0036211	protein modification process	142	3.15139e-20	3.94712e-18
	BP_GO:0006796	phosphate-containing compound metabolic process	144	3.93972e-19	3.9476e-17
	BP_GO:0006793	phosphorus metabolic process	144	5.67232e-19	4.73639e-17
	BP_GO:0043412	macromolecule modification	142	1.59285e-18	1.14003e-16
	BP_GO:0019538	protein metabolic process	170	6.51585e-11	4.08055e-09
	BP_GO:0008299	isoprenoid biosynthetic process	17	2.61225e-10	1.45415e-08
	BP_GO:0006720	isoprenoid metabolic process	17	5.37425e-10	2.6925e-08
	BP_GO:0044267	cellular protein metabolic process	144	1.96928e-09	8.96919e-08
	BP_GO:0009648	photoperiodism	6	3.25097e-08	1.25288e-06
	BP_GO:0048573	photoperiodism, flowering	6	3.25097e-08	1.25288e-06
	BP_GO:0010228	vegetative to reproductive phase transition of meristem	7	1.3414e-06	4.80029e-05
	BP_GO:0009909	regulation of flower development	6	2.63026e-06	8.78508e-05
	BP_GO:0048831	regulation of shoot system development	6	1.15943e-05	0.000363046
	BP_GO:0019288	isopentenyl diphosphate biosynthetic process, methylerythritol 4-phosphate pathway	3	2.05839e-05	0.000542764
	BP_GO:0050992	dimethylallyl diphosphate biosynthetic process	3	2.05839e-05	0.000542764
	BP_GO:0050993	dimethylallyl diphosphate metabolic process	3	2.05839e-05	0.000542764
	BP_GO:0050789	regulation of biological process	92	2.55103e-05	0.000639032
	BP_GO:2000241	regulation of reproductive process	6	2.81542e-05	0.000671679
	MF_GO:0004672	protein kinase activity	136	5.62954e-25	1.4862e-22
	MF_GO:0032559	adenyl ribonucleotide binding	192	3.16975e-24	3.89691e-22
	MF_GO:0030554	adenyl nucleotide binding	192	4.42831e-24	3.89691e-22
	MF_GO:0016773	phosphotransferase activity, alcohol group as acceptor	136	1.11172e-21	7.33738e-20
	MF_GO:0016301	kinase activity	137	8.53018e-21	4.50394e-19
	MF_GO:0032553	ribonucleotide binding	195	7.43907e-20	2.70077e-18
	MF_GO:0001883	purine nucleoside binding	192	9.20717e-20	2.70077e-18
	MF_GO:0032550	purine ribonucleoside binding	192	9.20717e-20	2.70077e-18
	MF_GO:0032555	purine ribonucleotide binding	192	9.20717e-20	2.70077e-18
	MF_GO:0017076	purine nucleotide binding	192	1.34446e-19	3.2267e-18
	MF_GO:0032549	ribonucleoside binding	192	1.34446e-19	3.2267e-18
	MF_GO:0001882	nucleoside binding	192	1.47736e-19	3.25018e-18
	MF_GO:0097367	carbohydrate derivative binding	195	5.20978e-19	1.05799e-17
	MF_GO:0043531	ADP binding	44	1.19637e-18	2.25601e-17
	MF_GO:0016772	transferase activity, transferring phosphorus-containing groups	139	4.5705e-18	8.04408e-17
	MF_GO:0043168	anion binding	203	1.101e-16	1.81665e-15
	MF_GO:0000166	nucleotide binding	209	2.23299e-16	3.27505e-15
	MF_GO:1901265	nucleoside phosphate binding	209	2.23299e-16	3.27505e-15
	MF_GO:0036094	small molecule binding	209	2.07964e-15	2.88961e-14
	MF_GO:0005524	ATP binding	152	2.23075e-13	2.94458e-12
	MF_GO:0043167	ion binding	294	4.84167e-13	6.08668e-12
	MF_GO:0035639	purine ribonucleoside triphosphate binding	152	3.63971e-10	4.16506e-09
	MF_GO:1901363	heterocyclic compound binding	312	3.7285e-10	4.16506e-09
	MF_GO:0097159	organic cyclic compound binding	312	3.78642e-10	4.16506e-09
	MF_GO:0008429	phosphatidylethanolamine binding	6	5.39605e-10	5.69823e-09
	MF_GO:0001871	pattern binding	18	4.72658e-09	4.62155e-08
	MF_GO:0030247	polysaccharide binding	18	4.72658e-09	4.62155e-08
	MF_GO:0030246	carbohydrate binding	29	5.0031e-09	4.71721e-08
	MF_GO:0001071	nucleic acid binding transcription factor activity	44	6.51167e-07	5.73027e-06
	MF_GO:0003700	transcription factor activity, sequence-specific DNA binding	44	6.51167e-07	5.73027e-06
	MF_GO:0016725	oxidoreductase activity, acting on CH or CH2 groups	6	7.7956e-07	6.63884e-06
	MF_GO:0005488	binding	458	1.90037e-06	1.56451e-05
	MF_GO:0016740	transferase activity	171	1.95564e-06	1.56451e-05
	MF_GO:0043565	sequence-specific DNA binding	30	2.31693e-06	1.79902e-05
	MF_GO:0016726	oxidoreductase activity, acting on CH or CH2 groups, NAD or NADP as acceptor	3	2.3395e-05	0.000166926
	MF_GO:0046429	4-hydroxy-3-methylbut-2-en-1-yl diphosphate synthase activity	3	2.3395e-05	0.000166926
	MF_GO:0051745	4-hydroxy-3-methylbut-2-en-1-yl diphosphate reductase activity	3	2.3395e-05	0.000166926
	MF_GO:0004452	isopentenyl-diphosphate delta-isomerase activity	3	9.15789e-05	0.000619919
	MF_GO:0052592	oxidoreductase activity, acting on CH or CH2 groups, with an iron-sulfur protein as acceptor	3	9.15789e-05	0.000619919
Turquoise	BP_GO:0009628	response to abiotic stimulus	42	7.359e-10	9.2429e-07
	BP_GO:0006952	defense response	41	1.92583e-08	6.61266e-06
	BP_GO:0016226	iron-sulfur cluster assembly	16	2.10594e-08	6.61266e-06
	BP_GO:0031163	metallo-sulfur cluster assembly	16	2.10594e-08	6.61266e-06
	BP_GO:0006012	galactose metabolic process	11	3.34206e-08	7.79009e-06
	BP_GO:1901700	response to oxygen-containing compound	34	3.72138e-08	7.79009e-06
	BP_GO:0055075	potassium ion homeostasis	7	9.33493e-08	1.67495e-05
	BP_GO:0006777	Mo-molybdopterin cofactor biosynthetic process	6	1.68367e-07	1.76224e-05
	BP_GO:0019720	Mo-molybdopterin cofactor metabolic process	6	1.68367e-07	1.76224e-05
	BP_GO:0032324	molybdopterin cofactor biosynthetic process	6	1.68367e-07	1.76224e-05
	BP_GO:0043545	molybdopterin cofactor metabolic process	6	1.68367e-07	1.76224e-05
	BP_GO:0051189	prosthetic group metabolic process	6	1.68367e-07	1.76224e-05
	BP_GO:0001101	response to acid chemical	28	2.14796e-07	1.99395e-05
	BP_GO:0009415	response to water	20	2.22256e-07	1.99395e-05
	BP_GO:0006950	response to stress	125	6.70369e-07	5.61323e-05
	BP_GO:0090305	nucleic acid phosphodiester bond hydrolysis	7	1.22494e-06	9.61574e-05
	BP_GO:0042221	response to chemical	58	2.71501e-06	0.00019522
	BP_GO:0050832	defense response to fungus	17	2.84948e-06	0.00019522
	BP_GO:0098542	defense response to other organism	21	2.95317e-06	0.00019522
	BP_GO:0055067	monovalent inorganic cation homeostasis	7	3.15101e-06	0.000197883
	BP_GO:0009620	response to fungus	17	3.59366e-06	0.000214935
	BP_GO:0019915	lipid storage	6	4.13478e-06	0.000236058
	BP_GO:0043207	response to external biotic stimulus	21	7.19769e-06	0.000376679
	BP_GO:0051707	response to other organism	21	7.19769e-06	0.000376679
	MF_GO:0045735	nutrient reservoir activity	59	1.5456e-22	8.43898e-20
	MF_GO:0004866	endopeptidase inhibitor activity	41	4.26433e-14	4.65665e-12
	MF_GO:0030414	peptidase inhibitor activity	41	4.26433e-14	4.65665e-12
	MF_GO:0061134	peptidase regulator activity	41	4.26433e-14	4.65665e-12
	MF_GO:0061135	endopeptidase regulator activity	41	4.26433e-14	4.65665e-12
	MF_GO:0008270	zinc ion binding	149	1.06689e-11	9.7087e-10
	MF_GO:0004867	serine-type endopeptidase inhibitor activity	30	8.02873e-10	6.26241e-08
	MF_GO:0046914	transition metal ion binding	231	1.71848e-09	1.17287e-07
	MF_GO:0051536	iron-sulfur cluster binding	34	2.21173e-08	1.20761e-06
	MF_GO:0051540	metal cluster binding	34	2.21173e-08	1.20761e-06
	MF_GO:0051537	2 iron, 2 sulfur cluster binding	19	1.32406e-06	6.57215e-05
	MF_GO:0008061	chitin binding	13	1.63968e-05	0.000746056
	CC_GO:0005811	lipid particle	18	1.68854e-20	4.1538e-18
	CC_GO:0012511	monolayer-surrounded lipid storage body	17	2.38689e-19	2.93587e-17
	CC_GO:0005615	extracellular space	13	1.65384e-09	1.01711e-07
	CC_GO:0044421	extracellular region part	13	1.65384e-09	1.01711e-07
	CC_GO:0005739	mitochondrion	44	8.52446e-09	4.19403e-07
	CC_GO:0005743	mitochondrial inner membrane	12	1.2582e-05	0.000475323
	CC_GO:0044429	mitochondrial part	21	1.35254e-05	0.000475323
