# Supplementary material for: Comparative functional genomics analysis of bHLH gene family in rice, maize and wheat
Source: BMC Plant Biol. 2018 Nov 29;18:309. doi: 10.1186/s12870-018-1529-5 (PMC6267037; doi:10.1186/s12870-018-1529-5)
Supplement: Supplementary file 29 — Table S19. List of the “guide genes” of nine subnetwork, and their related information. (XLS 37 kb) [file 12870_2018_1529_MOESM29_ESM.xls]

## Sheet: Sheet1
Table S19. List of the “guide genes” of nine subnetwork, and their related information.
Module	GO term and discriptin	Guide genes	Putative homologue	Function of homologue	Reference
Cyan	BP_GO:0010208: pollen wall assembly (10), 6.77×10-13	TabHLH216	OsbHLH005/TDR1	Regulate Pollen Development	(1)
		TabHLH217	OsbHLH005/TDR1
		TabHLH218	OsbHLH005/TDR1
		TabHLH219	OsbHLH005/TDR1
		TabHLH220	OsbHLH005/TDR1
		TabHLH221	OsbHLH005/TDR1
		TabHLH333	OsbHLH141/EAT1/DTD1	Promotes tapetal cell death	(2)
		TabHLH335	OsbHLH141/EAT1/DTD1
Darkmagenta	BP_GO:0006952: defense response (45), 2.75×10-15	TabHLH156	OsbHLH036; AtbHLH051
		TabHLH157	OsbHLH036; AtbHLH051
		TabHLH337	AtbHLH095/ZOU; ZmbHLH139/ZmZHOUPI	Control embryonic cuticle formation	(3, 4)
		TabHLH479	OsbHLH172/BU1/ILI4	Involved in Brassinosteroid Signaling	(5, 6)
Darkorange	BP_GO:0009059: macromolecule biosynthetic process (906), 1.23×10-147	TabHLH096	OsbHLH084
		TabHLH097	OsbHLH084
		TabHLH203	AtbHLH093/NFL	Promotes flowering	(7)
		TabHLH204	AtbHLH093/NFL
		TabHLH205	AtbHLH093/NFL
		TabHLH340	OsbHLH142/TIP2	Regulate Pollen Development	(1, 8)
		TabHLH516
		TabHLH530	AtbHLH156/LHW	Regulation of the root vascular initial population	(9)
		TabHLH531	AtbHLH156/LHW
		TabHLH532	AtbHLH156/LHW
Ivory	BP_GO:0006568: tryptophan metabolic process (20), 9.07×10-17	TabHLH324	OsbHLH030
Lightgreen	BP_GO:0030417: nicotianamine metabolic process (24), 2.21×10-27	TabHLH171	OsbHLH037	Response to drought stress	(10)
		TabHLH173	OsbHLH037
		TabHLH311	AtbHLH029/FIT	Regulate Iron Homeostasis	(11)
		TabHLH312	AtbHLH029/FIT
		TabHLH313	AtbHLH029/FIT
		TabHLH342	OsbHLH073; AtbHLH068	Regulate ABA homeostasis and drought stress tolerance	(12)
		TabHLH355	OsbHLH068
		TabHLH356	OsbHLH068
		TabHLH357	OsbHLH068
		TabHLH454	OsbHLH056/IRO2	Improve iron utilization	(13)
		TabHLH455	OsbHLH056/IRO2
		TabHLH456	OsbHLH056/IRO2
		TabHLH457	OsbHLH056/IRO2
		TabHLH458	OsbHLH056/IRO2
		TabHLH459	OsbHLH056/IRO2
Lightsteelblue1	BP_GO:0006468: protein phosphorylation (114), 6.27×10-11	TabHLH298	ZmbHLH097	Required for anthocyanin upregulation	(14)
		TabHLH565	OsbHLH187	EnhAnce drought tolerance	(15)
Magenta	BP_GO:0042545: cell wall modification (18), 6.77×10-12	TabHLH225	OsbHLH167; AtbHLH014
Orange	BP_GO:0034641: cellular nitrogen compound metabolic process (318), 1.49×10-62	TabHLH246	OsbHLH013; OsbHLH014; AtbHLH001; AtbHLH002; AtbHLH012	Regulate Jasmonate-Mediated Anthocyanin Accumulation	(16)
		TabHLH554	OsbHLH187	Enhance drought tolerance	(15)
		TabHLH559	OsbHLH187
Purple	BP_GO:0006979: response to oxidative stress (173), 2.63×10-72	TabHLH259
		TabHLH317	OsbHLH025/DPF	biosynthesis of diterpenoid phytoalexins	(24)
		TabHLH343	OsbHLH073; AtbHLH068	Regulate ABA homeostasis and drought stress tolerance	(12)
		TabHLH471	OsbHLH173/ILI7	Mediate Brassinosteroid Regulation of Cell Elongation	(16)
		TabHLH473	OsbHLH173/ILI7
		TabHLH527	OsbHLH188
		TabHLH550	OsbHLH187	EnhAnce drought tolerance	(15)
Turquoise	BP_GO:0009628: response to abiotic stimulus (42), 9.24×10-07	TabHLH052	AtbHLH043/HEC3	Regulate female reproductive tract development	(17)
		TabHLH053	AtbHLH043/HEC3
		TabHLH054	AtbHLH043/HEC3
		TabHLH080	AtPIF4/5; OsbHLH101	Promote hypocotyl growth	(18, 19)
		TabHLH081	AtPIF4/5; OsbHLH101
		TabHLH142	AtbHLH130/AKS3/FBH4	Regulate stomatal Opening; Control expression of flowering regulator (CO)	(20, 21, 22)
		TabHLH143	AtbHLH130/AKS3/FBH4
		TabHLH369	OsbHLH065; AtbHLH154	Could be targeget by DELLA	(23)
		TabHLH370	OsbHLH065; AtbHLH154
		TabHLH402	OsbHLH058; AtbHLH105/ILR3	Regulate Iron Homeostasis	(11)
(1) The bHLH142 Transcription Factor Coordinates with TDR1 to Modulate the Expression of EAT1 and Regulate Pollen Development in Rice.
(2) EAT1 promotes tapetal cell death by regulating aspartic proteases during male reproductive development in rice.
(3) ZHOUPI controls embryonic cuticle formation via a signalling pathway involving the subtilisin protease ABNORMAL LEAF-SHAPE1 and the receptor kinases GASSHO1 and GASSHO2.
(4) ZmZHOUPI, an endosperm-specific basic helix–loop–helix transcription factor involved in maize seed development.
(5) BRASSINOSTEROID UPREGULATED1, Encoding a Helix-Loop-Helix Protein, Is a Novel Gene Involved in Brassinosteroid Signaling and Controls Bending of the Lamina Joint in Rice.
(6) Antagonistic HLH/bHLH Transcription Factors Mediate Brassinosteroid Regulation of Cell Elongation and Plant Development in Rice and Arabidopsis.
(7) NO FLOWERING IN SHORT DAY (NFL) is a bHLH transcription factor that promotes flowering specifically under short-day conditions in Arabidopsis.
(8) The Rice Basic Helix-Loop-Helix Transcription Factor TDR INTERACTING PROTEIN2 Is a Central Switch in Early Anther Development.
(9) Regulation of the Arabidopsis root vascular initial population by LONESOME HIGHWAY.
(10) Comparative transcriptome sequencing of tolerant rice introgression line and its parents in response to drought stress.
(11) Two bHLH Transcription Factors, bHLH34 and bHLH104, Regulate Iron Homeostasis in Arabidopsis thaliana.
(12) AtbHLH68 transcription factor contributes to the regulation of ABA homeostasis and drought stress tolerance in Arabidopsis thaliana.
(13) OsIRO2 is responsible for iron utilization in rice and improves growth and yield in calcareous soil.
(14) A full-length R-like basic-helix-loop-helix transcription factor is required for anthocyanin upregulation whereas the N-terminal region regulates epidermal hair formation.
(15) A novel gene OsAHL1 improves both drought avoidance and drought tolerance in rice.
(16) The Jasmonate-ZIM-Domain Proteins Interact with the WD-Repeat/bHLH/MYB Complexes to Regulate Jasmonate-Mediated Anthocyanin Accumulation and Trichome Initiation in Arabidopsis thaliana.
(17) The HECATE genes regulate female reproductive tract development in Arabidopsis thaliana.
(18) PIF4-controlled auxin pathway contributes to hybrid vigor in Arabidopsis thaliana.
(19) HOS1 Facilitates the Phytochrome B-Mediated Inhibition of PIF4 Function during Hypocotyl Growth in Arabidopsis.
(20) bHLH Transcription Factors That Facilitate K+ Uptake During Stomatal Opening Are Repressed by Abscisic Acid Through Phosphorylation.
(21) CFLAP1 and CFLAP2 Are Two bHLH Transcription Factors Participating in Synergistic Regulation of AtCFL1-Mediated Cuticle Development in Arabidopsis.
(22) FLOWERING BHLH transcriptional activators control expression of the photoperiodic flowering regulator CONSTANS in Arabidopsis.
(23) The ERF11 Transcription Factor Promotes Internode Elongation by Activating Gibberellin Biosynthesis and Signaling.
(24) Diterpenoid phytoalexin factor, a bHLH transcription factor, plays a central role in the biosynthesis of diterpenoid phytoalexins in rice.
