# Supplementary material for: Comparative functional genomics analysis of bHLH gene family in rice, maize and wheat
Source: BMC Plant Biol. 2018 Nov 29;18:309. doi: 10.1186/s12870-018-1529-5 (PMC6267037; doi:10.1186/s12870-018-1529-5)
Supplement: Supplementary file 30 — Table S20. The expression profiles of some genes from other families discussed in this study. (XLS 181 kb) [file 12870_2018_1529_MOESM30_ESM.xls]

## Sheet: Sheet1
Table S20. The expression profiles of some genes from other families discussed in this study.
Name	Gene ID	Module	Homologous gene IDs, GeneBank accession	RCE	RLP.03	RSE.99	SSE.00	SSE.02	SFL.02	LCE	L3N	LF1	ISE.02	ISE.99	IFL.02	FF1	FF2	FR	S.24	S.48	S.72	NON	P.24	P.48	P.72	C	D1h	D6h
TaNAS3_A	TRIAE_CS42_2AS_TGACv1_114776_AA0369340	lightgreen	KU529947	5.66	535.935	479.075	0.075	0	0	0	0	0	0.135	0.025	0	0	0	0	0	0	0.363333	0	0	0	0	0	0	0
TaNAS1_A	TRIAE_CS42_2AS_TGACv1_112882_AA0346520	lightgreen	KU529948	2.545	21.35	23.605	3.265	5.715	5.07	1.88	1.815	2.38	2.67	4.535	5.26	4.705	0.81	4.385	8.08333	3.74	6.38333	6.27333	8.53333	6.38667	6.52667	8.625	9.68	14.08
TaNAS3_B	TRIAE_CS42_2BS_TGACv1_146140_AA0456500	lightgreen	KU529950	1.395	423.865	356.735	0	0	0	0	0.04	0	0.265	0	0	0	0	0	0	0	0	0	0	0	0	0	0	0
TaNAS1_B	TRIAE_CS42_2BS_TGACv1_146201_AA0458660	lightgreen	KU529951	1.75	10.675	8.42	3.11	2.225	1.64	1.655	1.17	0.99	2.88	4.22	2.615	2.425	0.635	8.98	3.53667	1.28	2.22667	2.74667	2.95333	2.55	3.03333	1.82	1.87	4.415
TaNAS5_B	TRIAE_CS42_3B_TGACv1_220857_AA0721520	lightgreen	KU529954	0	95.315	80.74	0.085	0.02	0.025	0	0	0	0.025	0	0	0	0	0	0	0	0	0	0	0	0	0	0.04	0
TaNAS6_A	TRIAE_CS42_4AS_TGACv1_306257_AA1005210	lightgreen	KU529955	0.76	60.64	57.745	0.025	0.025	0	0	0	0.085	0.02	0	0.04	0.575	0.435	0	0	0.183333	0.0366667	0.03	0.193333	0.0333333	0.126667	0.17	0.205	0.89
TaNAS6_B	TRIAE_CS42_4BL_TGACv1_321438_AA1060390	lightgreen	KU529956	3.49	392.435	338.06	0.02	0.04	0	0	0	0.02	0.015	0	0.055	5.885	9.87	0	0.153333	0	0.03	0	0	0	0.07	0.015	0.01	0.035
TaNAS6_D	TRIAE_CS42_4DL_TGACv1_344693_AA1148980	lightgreen	KU529957	0.24	29.04	23.735	0	0.015	0	0	0.02	0.045	0.02	0	0	0	0	0	0	0	0.0333333	0	0	0	0	0.165	0.04	0.02
TaNAS4_A	TRIAE_CS42_5AL_TGACv1_374196_AA1193340	lightgreen	KU529958	0.35	252.77	219.475	0.035	0	0.235	0.035	0.175	0.22	0.41	0.105	0.035	0	0.03	0	0	0.0333333	0.0966667	0	0	0	0	0.015	0.01	0.055
TaNAS7_A1	TRIAE_CS42_6AS_TGACv1_485269_AA1542120	lightgreen	KU529960	0.65	374.085	301.08	0	0	0	0	0	0	0	0.02	0.085	0	0	0	0	0	0	0	0	0.03	0	0	0	0
TaNAS2_A	TRIAE_CS42_6AS_TGACv1_486650_AA1563650	lightgreen	KU529961	0.05	211.61	170.685	0	0.055	0	0	0.05	0	0	0.4	0.105	0.315	0.03	0	0	0.106667	0	0	0	0	0	0.025	0.025	0.07
TaNAS2_D1	TRIAE_CS42_6DS_TGACv1_543723_AA1743400	lightgreen	KU529963	1.825	170.065	127.745	2.49	4.07	4.37	1.52	2.48	2.86	4.655	4.665	5.25	3.925	0.62	2.745	1.06333	1.84	1.13333	0.65	1.88667	3.51	4.43	3.69	4.135	3.37
TaNAS2_D2	TRIAE_CS42_6DS_TGACv1_543574_AA1741640	lightgreen	KU529964	2.735	477.84	366.79	0.075	0	0	0.02	0	0	0.04	0	0.055	0	0.03	0	0	0	0.07	0	0	0	0	0	0	0
TaNAS4_D	TRIAE_CS42_4DL_TGACv1_344693_AA1149010	lightgreen	KU529965	5.835	359.735	223.905	0.145	0.805	0.815	0.085	1.355	0.745	0.06	0.045	0.085	0	0	0	0	0.393333	0.113333	0.773333	0.296667	0.13	0.07	6.155	11.055	1.385
TaNAS7-A2	TRIAE_CS42_6AL_TGACv1_471983_AA1516640		KU529959	0	0.5	0.37	0	0	0	0	0	0	0	0	0.825	0	0.02	0	0	0	0	0	0	0	0	0	0	0
TaNAS9-A	TRIAE_CS42_2AS_TGACv1_114366_AA0366390		KU529949	0.02	0.515	0.43	7.47	0.97	0.245	0.55	4.895	8.665	0.02	0.065	0.65	0.95	1.035	0.025	15.1567	12.6433	9.43667	10.9467	2.89	2.9	7.31333	3.015	3.43	5.6
TaNAS9-B	TRIAE_CS42_2BS_TGACv1_147224_AA0480120		KU529952	0.44	4.305	4.08	82.67	23.775	3.715	9.86	67.875	106.65	3.765	8.11	14.075	13.215	12.9	1.265	152.097	175.113	178.293	154.467	59.2467	63.59	109.93	11.17	13.26	19
TaNAS9-D	TRIAE_CS42_2DS_TGACv1_178228_AA0593010			0.19	4.035	2.975	105.49	28.92	3.79	13.185	97.895	147.235	1.18	4.875	13.76	20.49	15.55	1.285	160.467	179.44	176.873	155.023	80.1967	86.0467	137.943	86.94	125.99	142.09
TaNAS	TRIAE_CS42_6BL_TGACv1_499662_AA1588620	lightgreen		2.42	223.54	176.225	0	0	0	0	0.035	0	0	0.04	0	0	0	0.035	0	0.16	0.0666667	0.0266667	0	0	0	0.015	0.015	0
TaNAS	TRIAE_CS42_6BS_TGACv1_513987_AA1653540	lightgreen		0.635	293.29	252.285	0.02	0	0	0	0.035	0.02	0.075	0	0	0	0.015	0	0	0	0	0	0	0	0	0	0	0
TaNAS	TRIAE_CS42_6DS_TGACv1_542571_AA1724460	lightgreen		0.395	263.81	207.625	0	0	0.015	0	0	0	0	0.015	0	0	0	0	0	0	0	0	0	0	0	0	0.01	0.025
TaNAS	TRIAE_CS42_2DS_TGACv1_177232_AA0569610	lightgreen		1.04	374.33	331.585	0	0	0	0	0	0	0.35	0	0	0	0	0	0	0.0333333	0	0	0	0	0	0	0	0
TaNAS	TRIAE_CS42_6AS_TGACv1_486173_AA1557760			0	0	0.02	0	0	0	0	0	0	0	0	0.02	0	0	0	0	0	0	0	0	0	0	0	0	0
TaNAS	TRIAE_CS42_6BS_TGACv1_514361_AA1658800	lightgreen		0.49	520.435	398.22	0.035	0.05	0.1	0	0	0	0	0.02	8.23	0	0	0	0	0.07	0.1	0	0	0	0	0.015	0	0.04
TaNAS	TRIAE_CS42_6DL_TGACv1_528094_AA1711450	lightgreen		0	17.26	12.25	0	0	0	0	0	0	0	0	0	0	0	0	0	0	0	0	0	0	0	0	0	0
TaNAS	TRIAE_CS42_6BL_TGACv1_500437_AA1604610	lightgreen		0.08	31.795	24.435	0	0.08	0.065	0	0.02	0	0	0	0	0	0	0	0	0	0	0	0.06	0	0	0	0	0
TaNAS	TRIAE_CS42_6AL_TGACv1_472548_AA1523410	lightgreen		0	21.085	18.575	0	0	0	0	0	0	0	0	0	0	0	0	0	0	0	0	0	0	0	0	0	0
TaNAS	TRIAE_CS42_3AL_TGACv1_195593_AA0651660	lightgreen		0	11.1	9.73	0	0	0	0	0	0	0	0	0	0	0	0	0	0	0	0	0	0	0	0	0	0
TaNAS	TRIAE_CS42_6AS_TGACv1_485599_AA1548100	lightgreen		0	27.83	20.94	0	0	0	0	0	0	0	0	0	0	0	0	0	0	0	0	0	0	0	0	0	0
TaNAS	TRIAE_CS42_3DS_TGACv1_271450_AA0898720			0.07	0.24	0.62	0.14	0.46	0.49	0.16	0.12	0.02	0.5	0.445	0.625	0.48	0.13	0.635	0	0.0633333	0.0633333	0.03	0.0866667	0.2	0.206667	0.32	0.185	0.055
TaNAS	TRIAE_CS42_4DL_TGACv1_347238_AA1156360			0.07	2.895	3.955	0	0	0	0	0	0	0	0	0	0	0	0	0	0	0	0	0	0	0	0	0	0
TaNAAT1_B2	TRIAE_CS42_1BL_TGACv1_031704_AA0119290	lightgreen	LOC_Os02g20360	8.02	52.02	48.62	1	1.47	0.565	1.71	1.33	0.56	1.875	1.585	3.345	3.43	1.625	19.135	1.16667	1.89	2.18667	1.35667	1.87667	0.863333	0.73	3.38	4.66	2.17
TaNAAT1_D2	TRIAE_CS42_1DL_TGACv1_062558_AA0216450	lightgreen	LOC_Os02g20360	15.545	83.235	82.815	3.29	6.505	0.75	3.31	3.86	5.955	7.76	4.185	6.355	9.44	4.28	30.145	1.77	4.50333	2.89667	2.49667	2.72333	1.49667	1.31667	4.09	6.41	2.875
TaNAAT1_A2	TRIAE_CS42_1AL_TGACv1_002125_AA0038880	lightgreen	LOC_Os02g20360	15.265	46.26	53.225	1.95	2.585	0.505	3.61	3.175	0.47	3.38	1.915	12.88	5.65	1.925	23.325	0.766667	2.40333	2.89667	1.31333	3.13	0.716667	1.01667	3.535	6.785	3.57
TaNAAT1_A1	TRIAE_CS42_1AL_TGACv1_000995_AA0023350	lightgreen	LOC_Os02g20360	0.255	140.33	150.42	0.445	0.135	0.12	0.06	0	0	0.16	0.18	0.015	0.205	0.075	0.09	0	0	0	0	0	0	0.06	0	0.05	0.145
TaNAAT1_D1	TRIAE_CS42_1DL_TGACv1_061642_AA0200700	lightgreen	LOC_Os02g20360	0.94	217.565	225.33	0	0	0	0	0	0	0	0.015	0	0	0.01	0	0	0	0	0	0	0	0	0.035	0.02	0
TaNAAT1_B1	TRIAE_CS42_1BL_TGACv1_031704_AA0119280	lightgreen	LOC_Os02g20360	3.88	270.525	272.21	0.015	0.085	0.015	0.015	0	0	0.06	0.06	0.015	0.075	0	0	0	0	0.0266667	0	0	0	0	0.035	0.03	0.045
TaYSL_A1	TRIAE_CS42_1AL_TGACv1_002159_AA0039260		LOC_Os02g43410	0.78	1.025	0.755	0	0	0	0	0.06	0.615	0	0.015	0.03	0	0	0	0	0	0	0	0	0.13	0	0.19	0.315	0
TaYSL_D1	TRIAE_CS42_1DL_TGACv1_064050_AA0232310		LOC_Os02g43410	2.13	2.275	2.84	0	0	0	0	0	0.1	0	0	0	0	0	0	0	0	0	0	0	0	0	0.09	0.06	0.01
TaYSL_A2	TRIAE_CS42_6AL_TGACv1_471434_AA1508700	lightgreen	LOC_Os02g43410	3.28	13.19	14.3	0.075	0.14	2.94	0.205	3.245	8.25	0.07	0.035	1.755	0.37	0.05	0	3.35333	2.60667	6.37333	3.58	3.96	3.6	7.42	1.345	1.845	0.275
TaYSL_D2	TRIAE_CS42_6DL_TGACv1_526841_AA1693130		LOC_Os02g43410	0.055	0.19	0.24	0.025	0.11	0.19	0.125	0.375	2.515	0.065	0.175	0.455	0.1	0.01	0	0.05	0.243333	0.166667	0.136667	0.0833333	0.0533333	0.22	0.29	0.215	0.215
TaYSL_D3	TRIAE_CS42_6DL_TGACv1_526919_AA1695100	lightgreen	LOC_Os02g43410	7.31	66.445	78.685	0.245	0.15	0.325	0.15	0.095	0.435	0.035	0.01	0.095	0.065	0.045	0	0.07	0.07	0.336667	0.0933333	0.183333	0.146667	0.0633333	0.025	0.02	0
TaYSL_A3	TRIAE_CS42_7AL_TGACv1_556526_AA1764840		LOC_Os02g43410	0.04	0.18	0.125	0	0	0	0	0	0	0	0	0	0	0	0	0	0	0	0	0.0666667	0.0166667	0	0	0	0
TaYSL_A4	TRIAE_CS42_7AL_TGACv1_558148_AA1790570		LOC_Os02g43410	0	0	0	0	0	0	0	0	0	0	0	0	0	0	0.015	0	0	0	0	0	0	0.0233333	0	0	0
TaYSL_D4	TRIAE_CS42_7DL_TGACv1_602569_AA1960950		LOC_Os02g43410	0	0.025	0	0	0	0	0	0	0	0	0	0	0	0	0	0	0	0	0	0	0	0	0	0	0
TaYSL_B	TRIAE_CS42_6BL_TGACv1_499448_AA1582800	lightgreen	LOC_Os02g43410	5.48	52.59	55.13	0.575	0.23	2.26	0.105	0.42	1.99	0.035	0.01	1.43	1.07	0.16	0.02	0.226667	1.09667	1.14	0.47	0.826667	0.543333	1.35	1.18	1.18	0.585
TaCP1_A1	TRIAE_CS42_2AL_TGACv1_093447_AA0280250		LOC_Os04g57490	0	0	0	0	0	0	0	0	0	0.015	3.165	0	0.02	0	0	0	0	0	0	0	0	0.0266667	0	0	0
TaCP1_A2	TRIAE_CS42_2AL_TGACv1_093473_AA0280660		LOC_Os04g57490	0.44	0.3	0.17	0	0	0	0	0	0	0	1.69	0	0	0	0	0	0	0	0	0	0	0	0	0	0
TaCP1_A3	TRIAE_CS42_7AS_TGACv1_569166_AA1808970		LOC_Os04g57490	0.24	0.465	0.295	0.09	0.045	0.015	0.085	0.14	0	0.04	2.53	0.03	0.015	0.01	0.025	0	0	0	0	0.0233333	0.04	0	0	0	0
TaCP1_B1	TRIAE_CS42_2BL_TGACv1_129452_AA0384430		LOC_Os04g57490	1.34	1.005	1.005	0.03	0	0	0	0.265	0	0	3.045	0	0.03	0	0.015	0.05	0	0	0	0	0	0	0	0	0
TaCP1_B2	TRIAE_CS42_2BL_TGACv1_130378_AA0409930		LOC_Os04g57490	0.03	0	0.015	0	0	0	0	0	0	0.015	2.13	0	0.06	0	0	0	0	0	0	0	0	0	0	0	0
TaCP1_B3	TRIAE_CS42_7BS_TGACv1_593765_AA1954290		LOC_Os04g57490	0.015	0	0.015	0	0	0	0.03	0.075	0	0	0.565	0	0.035	0	0	0	0	0	0	0	0	0	0	0	0
TaCP1_D1	TRIAE_CS42_2DL_TGACv1_158283_AA0514670		LOC_Os04g57490	0.75	0.86	0.62	0.065	0.025	0.03	0.015	0.095	0.07	0	1.375	0.08	0.05	0	0.27	0.546667	0.0533333	0.0833333	0.05	0.0733333	0.0966667	0.116667	0.2	0.71	0.89
TaCP1_D2	TRIAE_CS42_2DL_TGACv1_158283_AA0514720		LOC_Os04g57490	0	0	0	0	0	0	0	0	0.045	0.015	1.68	0	0.14	0	0.165	0	0	0	0	0	0	0	0	0.015	0
TaCP1_D3	TRIAE_CS42_5DL_TGACv1_435193_AA1447130		LOC_Os04g57490	0	0.015	0	0	0	0.015	0	0.34	0.015	0.045	2.335	0.015	0.015	0	0	0	0.106667	0	0	0.113333	0	0.0233333	0	0	0
TaC6_A1	TRIAE_CS42_6AS_TGACv1_486672_AA1563900	cyan	LOC_Os11g37280	0.05	0.07	0.055	0.085	0	0.03	0.075	0.05	0.11	0.395	129.925	0.055	0.305	0	0.335	0	0.08	0	0	0	0	0.04	0	0	0.105
TaC6_A2	TRIAE_CS42_6AS_TGACv1_486947_AA1566730	cyan	LOC_Os11g37280	0	0	0.03	0	0	0	0	0	0	0.485	269.245	0	0	0	0	0	0	0	0	0	0	0	0	0	0
TaC6_D	TRIAE_CS42_6DS_TGACv1_542932_AA1732770	cyan	LOC_Os11g37280	0	0	0	0	0	0	0	0	0	0.14	153.495	0	0	0	0	0	0	0	0	0	0	0	0	0	0
TaAP25_D	TRIAE_CS42_4DL_TGACv1_343786_AA1139630	orange	LOC_Os03g08790	1.8	0.755	0.765	62.725	19.745	1.18	160.875	37.965	0.04	55.94	45.1	6.84	92.835	6.345	0.41	9.43667	10.8867	10.8667	7.01667	7.46667	17.4067	9.71333	0.045	0.045	0
TaAP25_B	TRIAE_CS42_4BL_TGACv1_320438_AA1039080	orange	LOC_Os03g08790	1.51	0.35	0.435	34.085	10.435	1.895	81.56	15.275	0.06	26.875	16.63	5.17	50.22	4.09	0.29	0.91	1.61667	0.856667	1.29333	2.56	3.61667	2.19333	0.04	0.035	0.02
TaAP37_A	TRIAE_CS42_2AL_TGACv1_094340_AA0296100	cyan	LOC_Os04g37570	0.045	0.075	0.075	0	0.015	0.09	0	0	0	0.23	74.435	0.045	0.03	0	0	0	0	0	0	0	0	0	0.015	0.01	0
TaAP37_B	TRIAE_CS42_2BL_TGACv1_131850_AA0432860	cyan	LOC_Os04g37570	0	0	0	0	0	0	0	0.01	0.01	0.22	76.89	0.01	0.065	0.01	0	0.2	0.103333	0.02	0.0966667	0.0366667	0.0933333	0.0533333	0.015	0.01	0
TaAP37_D	TRIAE_CS42_2DL_TGACv1_158746_AA0525380	cyan	LOC_Os04g37570	0.015	0.045	0.06	0	0.035	0.015	0	0	0.015	0.205	78.05	0.06	0.03	0.01	0	0	0	0	0.0233333	0	0	0	0	0	0
TaCYP703A3_A	TRIAE_CS42_7AL_TGACv1_557946_AA1788210	cyan	LOC_Os08g03682	0.335	0.445	0.46	0.875	0.59	0.355	0.125	0.2	0.275	2.005	55.34	0.59	0.52	0.075	0.405	0.21	0.496667	0.52	0.486667	0.32	0.4	0.46	0.26	0.27	0.355
TaCYP703A3_B	TRIAE_CS42_7BL_TGACv1_580036_AA1911630	cyan	LOC_Os08g03682	0.43	0.64	0.595	0.815	0.78	0.64	0.35	0.555	0.285	1.97	44.305	1.03	0.655	0.025	0.355	0.02	0.15	0.38	0.2	0.26	0.256667	0.556667	0.15	0.12	0.2
TaCYP704B2_A	TRIAE_CS42_4AS_TGACv1_308399_AA1027760	cyan	LOC_Os03g07250	0.025	0.09	0.115	0	0.935	18.995	0.44	0.195	0.11	0.25	131.675	0.64	1.01	0.045	0	0.08	0.456667	0.06	0.236667	0.516667	0.426667	0.436667	0.075	0.095	0.015
TaCYP704B2_B	TRIAE_CS42_4BL_TGACv1_321123_AA1055760	cyan	LOC_Os03g07250	0.1	0.16	0.18	1.685	11.185	29.64	1.35	0.8	0.015	1.115	171.225	1.955	2.79	0.03	0.045	0.396667	0.913333	0.956667	0.986667	1.38333	0.99	0.993333	0.04	0.05	0
TaCYP704B2_D	TRIAE_CS42_4DL_TGACv1_345634_AA1154040	cyan	LOC_Os03g07250	0.06	0.025	0.015	1.635	8.135	17.615	0.81	0.765	0.05	0.38	144.335	2.865	1.02	0.155	0.165	0.63	5.97333	3.87333	2.41667	3.81333	2.08667	2.23	0.07	0.065	0.01
TaMS2_A	TRIAE_CS42_2BL_TGACv1_131839_AA0432740		LOC_Os07g26940	24.8	20.75	23.255	13.29	18.945	15.98	11.8	10.905	15.08	8.805	15.655	12.27	11.505	2.73	11.93	10.9067	8.1	8.47	8.25	16.36	11.4633	11.8633	16.37	17.325	19.02
TaMS2_B	TRIAE_CS42_2AL_TGACv1_093786_AA0286710		LOC_Os07g26940	28.28	18.37	18.09	13.595	22.52	13.13	13.495	11.36	10.545	8.885	14.03	11.71	12.84	2.555	9.73	7.90667	7.90333	7.77333	6.61667	14.2933	10.16	8.82	12.74	12.955	14.7
TaMS2_D	TRIAE_CS42_2DL_TGACv1_158061_AA0507660		LOC_Os07g26940	25.07	24.955	26.015	18.375	19.945	20.89	19.615	18.265	15.385	14.01	25.9	17.045	14.72	4.575	19.25	13.2667	16.59	18.2667	12.18	29.0167	22.88	16.2167	17.66	18.785	19.58
TaABCG15_D	TRIAE_CS42_7DL_TGACv1_604817_AA2002000	cyan	LOC_Os06g40550	0.01	0.05	0	0	0.015	0	0	0.03	0.01	0.225	79.025	0.13	0	0.04	0.015	0	0	0	0.02	0	0.0366667	0	0	0	0
TaABCG15-A	TRIAE_CS42_7AL_TGACv1_558127_AA1790430	cyan	LOC_Os04g57490	0.055	0.02	0.1	0.015	0.035	0.02	0	0	0.1	0.15	85.075	0.075	0.035	0.03	0.055	0	0.0633333	0.0333333	0.0833333	0.0533333	0	0	0	0	0
TaACOS12_A	TRIAE_CS42_2AL_TGACv1_094827_AA0303740	cyan	LOC_Os04g24530	0	0	0	0.03	0	0	0	0	0	3.065	264.885	0.16	0.08	0	0	0	0	0	0.02	0	0.0533333	0.0233333	0.13	0.115	0.075
TaACOS12_B	TRIAE_CS42_2BL_TGACv1_129763_AA0395130	cyan	LOC_Os04g24530	0.35	0.24	0.25	0	0	0	0.025	0	0	2.34	131.435	0.025	0.015	0	0	0	0	0	0	0	0	0	0	0	0
TaACOS12_D	TRIAE_CS42_2DL_TGACv1_159826_AA0543300	cyan	LOC_Os04g24530	0	0	0	0	0	0	0.01	0	0	3.59	242.835	0.01	0	0	0	0	0	0	0	0.02	0	0	0	0	0
TaAMY3.1	TRIAE_CS42_5BL_TGACv1_406257_AA1343110	darkmagenta		0	0.44	0.225	0	0	0	0.015	0	0	0.015	0	0	18.59	0	0	0.0866667	0.0266667	0.206667	0.05	0.05	0.0766667	0.166667	0	0	0
TaAMY3.2	TRIAE_CS42_5BL_TGACv1_407094_AA1353270	darkmagenta		0	0	0	0.035	0.02	0	0	0	0	0.27	0.165	0	13.375	0	0	0	0.13	0	0	0	0	0	0	0.04	0.02
TaAMY3.3	TRIAE_CS42_5DL_TGACv1_434640_AA1439280	darkmagenta		0.015	0.105	0.065	0	0.015	0.515	2.79	0.11	1.66	0.015	0.035	0.11	18.125	0.07	0	0.133333	0.763333	0.896667	0.33	0.473333	0.873333	0.28	0.41	1.63	1.49
TaAMY3.4	TRIAE_CS42_U_TGACv1_643221_AA2129260	darkmagenta		0	0	0	0	0	0	0	0	0.02	0	0	0.015	29.635	0	0	0.15	0.156667	0.153333	0.03	0.0266667	0.0233333	0.123333	0	0	0
TaSSIIa1	TRIAE_CS42_7AS_TGACv1_569190_AA1809640	darkmagenta		1.165	0.81	0.555	3.88	5.42	1.775	0.71	0.825	0.325	11.14	9.49	19.205	126.845	16.725	0.145	0.383333	0.186667	0.213333	0.206667	0.243333	0.253333	0.21	0.435	0.725	0.13
TaSSIIa2	TRIAE_CS42_7BS_TGACv1_592860_AA1945350	darkmagenta		0.12	1.575	1.33	0.815	0.395	0.055	0	0.105	0.08	2.68	1.35	42.64	192.17	38.05	0.39	0	0	0.0133333	0	0	0	0	0.015	0.005	0.01
TaSSIIa3	TRIAE_CS42_7DS_TGACv1_624145_AA2059200	darkmagenta		0.05	0	0.015	1.93	0.75	0.06	0.005	0.015	0.025	1.71	3.675	38.195	120.7	36.97	2.785	0.0266667	0.05	0	0.0266667	0.0133333	0.05	0.0533333	0.005	0.015	0
TaGBSS1	TRIAE_CS42_1BL_TGACv1_030553_AA0093880	darkmagenta		2.48	2.32	1.84	0.27	1.015	0.31	0.48	0.315	0.025	10.725	35.505	41.73	197.94	384.42	0.145	0	0	0	0	0	0	0	0.04	0	0
TaGBSS2	TRIAE_CS42_7AS_TGACv1_569477_AA1817020	darkmagenta		0.85	0.495	0.355	0.045	0.045	0.01	0.08	0.03	0.025	0.785	1.295	61.025	197.67	201.62	0.02	0	0.0466667	0	0.0666667	0.0333333	0.08	0.07	0	0	0
TaGBSS3	TRIAE_CS42_7DS_TGACv1_622306_AA2037380	darkmagenta		4.01	2.68	3.135	0.035	0.705	0.06	0.01	0.01	0.205	11.675	66.33	117.8	225.3	267.925	0	0	0	0	0	0	0	0	0	0	0
TaA1E1	TRIAE_CS42_2AL_TGACv1_092975_AA0268370	darkmagenta		7.69	5.135	4.365	4.45	1.53	0.055	6.015	2.63	0.245	2.73	5.67	15.27	34	10.315	0.21	2.57	5.6	4.08	3.5	4.23667	3.23333	2.96667	1.695	2.61	0.855
TaA1E2	TRIAE_CS42_2AL_TGACv1_094477_AA0298450	darkmagenta		0.07	0.06	0.06	0.185	0.275	0.16	0.645	0.04	0.02	0.055	0.415	1.095	15.91	0.145	0	0.316667	0	0.2	0.146667	0.03	0.0566667	0.0666667	0	0.015	0
TaA1E3	TRIAE_CS42_2BL_TGACv1_131391_AA0427030	darkmagenta		0.335	0.34	0.31	0.735	1.215	0.95	7.26	0.785	0.09	0.165	0.785	1.105	62.825	0.12	0	0.553333	1.21	1.77667	1.16333	1.3	1.48667	1.2	0.07	0.1	0.04
TaA1E4	TRIAE_CS42_2DL_TGACv1_158034_AA0506790	darkmagenta		0.02	0.05	0.04	0.055	0	0.04	0.13	0.02	0	0.035	0.165	0.84	43.125	0.12	0	0	0	0	0.0566667	0	0.0266667	0	0	0	0.02
TsaOCT1	TRIAE_CS42_2AL_TGACv1_094524_AA0299160	turquoise		0.525	1.315	0.895	0.06	0.1	0	0.73	0.06	0.215	0.155	0.7	1.295	1.275	0.15	251.54	0.313333	0.0166667	0	0.0166667	3.54	1.35667	0.22	0	0	0
TsaOCT2	TRIAE_CS42_2BL_TGACv1_129377_AA0380870	turquoise		0.425	1.62	1.425	0	0.025	0	0	0	0.845	0.015	0.155	2.38	1.405	0.14	160.49	3.94	0.0233333	0.12	0.426667	0.336667	0.863333	0.786667	0.01	0	0.03
TsaOCT3	TRIAE_CS42_2BS_TGACv1_148323_AA0492240	turquoise		0.525	0.44	0.56	0.665	2.745	3.88	0.185	0.935	2.615	0.485	0.63	3.405	0.79	1.45	47.41	0.81	0.463333	1.12	0.996667	1.53333	2.74	3.05	1.77	1.205	0.715
TsaOCT4	TRIAE_CS42_2DL_TGACv1_159649_AA0541000	turquoise		1.155	3.72	3.74	0.235	0.385	0.015	0.26	0.195	0.915	1.61	3.74	2.72	2.22	0.485	110.75	0.0466667	0.0833333	0	0.04	1.09667	0.583333	0.246667	0	0.05	0.28
TsaOCT5	TRIAE_CS42_2DS_TGACv1_177461_AA0577700	turquoise		1.08	3.94	4.44	1.01	3.745	14.645	0.275	6.015	10.71	1.085	0.845	3.055	2.655	1.355	26.355	0.03	0.0466667	0.0166667	0.193333	0.436667	0.366667	0.156667	1.9	1.05	0.445
TsaOCT6	TRIAE_CS42_7AL_TGACv1_556991_AA1774810	turquoise		13.995	14.015	14.575	17.82	21.56	9.4	4.71	6.395	7.345	16.46	26.2	15.34	18.215	2.105	67.78	6.23667	4.51	4.91	3.90667	6.87333	4.65333	3.90333	4.55	8.7	10.77
TsaOCT7	TRIAE_CS42_7BL_TGACv1_576890_AA1858790	turquoise		14.835	18.035	16.36	20.56	21.405	15.795	4.14	10.075	23.17	13.185	35.36	43.435	35.41	5.78	114.675	10.2	12.8567	26.2867	12.97	11.63	10.8167	8.70667	7.46	22.38	41.95
TaSWEET1	TRIAE_CS42_7BS_TGACv1_596207_AA1959120	turquoise		6.175	3.49	5.1	7.39	7.68	9.63	10.24	9.865	11.11	7.065	8.155	10.475	10.2	2.33	29.01	4.56667	8.15	5.81667	7.06667	2.19	5.77667	8.47667	8.435	8.25	17.395
TaLEA1	TRIAE_CS42_1AL_TGACv1_001646_AA0033380	turquoise		0.03	0	0	0.06	0.155	0	0	0	0.055	0.025	0	0	0.18	1.035	16.06	0	0	0	0	0	0	0	0	0.08	0.295
TaLEA2	TRIAE_CS42_1AL_TGACv1_001646_AA0033400	turquoise		7.14	5.88	5.44	0.295	11.49	0.025	0	0.545	95.59	0.215	3.22	8.09	13.215	279.5	2418.41	0	0	0.353333	0.12	0	0	0	0.015	31.48	2366.95
TaLEA3	TRIAE_CS42_1BL_TGACv1_031624_AA0117310	turquoise		6.36	2.06	1.655	2.64	6.59	0	1.115	0.14	0.4	0.24	1.695	0.34	0.42	287.785	1506.18	0.923333	0.763333	0.306667	0.11	0.116667	0	0	0.025	1.1	471.93
TaLEA4	TRIAE_CS42_1BL_TGACv1_030471_AA0091900	turquoise		0.78	0.155	0.115	0	0.725	0.175	0.31	0.05	0	0.155	0.38	0.165	0.425	187.365	30.16	0.0466667	0.0466667	0.373333	0.04	0.0866667	0.196667	0.24	0.145	0.225	0.275
TaLEA5	TRIAE_CS42_1BL_TGACv1_031362_AA0112350	turquoise		2.655	0.22	0.405	0.87	3.495	0.03	0.03	0.17	1.32	0.115	0.42	5.35	15.48	40.94	108.87	0.72	1.78667	2.82333	2.18333	0.236667	0	0.303333	0.19	0.96	56.975
TaLEA6	TRIAE_CS42_1DL_TGACv1_062142_AA0209270	turquoise		0.69	0.2	0.09	0.215	1.245	0	0.08	0	0.035	0.115	0	0.06	0.03	19.75	17.21	0	0	0	0	0	0	0	0	0.185	1.41
TaLEA7	TRIAE_CS42_1DL_TGACv1_062800_AA0220140	turquoise		3.035	0.335	0.37	0.985	6.105	0.025	0.18	0.025	0.08	0.265	1.625	0.14	0.045	122.09	1276.95	0	0	0	0	0	0	0	0	0.43	100.875
TaLEA8	TRIAE_CS42_2AL_TGACv1_093650_AA0284540	turquoise		0	0	0	0	0	0	0	0	0	0	0.065	0	0	1.555	25.135	0	0	0	0	0	0	0	0	0	0
TaLEA9	TRIAE_CS42_2BL_TGACv1_130567_AA0413710	turquoise		0.85	0.435	0.165	0.035	0.835	0.085	0.035	0	0.365	0.08	4.03	0.275	0	85.905	708.795	0	0.296667	0	0	0	0	0	0	0	1.51
TaLEA10	TRIAE_CS42_2DL_TGACv1_160076_AA0546420	turquoise		0.175	0.025	0.015	0.01	0.1	0	0	0	0	0.01	0.215	0	0	22.41	238.395	0	0	0	0	0	0	0	0.02	0.01	0.82
TaLEA11	TRIAE_CS42_3AS_TGACv1_212411_AA0700670	turquoise		0.725	0.835	0.995	0.16	0.36	0	0	0.015	0.035	0.1	0.285	0	0.035	79.005	181.92	0.293333	0	0.09	0.153333	0.15	0.15	0.153333	0	0.19	14.97
TaLEA12	TRIAE_CS42_3B_TGACv1_221163_AA0732400	turquoise		1.635	0.71	0.825	0.49	5.535	0.17	0.185	2.995	4.06	0.16	1.565	1.88	1.82	0.95	736.365	13.4567	6.94333	9.96	30.8733	9.77667	3.43667	4.31667	5.175	11.77	501.475
TaLEA13	TRIAE_CS42_3B_TGACv1_225853_AA0812350	turquoise		0.205	0.185	0.075	0.12	0.035	0	0	0.015	0	0.175	0.185	0.07	0.49	39.105	114.24	0	0	0.03	0	0	0	0	0	0.16	8.885
TaLEA14	TRIAE_CS42_3DS_TGACv1_272166_AA0915970	turquoise		73.93	82.695	54.355	30.705	34.63	2.47	10.24	80.79	78.73	13.755	7.365	16.675	8.355	2.74	415.81	163.443	30.02	30.6667	165.54	144.03	171.433	140.06	104.115	168.16	168.735
TaLEA15	TRIAE_CS42_3DS_TGACv1_272930_AA0926770	turquoise		0.03	0.625	0.375	0.05	0.075	0	0	0	0	0.015	0.285	0.015	0.18	94.16	223.525	0	0	0	0	0	0.1	0.0266667	0	2.2	47.025
TaLEA16	TRIAE_CS42_3DS_TGACv1_273170_AA0929130	turquoise		32.39	6.8	4.965	4.645	37.62	0.725	4.52	23.43	15.34	6.88	8.715	5.285	130.235	3.295	759.215	12.1133	6.00333	7.41333	30.8867	9.07	2.61333	3.66333	10.45	26.805	751.375
TaLEA17	TRIAE_CS42_4AS_TGACv1_309211_AA1030590	turquoise		0.215	0.135	0.03	0.3	0.25	0	0.015	0.18	4.42	0.19	0.45	0.32	1.415	115.295	175.475	0.16	0	0	0	0	0	0	0	0.755	7.455
TaLEA18	TRIAE_CS42_4BL_TGACv1_321400_AA1059880	turquoise		0.275	0.02	0.02	0.225	0.675	0	0	0.035	0.915	0.24	0.3	0.105	0.7	112.835	133.665	0	0	0	0	0	0	0	0	0.105	0.775
TaLEA19	TRIAE_CS42_4DL_TGACv1_342861_AA1124180	turquoise		0.165	0.03	0.035	0.13	0.23	0	0.075	0.08	0.21	0.25	0.55	0.165	0.6	131.845	249.05	0	0	0	0	0	0	0	0	0.51	10.195
TaLEA20	TRIAE_CS42_5AL_TGACv1_378186_AA1251780	turquoise		0.71	1.24	0.575	1.06	2.285	0	0.07	0	0	2.35	0.85	0.185	1.11	21.32	154.03	0	0	0	0	0	0	0	0	0.105	2.245
TaLEA21	TRIAE_CS42_5BL_TGACv1_404414_AA1298930	turquoise		1.57	1.105	1.675	1.19	4.94	0	0.105	0.065	0.07	0.85	0.74	0.28	0.945	50.53	631.025	0	0	0	0	0	0	0	0	0.11	60.2
TaLEA22	TRIAE_CS42_5DL_TGACv1_433655_AA1418480	turquoise		0.73	0.595	0.425	0.905	4.225	0.035	0.03	0.07	0	0.375	0.77	0.135	0.215	10.545	286.81	0	0	0	0	0	0	0	0.025	0	1.19
TaLEA23	TRIAE_CS42_7AS_TGACv1_569427_AA1815510	turquoise		0.095	0	0	0.045	0.155	0	0	0.05	0.05	0.095	0.255	0.095	0	1.44	245.615	0	0	0	0	0	0	0	0	0	2.5
TaLEA24	TRIAE_CS42_7AS_TGACv1_569427_AA1815550	turquoise		0.98	0.52	0.135	0.08	1.87	0.03	0	0.05	2.64	0.175	1.435	0.69	0.42	12.515	638.365	0.176667	0	0	0.0766667	0	0	0	0.015	1.53	250.735
TaLEA25	TRIAE_CS42_7AS_TGACv1_569465_AA1816630	turquoise		0.08	0	0	0.035	0.265	0.555	0	0.04	0.54	0.115	0.725	0.855	0.04	29.435	389.765	0	0.5	0.14	0.123333	0	0	0.0666667	0.45	1.195	51.575
TaLEA26	TRIAE_CS42_7BL_TGACv1_578186_AA1890760	turquoise		0.815	0.635	0.205	0.305	0.97	0.245	0.145	2.26	22.2	0.295	0.2	3.57	3.01	29.795	91.445	1.86	0.536667	0.196667	2.52	2.68667	1.44667	0.336667	0.095	8.645	66.17
TaNCED1	TRIAE_CS42_5BL_TGACv1_404125_AA1285180	greenyellow	LC077864	2.485	9.555	7.85	4.62	13.685	0.41	0.965	5.275	38.305	17.14	5.195	8.545	26.61	1.965	0.195	0.203333	0.156667	0.0933333	0.246667	0.03	0.12	0.0833333	0.51	92.705	153.99
TaHOX22_A	TRIAE_CS42_2AL_TGACv1_095158_AA0307540	greenyellow	LOC_Os04g45810	2.825	19.15	15.29	1.005	38.13	6.085	0.125	10.03	85.135	3.195	1.09	11.925	2.205	1.12	3.8	17.3933	4.35667	4.57667	5.41	1.04333	6.30333	1.47	8.025	98.785	373.35
TaHOX22_B	TRIAE_CS42_2BL_TGACv1_129818_AA0397160	greenyellow	LOC_Os04g45810	1.1	6.025	4.73	0.995	17.49	7.62	0.195	7.87	109.99	3.14	1.04	9.08	3.96	0.62	9.5	6.35667	3.30333	3.01333	3.34333	0.356667	0.613333	0.64	1.37	78.22	242.09
TaHOX22_D	TRIAE_CS42_2DL_TGACv1_161464_AA0558720	greenyellow	LOC_Os04g45810	4.48	25.335	21.055	2.46	41.735	4.925	1.065	25.97	98.21	8.53	1.555	8.095	12.055	1.86	4.515	11.21	7.1	4.59667	4.87	0.546667	1.30667	1.33333	1.965	68.69	247.15
TaGH1	TRIAE_CS42_3AL_TGACv1_194686_AA0637870	greenyellow	LOC_Os01g51570	0.02	2.945	2.27	0	0	0	0	1.305	57.89	0	0	0.04	0	0.015	0.025	0.846667	3.35667	3.45667	6.81	1.28	1.09667	0.506667	55.225	178.91	468.355
TaGH2	TRIAE_CS42_3B_TGACv1_223287_AA0779720	greenyellow	LOC_Os01g71340	5.495	10.17	9.365	0.31	0.58	0.04	0.1	14.07	41.83	0.02	0.195	0.2	0.505	0.08	0.035	0.653333	0.953333	0.783333	0.616667	27.1567	11.9233	0.916667	71.46	143.715	28.78
TaGH3	TRIAE_CS42_3B_TGACv1_226655_AA0818430	greenyellow	LOC_Os01g47070	0.02	0.255	0.21	0.8	0.2	0.045	0.105	0.36	1.505	0.89	0.34	0.51	2.835	0.015	0	0.916667	0.456667	0.713333	0.163333	1.08	0.636667	0.0966667	6	46.52	1.2
TaGSTF1	TRIAE_CS42_5BL_TGACv1_404824_AA1311960	lightsteelblue1	LOC_Os01g27210	0.9	4.355	3.335	0.11	1.09	0.17	0.025	4.06	22.915	0.125	0.145	0.87	1.065	0.525	1.41	0	0.123333	0.136667	0.04	1.16333	0.43	0.21	30.35	52.335	57.615
TaGSTF2	TRIAE_CS42_5BL_TGACv1_405971_AA1338410	lightsteelblue1	LOC_Os05g34150	5.905	5.97	5.24	0.565	1.985	0	0.655	2.52	14.22	1.4	0.875	0.145	1.675	0.365	0.43	0.69	2.75333	5.56333	3.86	0.65	0.22	0.113333	8.655	29.7	38.275
TaOPR1	TRIAE_CS42_7AL_TGACv1_556351_AA1761480	greenyellow	LOC_Os06g11280	0.89	5.75	3.33	0.12	2.025	5.8	0.485	1.12	25.635	0.045	0.45	8.37	3.54	0.635	0.245	1.01667	0.176667	0	0.55	0.276667	0.406667	0.33	18.97	32.075	128.94
TaPR1_1	TRIAE_CS42_5BL_TGACv1_404207_AA1290140	ivory	AEH25616	0.385	141.29	83.53	0.23	0.06	0	0.055	7.73	248.825	0	0.165	3.43	0.07	0.045	109.595	20.2767	37.6067	15.0667	23.0033	941.397	863.107	55.7333	54.545	29.175	19.895
TaPR1_2	TRIAE_CS42_5DL_TGACv1_434787_AA1441590	ivory	AEH25617	0	98.66	64.47	0	0	0	0.03	8.185	196.16	0	0.165	0.225	0.035	0	64.96	24.0833	39.8467	24.56	14.4867	705.057	928.87	87.8633	2.08	1.12	0.355
TaPR1_3	TRIAE_CS42_5AL_TGACv1_374241_AA1194740	ivory	AEH25618	0.1	99.215	53.885	0.025	0.045	0	0.105	7.95	158.655	0	0.09	11.91	0	0.05	6.955	25.6233	31.1933	14.3567	15.92	888.207	699.19	65.8033	54.575	28.3	39.545
TaPR1_4	TRIAE_CS42_7DS_TGACv1_623623_AA2054800	ivory	AEH25619	0.14	194.99	178.015	0.11	0	0	0.1	11.85	165.695	0.035	0.235	15.65	0.035	0.14	0	13.1533	39.54	19.7767	18.5567	1282.3	633.603	39.81	38.235	21.465	2.685
TaPR1_6	TRIAE_CS42_5BL_TGACv1_405157_AA1321310	lightgreen	AEH25621	3.415	590.515	506.76	0	0	0	0	0	0.27	0	0	0.165	0	0	0.035	0	0	0.0933333	0	0	0	0	0.58	0.725	0.69
TaPR1_7	TRIAE_CS42_5BL_TGACv1_404660_AA1307600	lightgreen	AEH25622	0.14	34.3	22.665	0.025	0.01	0	0.005	0	0.025	0.005	0.005	0.01	0.03	0.01	24.05	0	0	0	0	0	0	0	0.03	0.03	0.01
TaPR1_8	TRIAE_CS42_5DL_TGACv1_439733_AA1469040	lightgreen	AEH25623	0.905	551.22	449.045	0	0	0	0	0	0	0	0	0.035	0	0	0	0	0.13	0	0	0.123333	0.05	0	0.07	0.11	0.145
TaPR1_9	TRIAE_CS42_5AL_TGACv1_374545_AA1202900	lightgreen	AEH25624	0	86.53	85.885	0	0.07	0.035	0	0.87	6.265	0	0.04	2.555	0.04	0.05	0	0	0	0.346667	0.416667	0.253333	0.52	0	0	0	0
TaPR1_11	TRIAE_CS42_7DS_TGACv1_621585_AA2020170	purple	AEH25626	6.93	20.55	17.305	0.03	0	0	0	0.03	0	0	0	0	0	0	0	0	0	0.05	0	0	0	0	0	0	0
TaPR1_12	TRIAE_CS42_3AL_TGACv1_193864_AA0621260	purple	AEH25627	0.68	13.075	12.915	0	0	0	0	0	0	0	0	0	0	0	0	0	0	0	0	0	0	0	0	0	0
TaPR1_13	TRIAE_CS42_5AS_TGACv1_392777_AA1264410		AEH25628	0	0	0	0	0	0	0	0	0	0	0	0	5.63	0	0	0	0	0	0	0	0	0	0	0	0
TaPR1_14	TRIAE_CS42_7AS_TGACv1_569644_AA1821040	lightgreen	AEH25629	18.295	112.535	104.695	1.11	2.32	0	2.22	0.24	3.15	0	0	0.155	0	0	0	1.76667	0.27	0	3.35	21.5467	34.5133	17.39	0.03	0.04	0
TaPR1_15	TRIAE_CS42_7AL_TGACv1_557073_AA1776030	lightgreen	AEH25630	10.705	25.88	26.6	0.035	0	0	0	0	0	0	0	0	0	0	0	0	0	0	0	0	0	0	0	0	0
TaPR1_16	TRIAE_CS42_5DL_TGACv1_433848_AA1423670	tan	AEH25631	0.025	0.655	0.245	0	0	0	0	0.355	10.895	0	0	0.215	0	0	0	0.363333	0.566667	0.513333	0.913333	0.573333	1.8	0.226667	0.45	0.265	0.075
TaPR1_17	TRIAE_CS42_7BS_TGACv1_592291_AA1935110	lightgreen	AEH25632	1.085	43.435	41.935	0.03	0	0	0	0	0.04	0	0.305	0	0	0	0	0	0	0	0	0	0.09	0.05	0	0	0
TaPR1_18	TRIAE_CS42_7BS_TGACv1_592288_AA1935050	lightgreen	AEH25633	1.42	26.395	14.745	0.035	1.245	0	0	0.155	1.655	0	0	0	0	0	0.77	0.0533333	1.46667	0.44	0.483333	22.3033	27.3033	14.8167	0.2	0.105	0
TaPR1_19	TRIAE_CS42_5AL_TGACv1_374411_AA1199540		AEH25634	0	0.725	0.4	0	0	0	0	0.15	5.24	0	0	0.145	0.03	0.05	0	0	0.63	0.26	0.42	0.533333	0.693333	0.91	0.065	0.1	0.085
TaPR1_20	TRIAE_CS42_7DS_TGACv1_625472_AA2065280	lightgreen	AEH25635	927.19	1589.98	1354.23	8.61	65.56	0.185	0.305	1.74	70.315	0	0.03	1.28	0	0.115	0	208.53	148.67	29.6967	168.61	289.12	636.69	589.46	149.305	114.81	124.065
TaPR1_21	TRIAE_CS42_7BS_TGACv1_592291_AA1935100	lightgreen	AEH25636	36.74	244.06	206.595	1.395	4.845	3.435	0.105	0.065	0.04	0	0.045	0	0	0	0	0.11	0.0633333	0.15	0	3.53	4.61667	1.47333	0.04	0.02	0
TaNPR1_A1	TRIAE_CS42_3AS_TGACv1_211317_AA0688550	darkred	JX424315	11.58	9.24	9.55	3.14	4.67	0.025	0.385	13.58	16.38	1.73	3.19	7.515	0.685	0.06	0	0.61	0.51	1.06333	1.1	1.95	2.31667	2.35	2.86	4.805	0.81
TaNPR1_D1	TRIAE_CS42_3DS_TGACv1_272064_AA0914040	darkred		5.79	5.13	5.09	2.285	4.12	0.33	0.57	15.62	12.525	0.84	1.13	6.09	0.66	0.05	0.09	1.11	0.71	1.59667	1.70333	4.76667	2.38667	2.88333	2.06	8.98	0.895
TaNPR1_D2	TRIAE_CS42_3DS_TGACv1_272476_AA0921370			4.255	4.255	4.195	1.545	3.29	1.535	0.75	1.435	2.645	2.67	2.165	2.385	1.705	0.205	1.235	0.4	0.683333	0.473333	0.47	0.756667	2.52333	2.65333	5.92	7.975	2.99
TaNPR1_A2	TRIAE_CS42_7AS_TGACv1_570544_AA1837440			0.58	0.815	1.345	0.255	0.42	0.235	0.085	0.165	0.06	0.095	0.195	0.19	0.105	0.04	0.11	0	0.0933333	0.36	0.106667	0.116667	0.16	0.253333	0.245	0.21	0.26
TaTGA_A	TRIAE_CS42_2AS_TGACv1_113244_AA0353440		LOC_Os07g48820	28.72	35	35.52	17.57	20.805	12.955	8.48	18.02	19.01	18.82	20.87	26.755	24.49	4.925	30.18	15.8933	13.37	14.6333	15.14	28.3533	25.99	22.8833	20.53	26.1	29.935
TaTGA_D	TRIAE_CS42_2DS_TGACv1_178669_AA0599370		LOC_Os07g48820	26.04	30.84	32.17	17.445	16.95	10.35	6.605	17.065	15.365	16.63	17.755	20.545	21.34	4.925	29.49	17.9833	8.77333	10.14	12.71	21.4833	20.1	16.3267	17.6	20.02	18.455
Ta4CL3_D	TRIAE_CS42_6DS_TGACv1_544390_AA1748090	purple	LOC_Os02g08100	41.405	60.88	52.105	15.075	81.55	70.92	5.37	15.45	10.87	13.92	22.695	12.365	37.185	1.86	0.765	8.67667	5.59	3.43667	5.51333	46.4633	8.31333	7.25333	5.03	21.16	5.205
Ta4CL3_A	TRIAE_CS42_6AS_TGACv1_486116_AA1557090	plum1		100.185	229.775	183.995	46.38	271.41	411.835	18.605	47.25	26.065	28.775	59.85	45.915	107.405	4.98	0.495	28.4	26.28	16.67	20.1633	165.05	30.4667	21.3833	21.095	45.27	13.615
Ta4CL3_B	TRIAE_CS42_6BS_TGACv1_515066_AA1667010	plum1		32.95	54.24	47.42	14.58	65.08	84.995	6.28	16.92	14.47	7.495	19.05	11.805	17.005	1.655	0.15	17.8367	10.74	9.75667	9.71667	62.8233	13.5433	10.22	11.32	32.31	8.905
TaAOC1_A	TRIAE_CS42_6AL_TGACv1_473807_AA1533030	lightcyan1	AHA93095	72.185	37.77	38.83	25.755	177.99	74.05	36.04	18.775	27.29	49.245	25.48	52.35	73.505	3.9	2.92	22.1733	23.7333	45.3367	19.2267	38.3267	17.9767	24.8933	21.81	28.925	40.315
TaAOC1_B	TRIAE_CS42_6BL_TGACv1_500025_AA1597550	darkred		71.535	67.51	61.405	33.72	160.83	21.105	48.87	30.965	8.42	49.885	38.77	29.295	113.705	4.78	3.855	6.91	8.96333	8.49667	2.89667	6.50667	4.06	5.17	78.155	81.355	33.03
TaAOC1_D	TRIAE_CS42_6DL_TGACv1_527575_AA1705830	darkmagenta		61.99	47.205	41.695	34.595	186.185	43.205	41.285	35.7	15.245	84.015	35.42	42.74	183.56	4.01	5.46	15.2267	24.3033	22.3933	12.9767	39.8733	14.1567	18.93	28.96	37.985	30.945
TaERF2	TRIAE_CS42_1AL_TGACv1_000361_AA0010050	floralwhite		3.685	5.955	5.705	6.99	16.535	0.505	3.75	31.91	19.53	2.625	1.335	0.95	1.875	0.575	0	2.82	2.03333	0.483333	1.02667	4.84	2.54667	4.05	2.54	1.025	0.345
TaERF3	TRIAE_CS42_1AL_TGACv1_001092_AA0024770			0.425	0.255	0.07	0	0	0	0	0	0	0	0	0	0	0	0.025	0	0	0	0	0	0	0	0	0	0
TaERF4	TRIAE_CS42_1AL_TGACv1_002343_AA0041030			4.495	9.85	8.855	0.05	1.13	0.02	0.05	3.53	0.375	0.04	0.02	0	0.36	0	0	0	0	0	0	1.88	0.38	0.173333	0.015	0.135	0.395
TaERF5	TRIAE_CS42_1BL_TGACv1_031660_AA0118150			0.18	1.39	1.56	0	0.225	0	0	0.035	0	0	0	0	0	0.015	0	0.156667	0	0	0	0.276667	0	0.0266667	0	0	0.06
TaERF6	TRIAE_CS42_1BL_TGACv1_032814_AA0134350	darkred		2.16	6.51	5.855	4.935	10.185	1.03	2.52	23.96	17.135	2.415	2.35	1.665	3.035	0.495	0.43	2.45	1.37333	0.536667	1.03	6.26	2.83333	3.61667	5.25	2.37	2.555
TaERF7	TRIAE_CS42_1BL_TGACv1_033319_AA0138720			0.22	0.155	0.265	0	0	0	0	0	0	0.02	0.025	0	0.025	0	0.11	0	0	0	0	0	0	0	0	0	0
TaERF8	TRIAE_CS42_1DL_TGACv1_061433_AA0195230			0	0.06	0.05	0	0	0	0	0.025	0	0	0	0	0	0	0	0	0	0	0	0	0	0	0	0	0
TaERF9	TRIAE_CS42_1DL_TGACv1_061871_AA0205010	darkred		2.48	6.525	6.425	8.625	24.48	0.59	2.545	39.13	19.51	5.595	1.84	1.54	3.345	0.335	0.065	5.85	1.48	0.96	1.18667	7.42333	2.83333	3.22667	4.33	1.225	0.295
TaERF10	TRIAE_CS42_1DL_TGACv1_062827_AA0220630			0.535	2.085	1.92	0	0.035	0	0.03	0.18	0.12	0	0	0	0.035	0	0	0.856667	0.153333	0	0.0466667	1.23667	0.786667	0.296667	0.19	0.275	0.46
TaERF11	TRIAE_CS42_1DL_TGACv1_063080_AA0223710			0.3	0.215	0.21	0	0	0	0	0	0	0	0	0	0	0	0	0	0	0	0	0	0	0	0	0	0
TaERF12	TRIAE_CS42_1DL_TGACv1_064398_AA0234250			0.085	0.075	0.05	0	0	0	0	0	0	0	0	0	0	0	0	0	0	0	0	0	0	0	0	0	0
TaERF13	TRIAE_CS42_2AL_TGACv1_093146_AA0273260			0.015	0.02	0.04	0.05	0.155	0	0	0	0	0.27	0.04	0.015	0.825	0.065	1.105	0	0	0	0	0	0	0	0	0	0
TaERF14	TRIAE_CS42_2AL_TGACv1_093300_AA0276970	lightgreen		3.62	16.24	11.815	0.025	0.39	0	0.045	0.425	0.345	0	0	0	0	0	0	0.403333	0.0766667	0	0.07	1.65667	0.323333	0.49	0.28	0.38	0.22
TaERF15	TRIAE_CS42_2AL_TGACv1_093794_AA0286840	turquoise		0	0.02	0.02	0	0.1	0	0	0	0	0.19	0.055	0.055	0.08	0.16	28.255	0	0	0	0	0	0	0	0	0	0
TaERF16	TRIAE_CS42_2AL_TGACv1_094549_AA0299530	purple		37.26	73.79	62.315	17.37	44.865	5.98	8.325	20.91	15.26	19.38	9.265	12.195	12.965	1.925	81.67	63.0867	15.0733	8.81667	25.7467	20.53	24.6667	37.32	16.26	5.925	9.355
TaERF17	TRIAE_CS42_2AL_TGACv1_094669_AA0301240			0.05	0.55	0.2	0	0	0	0	0	0	0	0	0	0	0	0	0	0	0	0	0	0	0	0	0	0
TaERF18	TRIAE_CS42_2BL_TGACv1_130385_AA0410090			0.185	0.305	0.475	0	0	0	0	0	0	0	0	0	0	0	0	0	0	0	0	0	0.0666667	0	0	0	0
TaERF19	TRIAE_CS42_2BL_TGACv1_131609_AA0429800	lightgreen		3.365	10.455	9.855	0.625	4.165	0.02	0.125	0.135	0.5	0.085	0.245	0.09	0	0.015	0.125	0	0.0366667	0.223333	0.03	0.386667	0.236667	0.0733333	0.07	0.065	0.13
TaERF20	TRIAE_CS42_2BL_TGACv1_132723_AA0439440	turquoise		0.03	0.02	0.085	0.015	0	0	0	0	0	0.08	0.05	0	0.23	0.565	28.715	0	0	0	0	0	0	0	0	0	0.02
TaERF21	TRIAE_CS42_2DL_TGACv1_157911_AA0501400			0.025	0.155	0.205	0	0	0	0	0	0	0	0	0	0.03	0	0	0	0	0	0	0	0	0	0	0	0
TaERF22	TRIAE_CS42_2DL_TGACv1_157911_AA0501420			0.08	0.805	0.91	0	0.06	0	0	0	0.315	0	0.05	0.045	0.18	0	0.09	0	0	0	0	0.11	0	0	0	0	0.02
TaERF23	TRIAE_CS42_2DL_TGACv1_158191_AA0511930	lightgreen		1.03	12.065	8.75	0.02	0.795	0	0.02	0.95	0.29	0	0	0	0	0	0	0.06	0.343333	0	0	0.546667	0.143333	0.406667	0.26	0.235	0.045
TaERF24	TRIAE_CS42_2DL_TGACv1_158198_AA0512140			0	0	0	0	0.025	0.03	0	0	0	0.01	0	0	0.02	0.09	2.89	0	0	0	0	0	0	0	0	0	0
TaERF25	TRIAE_CS42_2DL_TGACv1_158198_AA0512160	darkturquoise		16.17	57.065	47.745	5.72	18.655	4.31	4.635	7.83	8.685	4.745	4.45	11.55	14.925	1.785	44.095	82.98	18.3533	14.1	30.0633	26.3967	28.0167	43.2267	15.82	5.375	11.345
TaERF26	TRIAE_CS42_2DL_TGACv1_159662_AA0541200			0	0.26	0.12	0	0	0	0	0	0	0	0	0	0	0	0	0	0	0	0	0	0	0	0	0	0
TaERF27	TRIAE_CS42_2DL_TGACv1_162279_AA0562340	turquoise		0.02	0.155	0.08	0	0.175	0	0	0	0.025	0.315	0.39	0.225	0.345	0.88	94.59	0	0	0	0	0	0	0	0	0	0
TaERF28	TRIAE_CS42_3AL_TGACv1_194047_AA0625340			0.575	0.225	0.325	0.045	0	0.05	0.025	0	0.075	0.09	0.055	0.07	0.23	0.06	0.075	0	0	0.33	0.0366667	0.24	0	0.153333	0.2	0.02	0.025
TaERF1/TaPIE1	TRIAE_CS42_4AL_TGACv1_288481_AA0949930	lightgreen	ABU62817	3.62	11.3	8.18	0.095	0.32	0.025	0.09	0.065	0.135	0.045	0	0.02	0.14	0	0.565	0	0.11	0.08	0.0366667	2.26333	0.256667	0.146667	0.38	0.5	1.295
TaERF29	TRIAE_CS42_4AL_TGACv1_290785_AA0989360			0.1	0.725	0.275	0	0	0	0	0	0	0	0.025	0	0	0	0	0	0	0	0	0	0	0	0	0	0
TaERF30	TRIAE_CS42_4AL_TGACv1_291824_AA0996740			0.795	1.095	1.46	0.025	0.03	0	0	0	0	0	0	0.025	0	0	0	0	0	0	0.0366667	0.0366667	0.0366667	0	0	0	0
TaERF31	TRIAE_CS42_4AS_TGACv1_306883_AA1014550	ivory		0.765	0.91	1.215	0.79	0.21	0	0.02	0.32	0.535	0	0.105	0	0	0.03	0.105	0.896667	0.683333	0.0633333	0.43	10.77	2.03333	2.51333	7.645	5.905	2.14
TaERF32	TRIAE_CS42_4AS_TGACv1_308618_AA1028700			0.03	0.215	0.365	0	0	0	0	0	0	0	0	0	0	0	0	0	0	0	0	0.816667	0	0	0	0.025	0.03
TaERF33	TRIAE_CS42_4BS_TGACv1_329268_AA1099450	ivory		0.69	0.67	0.835	0.665	0.18	0	0.015	0.27	0	0.015	0.04	0	0	0	0.285	6.51667	0.806667	0.316667	2.89667	19.9733	6.02	6.64667	3.845	2.85	1.945
TaERF34	TRIAE_CS42_4BS_TGACv1_329656_AA1102950			0.045	0.085	0.015	0	0	0	0	0	0	0	0	0	0	0	0.28	0	0	0	0	0.0266667	0.09	0.0233333	0	0.02	0
TaERF35	TRIAE_CS42_4DS_TGACv1_363014_AA1183040			0	0.93	0.265	0	0	0	0	0	0	0	0	0	0	0	0	0	0	0	0	1.52667	0	0	0	0.04	0.065
TaERF36	TRIAE_CS42_5AL_TGACv1_376486_AA1237560			0.28	0.61	0.56	0.02	0.025	0	0	0	0	0	0	0	0	0	0	0	0	0	0	0	0.03	0	0	0	0
TaERF37	TRIAE_CS42_5AS_TGACv1_393721_AA1275470			0.03	0.1	0.07	0.03	0.14	0	0	0	0	0.095	0.135	0.19	0	0	0	0	0	0	0	0	0	0	0.095	0.06	0
TaERF38	TRIAE_CS42_5BL_TGACv1_404237_AA1291710			0.25	0.81	0.235	0	0	0	0	0	0	0	0	0	0	0	0	0	0	0	0	0	0	0	0	0	0
TaERF39	TRIAE_CS42_5BL_TGACv1_405552_AA1330060			1.995	2.6	2.24	0.045	0	0	0.065	0.12	0	0	0	0	0.025	0	0	0	0	0	0.0366667	0	0	0	0	0.03	0
TaERF40	TRIAE_CS42_5BL_TGACv1_408009_AA1361050			1.225	2.355	1.825	0	0.05	0	0	0	0.03	0.09	0	0	0	0	0.03	0	0	0	0	0.0366667	0	0	0.015	0	0.175
TaERF41	TRIAE_CS42_5BS_TGACv1_423465_AA1377340			0.04	0.04	0	0	0	0	0	0	0	0	0	0	0	0	0	0	0	0	0	0	0	0	0	0	0
TaERF42	TRIAE_CS42_5DL_TGACv1_432926_AA1394650			1.57	4.995	2.65	0.145	0.05	0	0.235	0.46	0.16	0	0	0.05	0.05	0.02	0.135	0.34	0.0433333	0.0433333	0.303333	2.57667	0.75	0.563333	1.25	1.725	1.745
TaERF43	TRIAE_CS42_5DL_TGACv1_434013_AA1427190			0.58	1.265	0.67	0.02	0.14	0	0	0	0	0	0	0	0	0.02	0	0	0	0	0	0	0	0	0	0	0
TaERF44	TRIAE_CS42_6AL_TGACv1_474171_AA1534390	turquoise		0.08	1.095	0.795	0.165	0.57	0.235	0.195	0.56	7.16	1.12	0.495	5.675	7.2	1.365	24.41	0.146667	0.206667	0.0366667	0.03	0.03	0	0	0	0	1.62
TaERF45	TRIAE_CS42_6BL_TGACv1_500744_AA1609150	turquoise		0.315	0.24	0.25	0.175	0.12	0.055	0.085	0.15	3.1	0.4	0.175	5.165	6.54	2.54	14.535	0	0.0833333	0.06	0	0	0.07	0	0	0.13	3.1
TaERF46	TRIAE_CS42_6DL_TGACv1_526681_AA1689770	turquoise		0.09	0.825	0.46	0.1	0.455	0.08	0.035	0.035	1.565	0.295	0.395	4.95	14.63	2.28	13.36	0	0.03	0.03	0.0566667	0	0.0766667	0	0	0.105	1.28
TaERF47	TRIAE_CS42_7DS_TGACv1_622035_AA2031370			0.09	1.14	0.79	0	0	0	0	0	0	0	0	0	0	0	0	0	0	0	0	0	0	0	0	0	0
TaERF48	TRIAE_CS42_U_TGACv1_641158_AA2086950	darkturquoise		17.01	28.19	22.94	8.74	24.55	3.85	7.935	6.825	5.49	7.58	6.395	10.135	13.78	1.87	28.655	90.6367	13.29	8.55333	30.86	30.29	26.7933	33.1433	19.78	7.76	17.895
TaERF49	TRIAE_CS42_U_TGACv1_641200_AA2088050			0.02	0.38	0.27	0	0	0	0	0	0	0	0	0	0	0	0	0	0	0	0	0	0	0	0	0	0
TaERF50	TRIAE_CS42_U_TGACv1_641242_AA2089440			0	0.33	0.31	0.035	0.035	0	0	0.03	0.055	0	0.065	0.03	0	0	0.105	0	0	0.0966667	0	0	0	0	0	0	0
TaDEFL1	TRIAE_CS42_1AL_TGACv1_000051_AA0001380			0	0	0	0	0	0	0	0	0	0	0	8.485	3.36	0	0	0	0	0	0	0	0	0	0	0	0
TaDEFL2	TRIAE_CS42_1BL_TGACv1_032560_AA0131490			0	0	0	0	0	0	0	0	0	0	0	3.095	0.055	0	0	0	0	0	0	0	0	0	0	0	0
TaDEFL3	TRIAE_CS42_1DL_TGACv1_061869_AA0204860			0	0	0	0	0	0	0	0	0	0	0	5.955	0.105	0	0	0	0	0	0	0	0	0	0	0	0
TaDEFL4	TRIAE_CS42_1AS_TGACv1_019677_AA0069780	darkmagenta		0.105	0.045	0.015	1.1	0.34	0.03	0.08	0.105	0	14.105	20.365	46.545	43.705	0.14	0	0	0	0	0	0	0	0	0	0	0
TaDEFL5	TRIAE_CS42_1AS_TGACv1_019677_AA0069790	darkorange		30.635	15.62	16.755	101.635	50.68	0.03	45.465	26.895	0.03	122.91	114.49	134.39	79.875	3.73	0.43	1.58	0	0	0.766667	0	0.043333	0	0	0	0
TaDEFL6	TRIAE_CS42_1BS_TGACv1_049736_AA0160630	darkorange		0.845	0.19	0.04	63.23	22.895	0	2.49	5.11	0.045	102.75	60.96	99.03	86.77	3.78	0	0	0	0	0	0	0	0	0.035	0.025	0.075
TaDEFL7	TRIAE_CS42_1DS_TGACv1_080490_AA0248980	darkorange		0.03	0.065	0.035	17.21	10.66	0.035	10.8	5.155	0	67.025	75.7	68.415	72.75	3.09	0.07	0.993333	0.766667	0.37	0.386667	0.353333	0.356667	0.586667	0.04	0	0
TaDEFL8	TRIAE_CS42_1BS_TGACv1_050102_AA0167470	darkmagenta		0	0	0	0	0	0.175	0	0.075	0.04	0.705	0.36	2.975	33.12	0.19	0	0	0	0	0	0	0	0	0	0	0
TaDEFL9	TRIAE_CS42_1DS_TGACv1_080490_AA0248990	darkmagenta		0	0	0	0	0	0	0.325	0	0	16.205	45.405	180.58	194.615	0.125	0	0	0	0	0	0	0	0	0	0	0
TaDEFL10	TRIAE_CS42_1AS_TGACv1_019705_AA0070250	darkmagenta		0	0.12	0.04	7.435	3.705	0.085	2.46	2.015	0.05	29.15	62.415	138.99	238.045	3.595	0.07	0	0.133333	0.206667	0.063333	0	0.12	0.12	0	0	0
TaDEFL11	TRIAE_CS42_1DS_TGACv1_082053_AA0263670	darkmagenta		0	0	0	0	0	0.035	0.35	0.12	0	0.5	1.48	5.1	12.31	0	0	0	0.17	0	0	0	0	0	1.565	1.315	3.635
TaDEFL12	TRIAE_CS42_1BS_TGACv1_050102_AA0167480	darkmagenta		0.19	0.585	0.565	1.02	0.08	0.045	0.115	0.225	0	1.39	3.89	17.365	65.95	0.155	0	0	0	0	0	0	0	0	0.06	0.05	0
TaDEFL13	TRIAE_CS42_1AS_TGACv1_019705_AA0070240	darkmagenta		0	0	0	0.24	0	0.06	0	0.025	0	3.115	11.275	27.91	54.855	0.025	0	0	0	0	0	0	0	0	0	0	0
TaDEFL14	TRIAE_CS42_1DL_TGACv1_061806_AA0203640	orangered4		0.04	0	0	86.355	48.63	0	14.04	3.6	0	35.715	0.08	0.235	0.09	0.06	0	0	0.066667	0	0.123333	0	0	0	0	0	0.085
TaDEFL15	TRIAE_CS42_6AS_TGACv1_488258_AA1574940			0.645	0.23	0.225	8.23	2.38	0.04	5.825	1.95	0.045	2.515	0.645	0.22	0.08	0	0	1.27	0.616667	0	0.163333	0.16	0	0.12	0.575	0.37	0.455
TaDEFL16	TRIAE_CS42_6BS_TGACv1_516005_AA1673370	orangered4		0.16	0.115	0	130.835	84.89	0	3.13	3.14	0	36.69	2.94	1.84	1.76	0.135	0.675	0	0.166667	0	0	0	0	0.17	0	0	0
TaDEFL17	TRIAE_CS42_6BS_TGACv1_516005_AA1673360			0	0	0	2.78	1.725	0	1.565	0.365	0	7.395	0.31	0.195	0	0	0	0	0	0	0	0	0	0	0	0	0
TaDEFL18	TRIAE_CS42_1AS_TGACv1_019763_AA0071120	darkorange		8.515	7.255	5.92	44.185	36.495	0	63.365	37.24	0	37.15	22.06	5.83	7.71	0.21	0.345	0	0.206667	0.823333	0.266667	2.84667	0.343333	0.68	0	0	0
TaDEFL19	TRIAE_CS42_1BS_TGACv1_051495_AA0180100	darkorange		17.91	29.005	21.99	103.905	76.075	0.04	16.685	16.42	0	149.41	121.535	11.91	4.575	0.345	0.11	0.5	1.26667	0.57	2.13333	7.18667	2.32333	2.80333	0	0.06	0.325
TaDEFL20	TRIAE_CS42_1AS_TGACv1_020738_AA0079660			2.575	0.165	0.055	2.935	0.085	0	0.58	0.44	0	0	0.11	0	0	0	0	0	0	0	0	0	0	0	0	0	0
TaDEFL21	TRIAE_CS42_1DS_TGACv1_081076_AA0257460	darkorange		2.3	3.015	2.965	15.725	2.97	0	23.405	11.75	0	14.24	22.38	0.26	12.28	0.175	0.09	7.01667	15.36	5.75	16.1333	11.5167	9.15	4.94	0	0	0.04
TaDEFL22	TRIAE_CS42_1AS_TGACv1_019763_AA0071190			0	0	0	0	0	0	0	0	0	0	0	0	0	2.84	0	0	0	0	0	0	0	0	0	0	0
TaDEFL23	TRIAE_CS42_1DS_TGACv1_080197_AA0242910			0.135	0	0	0	0	0	0	0	0	0	0	0	0.04	9.39	0.04	0	0	0	0	0	0	0	0	0	0
TaDEFL24	TRIAE_CS42_1AS_TGACv1_019763_AA0071210	turquoise		0.035	0.38	0.24	0	0	0	0	0	0	0	0.04	0	0	145.61	78.665	0	0	0	0	0	0	0	0	0.025	0.04
TaDEFL25	TRIAE_CS42_7BL_TGACv1_576933_AA1860390	turquoise		1.73	1.53	1.03	0.495	3.71	0.025	0.025	0.165	0.05	0.245	0.385	0.075	0.03	12.285	65.915	1.15	0.443333	0.723333	2.01333	0.583333	0.496667	0.713333	0.045	0.2	11.85
TaDEFL26	TRIAE_CS42_1DS_TGACv1_080197_AA0242890	turquoise		9.565	6.48	5.61	23.53	67.445	0.455	10.69	10.245	1.065	11.215	8.165	1.865	2.13	62.32	101.96	1.40667	1.86667	3.34667	5.07333	3.16667	0.753333	1.27333	0.105	1.565	110.085
TaDEFL27	TRIAE_CS42_1DS_TGACv1_080197_AA0242880	turquoise		0	0.395	0.085	0.035	0.27	0	0	0	0	0	0.37	0	0	42.935	118.625	0	0	0	0	0	0	0	0	0	3.35
TaDEFL28	TRIAE_CS42_1BS_TGACv1_049494_AA0154850	greenyellow		0.48	1.1	1.145	0.515	1.54	0	0.545	0.345	0.635	0.065	0.23	0.035	0	12.075	21.64	0.916667	1.16667	0.496667	0.85	0.433333	0.1	0.293333	0.1	3.635	171.92
TaDEFL29	TRIAE_CS42_1BS_TGACv1_049494_AA0154860			0	0	0	0	0	0	0	0	0	0	0	0	0.085	6.315	0.115	0	0	0	0	0	0	0	0	0	0
TaDEFL30	TRIAE_CS42_2BL_TGACv1_131075_AA0422050	purple		32.655	22.715	19.435	1.235	2.24	0	0	0.095	0.035	0	0	0	0.08	0.62	10.485	0.47	0	0	0.053333	0	0	0	0	0.03	0.585
TaDEFL31	TRIAE_CS42_2DL_TGACv1_157910_AA0501370	purple		38.185	39.855	42.04	0.76	2.545	0	0.04	0.04	0.04	0.04	0	0	0.22	0.065	0.17	0.18	0	0	0.063333	0	0	0	0.03	0	0.04
TaDEFL32	TRIAE_CS42_1BS_TGACv1_049850_AA0162920	purple		76.105	79.015	79.395	34.645	22.175	8.54	11.33	9.84	0.495	20.135	9.14	8.94	11.32	27.67	35.63	4.01333	3.43	5.75667	4.62667	3.16333	1.77333	1.51333	3.85	3.605	4.12
TaDEFL33	TRIAE_CS42_5AL_TGACv1_376139_AA1232650	turquoise		105.225	117.84	105.89	36.1	15.2	4.42	9.225	7.47	0.31	7.945	4.26	1.58	13.96	77.605	188.19	4.42333	6.37333	17.01	8.16333	4.60333	1.99667	2.34667	2.47	1.29	1.365
TaDEFL34	TRIAE_CS42_4DL_TGACv1_343378_AA1133790	purple		41.59	48.635	40.775	20	13.395	5.19	6.525	6.325	0.37	13.215	7.35	3.075	5.99	24.475	3.185	5.36333	4.4	5.34667	5.33	4.54667	3.18333	2.98333	3.98	3.09	3.775
TaDEFL35	TRIAE_CS42_1BS_TGACv1_049850_AA0162940	turquoise		0.29	0.28	0.105	0.18	0.3	0.385	0.02	0.04	0.135	0.04	0.045	0.105	0.02	29.585	6.06	0	0	0	0	0	0	0	0	0.015	0.02
TaDEFL36	TRIAE_CS42_1BS_TGACv1_049850_AA0162930			0.03	0	0	0.06	0	0.035	0.45	0.03	0	0	0	0.215	0.75	1.3	0.04	0.166667	0	0.11	0.053333	0.05	0.186667	0.05	0	0	0.07
TaDEFL37	TRIAE_CS42_2AS_TGACv1_112330_AA0335530	magenta		0	0.305	0.235	0.055	0	0	0	0	0	0	0	23.3	0.23	0	0	0	0	0	0	0	0	0	0	0	0
TaDEFL38	TRIAE_CS42_2DS_TGACv1_182887_AA0612140	magenta		0	0.31	0.19	0.09	0.105	0	0	0	0	0	0.1	20.87	0	0	0	0	0	0	0	0	0	0	0	0	0
TaDEFL39	TRIAE_CS42_2BS_TGACv1_145847_AA0447050	magenta		0	0.05	0.1	0.065	0	0	0	0	0	0	0	22.48	0.07	0	0	0	0	0	0	0	0	0	0	0	0
TaDEFL40	TRIAE_CS42_2AS_TGACv1_115050_AA0370660	magenta		0	0	0	0	0	0	0	0	0	0	0	10.245	0	0	0	0	0	0	0	0	0	0	0	0	0
TaDEFL41	TRIAE_CS42_2BS_TGACv1_145847_AA0447060			0	0	0	0	0	0	0	0	0	0	0	6.58	0	0	0	0	0	0	0	0	0	0	0	0	0
TaDEFL42	TRIAE_CS42_2DS_TGACv1_177644_AA0581860	magenta		0	0	0	0	0	0.04	0	0	0	0	0	12.4	0	0	0	0	0	0	0	0	0	0	0	0	0
TaDEFL43	TRIAE_CS42_4BL_TGACv1_320815_AA1049340			0	0	0	0	0	0	0	0	0.035	0	0	9.865	0	0	0	0	0	0	0	0	0	0	0	0	0
TaDEFL44	TRIAE_CS42_5AL_TGACv1_377818_AA1249640	magenta		0	0	0	0	0	0	0	0	0.04	0	0	16.145	0	0	0	0	0	0	0	0	0	0	0	0	0
TaDEFL45	TRIAE_CS42_4DL_TGACv1_342852_AA1123770	magenta		0	0	0	0	0	0	0	0	0.04	0	0	12.22	0	0	0	0	0	0	0	0	0	0	0	0	0
TaDEFL46	TRIAE_CS42_3AL_TGACv1_193615_AA0615110	darkmagenta		0	0	0	0.45	0	0	0	0	0	0	0	3.14	18.915	0	0	0	0	0	0	0	0	0	0	0	0
TaDEFL47	TRIAE_CS42_3AL_TGACv1_193615_AA0615120	cyan		0	0.035	0	0.18	0	0	0	0	0	0.2	12.86	7.175	7.95	33.315	0.035	0.153333	0	0.103333	0	0	0	0	0	0	0
TaDEFL48	TRIAE_CS42_3DL_TGACv1_250686_AA0871940	darkmagenta		0.165	0.19	0.095	0	0	0	0	0.04	0	0	1.025	1.79	26.04	9.545	0	0	0.08	0	0.066667	0	0	0	0	0	0.09
TaDEFL49	TRIAE_CS42_3AL_TGACv1_194201_AA0628400	darkmagenta		0	0	0	0.19	0	0	0	0	0	0	0	0	0.855	25.54	0	0	0	0	0	0	0	0	0	0	0
TaDEFL50	TRIAE_CS42_3B_TGACv1_221042_AA0727910	darkmagenta		0	0	0	0.03	0	0	0	0	0	0	0	0	0.76	17.275	0	0	0	0	0	0	0	0	0	0	0
TaDEFL51	TRIAE_CS42_7AS_TGACv1_569478_AA1817060	darkmagenta		0.04	0.1	0.02	0	0	0.11	0.04	0.02	0	0.74	12.86	5.26	155.31	1.785	0	0	0.036667	0	0	0.063333	0	0.04	0.04	0.055	0
TaDEFL52	TRIAE_CS42_7DS_TGACv1_621881_AA2028490	darkmagenta		0	0	0	0	0	0	0	0	0	0.14	0.11	1.245	124.18	0.115	0	0	0	0	0	0	0	0	0	0	0
TaDEFL53	TRIAE_CS42_7BS_TGACv1_593031_AA1947510	darkmagenta		0	0	0.055	0	0	0	0	0	0	1.05	12.255	0.41	42.635	0.165	0	0	0	0	0	0	0	0	0	0	0.055
TaDEFL54	TRIAE_CS42_7DS_TGACv1_621881_AA2028500	darkmagenta		0.085	0	0.14	0	0	0	0.045	0	0	1.99	26.445	2.705	97.52	0.58	0	0	0	0	0	0	0	0	0.03	0.07	0
TaDEFL55	TRIAE_CS42_3DL_TGACv1_249128_AA0838820	cyan		0	0	0	0.29	0	0	0	0	0	0	4.315	1.315	2.655	21.735	0	0	0	0	0	0	0	0	0	0	0
TaDEFL56	TRIAE_CS42_3B_TGACv1_224942_AA0803360			0	0	0	0	0	0	0	0	0	0	0	0	0	0	0	0	0	0	0	0	0	0	0	0	0
TaDEFL57	TRIAE_CS42_5AL_TGACv1_373959_AA1185380	turquoise		0	0.125	0.03	0.345	0	0	0.025	0	0.025	0.38	5.34	0	0.17	39.08	4209.09	0	0	0	0.163333	0.64	0	0	0	0	1.035
TaDEFL58	TRIAE_CS42_5BL_TGACv1_405561_AA1330360			0	0	0	0	0	0	0	0	0	0	0	0	0	0	0.055	0	0	0	0	0	0	0	0	0	0
TaDEFL59	TRIAE_CS42_5DL_TGACv1_432979_AA1396560	turquoise		0.115	0.1	0.165	0.58	0	0	0.04	0.89	0.12	1.275	4.21	0.035	0.505	216.27	3239.54	0	0	0	0.713333	5.98	0.06	0	0	0.025	1.41
TaDEFL60	TRIAE_CS42_5AL_TGACv1_374111_AA1190600			0	0	0	0	0	0	0	0	0	0	0	5.545	0.075	0	0	0	0	0	0	0	0	0	0	0	0
TaDEFL61	TRIAE_CS42_5DL_TGACv1_433741_AA1421030			0	0	0	0	0	0	0	0	0	0	0	6.565	0	0	0	0	0	0	0	0	0	0	0	0	0
TaDEFL62	TRIAE_CS42_3AL_TGACv1_194481_AA0633840			0	0	0	0	0	0	0	0	0	0	0	0	0.035	0	0	0	0	0	0	0	0	0	0	0	0
TaDEFL63	TRIAE_CS42_3AL_TGACv1_195310_AA0647800			0	0	0	0	0	0	0	0	0	0	0	0	0.04	1.19	0	0	0	0	0	0	0	0	0	0	0
TaDEFL64	TRIAE_CS42_3AL_TGACv1_200052_AA0670050			0	0	0	0	0	0	0	0	0	0	0	0	0	1.445	0	0	0	0	0	0	0	0	0	0	0
TaDEFL65	TRIAE_CS42_3AL_TGACv1_200328_AA0670120			0	0	0	0	0	0	0	0	0	0	0	0	0	0.05	0	0	0	0	0	0	0	0	0	0	0
TaDEFL66	TRIAE_CS42_3DL_TGACv1_250155_AA0863210			0	0	0	0	0	0	0	0	0	0	0	0	0.09	0.225	0	0	0	0	0	0	0	0	0	0	0
TaDEFL67	TRIAE_CS42_3DL_TGACv1_251215_AA0878900			0	0	0	0	0	0	0	0	0	0	0	0	0.04	0	0	0	0	0	0	0	0	0	0	0	0
TaDEFL68	TRIAE_CS42_3AL_TGACv1_197261_AA0665620			0	0	0	0	0	0	0	0	0	0	0	0	0.055	0	0	0	0	0	0	0	0	0	0	0	0
TaDEFL69	TRIAE_CS42_3AL_TGACv1_198310_AA0668360			0	0	0	0	0	0	0	0	0	0	0	0	0.21	0.73	0.04	0	0	0	0	0	0	0	0	0	0
TaDEFL70	TRIAE_CS42_3B_TGACv1_229510_AA0828800			0	0	0	0	0	0	0	0	0	0	0	0	0.095	1.7	0	0	0	0	0	0	0	0	0	0	0
TaDEFL71	TRIAE_CS42_3DL_TGACv1_250271_AA0865210	darkmagenta		0	0	0	0	0	0	0	0	0	0	0	0	0.1	11.84	0.06	0	0	0	0	0	0	0	0	0	0
TaDEFL72	TRIAE_CS42_U_TGACv1_641621_AA2099730			0	0	0	0	0	0	0	0	0	0.04	0	0	0	0.97	0	0	0	0	0	0	0	0	0	0	0
TaDEFL73	TRIAE_CS42_3AL_TGACv1_195310_AA0647810			0	0	0	0	0	0	0	0	0	0	0	0.045	0.045	0	0	0	0	0	0	0	0	0	0	0	0
TaDEFL74	TRIAE_CS42_3B_TGACv1_221185_AA0733150			0	0	0	0	0.155	0	0	0	0	0	0	0	0	0	0	0	0	0	0	0	0	0	0	0	0
TaDEFL75	TRIAE_CS42_3DL_TGACv1_250155_AA0863240			0	0	0	0	0	0	0	0	0	0	0	0	0	0	0	0	0	0	0	0	0	0	0	0	0
TaDEFL76	TRIAE_CS42_3B_TGACv1_226359_AA0816180			0	0	0	0	0	0	0	0	0	0	0	0	0	0	0	0	0	0	0	0	0	0	0	0	0
TaDEFL77	TRIAE_CS42_6AS_TGACv1_487521_AA1571140			0	0	0	0	0	0	0	0	0	0	0	0	4.415	2.325	0	0	0	0	0	0	0	0	0	0	0
TaDEFL78	TRIAE_CS42_6BS_TGACv1_513141_AA1631800			0	0	0	0	0	0	0	0	0	0	0	0	0.265	0.385	0	0	0	0	0	0	0	0	0	0	0
TaDEFL79	TRIAE_CS42_6DS_TGACv1_542481_AA1721720			0	0	0	0	0	0	0	0	0	0	0	0	0	0	0	0	0	0	0	0	0	0	0	0	0
TaDEFL80	TRIAE_CS42_5AL_TGACv1_373959_AA1185390	turquoise		0.04	0.15	0.17	0.58	0.305	0	0	0.04	0.04	0.17	9.1	0	0	260.975	7692.56	0.286667	0.076667	0	0.19	0.496667	0	0	0	0.025	1.14
TaDEFL81	TRIAE_CS42_5BL_TGACv1_405561_AA1330350	turquoise		0.08	0.02	0.13	0.49	0	0	0	0.4	0.08	0.125	10.58	0	0.085	160.82	7541.26	0	0	0	0	0	0	0.063333	0	0	0.88
TaDEFL82	TRIAE_CS42_5DL_TGACv1_432979_AA1396570	turquoise		0	0.055	0.14	0.31	0	0	0	1.26	0	0.34	3.14	0	0	93.11	2159.61	0	0	0	0.163333	0.456667	0	0	0	0.02	0.14
TaDEFL83	TRIAE_CS42_5AL_TGACv1_377258_AA1245490	magenta		0	0	0	0	0	0	0	0	0	0	0	14.785	0.15	0	0	0	0	0	0	0	0	0	0	0	0
TaDEFL84	TRIAE_CS42_5BL_TGACv1_404786_AA1310800	magenta		0	0	0	0	0	0	0	0	0	0	0	11.6	0	0	0	0	0	0	0	0	0	0	0	0	0
TaDEFL85	TRIAE_CS42_3AL_TGACv1_198493_AA0668740			0	0	0	0	0	0	0	0	0	0	0	0	0	0.19	0	0	0	0	0	0	0	0	0	0	0
TaDEFL86	TRIAE_CS42_3DL_TGACv1_253584_AA0895020			0	0	0	0	0	0	0	0	0	0	0	0	0.17	0	0	0	0	0	0	0	0	0	0	0	0
TaDEFL87	TRIAE_CS42_6AS_TGACv1_485190_AA1539660	darkmagenta		0	0	0	0.055	0	0	0	0	0	0	0	24.535	78.265	0	0.075	0.21	0	0	0	0	0	0.093333	0	0.055	0.06
TaDEFL88	TRIAE_CS42_6BS_TGACv1_514092_AA1654950	darkmagenta		0	0	0	0	0	0	0	0	0	0	0	8.27	22.58	0	0	0	0	0	0	0	0	0.203333	0.16	0	0
TaDEFL89	TRIAE_CS42_1DL_TGACv1_061532_AA0198020			0	0	0	0	0	0	0	0	0	0	0	0	0	0	0	0	0	0	0	0	0	0	0	0	0
TaDEFL90	TRIAE_CS42_2BL_TGACv1_129793_AA0396230			0.05	0	0.04	0	0	0.035	0	0.185	0.105	0	0	0	0	0.19	0	0	0	0	0	0	0	0	0.185	0.11	0.07
TaDEFL91	TRIAE_CS42_2DL_TGACv1_160672_AA0552950	turquoise		0	0	0	0	0	0	0	0	0	0	0	0	0	11.435	0.375	0	0	0	0	0	0	0	0	0	0
TaDEFL92	TRIAE_CS42_2DL_TGACv1_159258_AA0535500			0	0	0	0	0	0	0	0	0	0	0	0	0	0.385	0	0	0	0	0	0	0	0	0	0	0
TaDEFL93	TRIAE_CS42_6AL_TGACv1_472473_AA1522610			0	0	0	0	0	0	0	0	0	0	0	0	1.07	0.535	0	0	0	0	0	0	0	0	0	0	0
TaDEFL94	TRIAE_CS42_6BL_TGACv1_501176_AA1614540			0	0	0	0	0	0	0	0	0	0	0	0	0	0.14	0	0	0	0	0	0	0	0	0	0	0
TaDEFL95	TRIAE_CS42_2BS_TGACv1_146685_AA0470620			0	0	0	0	0	0	0	0	0	0	0	4.57	1.295	0	0	0	0	0	0	0	0	0	0	0	0
TaDEFL96	TRIAE_CS42_6AS_TGACv1_487235_AA1569300			0	0	0	0	0	0	0	0	0	0	0	1.405	0.54	0	0	0	0	0	0	0	0	0	0	0	0
TaDEFL97	TRIAE_CS42_5AS_TGACv1_392538_AA1260390			0	0	0	0.19	0	0.045	0.165	1.555	0.205	0	0	0.415	9.59	0	0	0.52	0.356667	0	0.41	0.28	0.386667	0.736667	2.78	0.7	0.13
TaDEFL98	TRIAE_CS42_5BS_TGACv1_423395_AA1375840	darkmagenta		0	0	0	0	0	0	0.625	0	0.075	0	0	2.3	17.4	0.65	0	0	0.296667	0.783333	0.296667	0.19	0.096667	0.423333	0.66	0.14	0.595
TaDEFL99	TRIAE_CS42_5DS_TGACv1_456849_AA1479160			0	0	0	0	0	0	0	0	0	0	0	0.23	2.35	0.295	0	0	0	0	0	0	0	0	0	0	0
TaDEFL100	TRIAE_CS42_5AS_TGACv1_392538_AA1260400	turquoise		0	0	0	0	0	0	0	0	0	0	0	0	0	24.785	0.25	0	0	0	0	0	0	0	0	0	0
TaDEFL101	TRIAE_CS42_5DS_TGACv1_456849_AA1479170	turquoise		0	0	0	0	0	0	0	0	0	0	0	0	0	12.985	0.08	0	0	0	0	0	0	0	0	0	0
TaDEFL102	TRIAE_CS42_5BS_TGACv1_423395_AA1375850	turquoise		0	0.07	0.03	0	0.03	0.115	0	0	0	0	0	0.22	0	27.36	0.37	0	0	0	0	0	0	0	0	0	0
TaDEFL103	TRIAE_CS42_5DS_TGACv1_456849_AA1479190			0.265	0.055	0.145	0	0.04	0.185	0.035	0	0	0.1	0	0.355	0.035	0.16	0	0	0	0	0	0	0	0	0	0	0
TaDEFL104	TRIAE_CS42_7AL_TGACv1_557582_AA1783560	purple		1.285	0.02	0.12	0	0	0.08	0.305	0	0	0	0	0	0	98.04	0.355	0	0	0	0	0	0	0	0	0.035	0
TaDEFL105	TRIAE_CS42_7DL_TGACv1_604225_AA1995390	turquoise		0	0.075	0	0	0	0	0	0	0	0	0	0	0	588.815	1.29	0	0	0	0	0	0	0	0	0	0
TaDEFL106	TRIAE_CS42_5BS_TGACv1_423571_AA1379690	turquoise		0.02	0.01	0	0	0	0	0	0	0	0	0	0	0	76.36	0.075	0	0	0	0	0	0	0	0	0	0
TaDEFL107	TRIAE_CS42_5DS_TGACv1_457092_AA1482240	turquoise		0	0	0	0	0	0	0	0	0	0	0	0	0	398.635	0.455	0	0	0	0	0	0	0	0	0	0
TaDEFL108	TRIAE_CS42_6AS_TGACv1_485229_AA1540850			0	0.04	0.04	0	0	0	0	0	0	0	0	0.555	1.185	0	0	0	0	0	0	0	0	0	0	0	0
TaDEFL109	TRIAE_CS42_5AS_TGACv1_392538_AA1260370			0	0	0	0	0	0	0	0	0	0	0	0	0	0.045	0	0	0	0	0	0	0	0	0	0.055	0.055
TaDEFL110	TRIAE_CS42_5BS_TGACv1_423395_AA1375810	darkmagenta		0	0	0	0	0	0	0	0	0	0	0.155	0.76	4.74	19.415	0.095	0	0	0	0	0	0	0.076667	0	0	0
TaDEFL111	TRIAE_CS42_5DS_TGACv1_456849_AA1479130	darkmagenta		0	0	0	0	0	0	0	0	0	0	0	3.19	5.73	21.53	0.095	0	0	0	0	0	0	0	0	0	0
TaDEFL112	TRIAE_CS42_1AL_TGACv1_000406_AA0011320			0	0	0	0	0	0	0	0	0	0	0	0	0	0.045	0	0	0	0	0	0	0	0	0	0	0
TaDEFL113	TRIAE_CS42_3AL_TGACv1_195655_AA0652410			0	0	0	0	0	0	0	0	0	0	0	0	0	1.275	0	0	0	0	0	0	0	0	0	0	0
TaDEFL114	TRIAE_CS42_3DL_TGACv1_249855_AA0857500			0	0	0	0	0	0.045	0	0	0	0	0	0.04	0.045	2.905	0	0	0	0	0	0	0	0	0	0	0
TaDEFL115	TRIAE_CS42_3B_TGACv1_221524_AA0742990			0	0	0	0	0	0	0	0	0	0	0	0	0	0.165	0	0	0	0	0	0	0	0	0	0	0
TaDEFL116	TRIAE_CS42_3B_TGACv1_222120_AA0757690			0	0	0	0	0	0	0	0	0	0	0	0	0	0.25	0	0	0	0	0	0	0	0	0	0	0
TaDEFL117	TRIAE_CS42_3AL_TGACv1_194258_AA0629720			0	0	0	0	0	0	0	0	0	0	0	0.025	0	5.475	0.065	0	0	0	0	0	0	0	0	0	0.06
TaDEFL118	TRIAE_CS42_3DL_TGACv1_252332_AA0889380			0.035	0	0	0	0.015	0.06	0	0	0.02	0.035	0	0.05	0	3.67	0.02	0	0	0	0	0.053333	0	0	0.685	0.445	0.245
TaDEFL119	TRIAE_CS42_3B_TGACv1_223686_AA0785650			0	0	0	0	0	0	0	0	0	0	0	0	0	0.355	0.08	0	0	0	0	0	0	0	0	0	0
TaDEFL120	TRIAE_CS42_2AS_TGACv1_114702_AA0368960			0	0	0	0	0	0	0	0	0	0	0	0	0.09	0.035	0	0	0	0	0	0	0	0	0	0	0
TaDEFL121	TRIAE_CS42_2BS_TGACv1_147022_AA0476670			0	0	0	0	0	0	0	0	0	0	0	0	0	0.1	0	0	0	0	0	0	0	0	0	0	0
TaDEFL122	TRIAE_CS42_2DS_TGACv1_178256_AA0593500			0	0	0	0	0	0	0	0	0	0	0	0	0	0	0	0	0	0	0	0	0	0	0	0	0
TaDEFL123	TRIAE_CS42_2AS_TGACv1_126490_AA0375970			0	0	0.065	0	0	0.06	0	0	0	0	0	0.06	1.48	2.755	0.21	0	0	0	0.17	0	0.266667	0	0	0	0
TaDEFL124	TRIAE_CS42_3B_TGACv1_223963_AA0790275	darkmagenta		0	0	0	0	0	0	0	0	0	0	0	0	25.235	0	0	0	0	0	0	0	0	0	0	0	0
TaDEFL125	TRIAE_CS42_6AL_TGACv1_470972_AA1499880			0	0	0	0	0	0.305	0	0	0	0	0	0	2.83	0	0	0	0	0	0	0	0	0	0	0	0
TaDEFL126	TRIAE_CS42_6BL_TGACv1_499398_AA1581360			0	0	0	0	0	0	0	0	0	0	0	0	1.39	0	0	0	0	0	0	0	0	0	0	0	0
TaDEFL127	TRIAE_CS42_6DL_TGACv1_527234_AA1700970			0	0	0	0	0	0	0	0	0	0	0	0	0.14	0	0	0	0	0	0	0	0	0	0	0	0
TaDEFL128	TRIAE_CS42_6AL_TGACv1_472664_AA1524610			0	0	0	0	0	0	0	0	0	0	0	0	0	0.215	0	0	0	0	0.033333	0	0.036667	0.07	0	0	0
TaDEFL129	TRIAE_CS42_6DL_TGACv1_527492_AA1704810			0	0	0	0	0	0	0	0	0	0	0	0	0	1.195	0	0	0	0	0	0	0	0	0	0	0
TaDEFL130	TRIAE_CS42_6BL_TGACv1_502467_AA1624880			0	0	0	0	0	0	0	0	0	0	0	0	0	0.33	0	0	0	0	0	0	0	0	0	0	0
TaDEFL131	TRIAE_CS42_6AL_TGACv1_472664_AA1524620	darkmagenta		0	0	0	0	0	0	0	0	0	0	0	22.57	30.77	0	0	0	0	0	0	0	0	0	0	0	0
TaDEFL132	TRIAE_CS42_6DL_TGACv1_528214_AA1712570			0	0	0	0	0.09	0	0	0	0	0	0	0.105	7.54	0	0	0	0	0	0	0	0	0	0	0	0
TaDEFL133	TRIAE_CS42_6BL_TGACv1_500480_AA1605360			0	0	0	0	0	0	0	0	0	0	0	0.16	5.005	0	0	0	0	0	0	0	0	0	0	0	0
TaDEFL134	TRIAE_CS42_2BS_TGACv1_148429_AA0492790	darkmagenta		0	0	0	0	0	0	0	0	0	0	0	0	11.51	0	0	0	0	0	0	0	0	0	0	0	0
TaDEFL135	TRIAE_CS42_2DS_TGACv1_177275_AA0571780			0	0	0	0	0	0	0	0	0	0	0	0	4.63	0	0	0	0	0	0	0	0	0	0	0	0
TaDEFL136	TRIAE_CS42_5DS_TGACv1_457320_AA1485210			0	0	0	0	0	0	0	0	0	0	0	0	0	0	0	0	0	0	0	0	0	0	0	0	0
TaDEFL137	TRIAE_CS42_5BL_TGACv1_404149_AA1286900			0	0	0	0	0	0	0	0	0	0	0.055	4.725	0	0	0	0	0	0	0	0	0	0	0	0	0
TaDEFL138	TRIAE_CS42_3B_TGACv1_222181_AA0759190			0	0	0	0.09	0	0	0	0	0	0	0.045	0	0	8.145	0.16	0	0	0	0	0	0	0	0	0	0
TaDEFL139	TRIAE_CS42_7DL_TGACv1_602566_AA1960930			0	0	0	0	0	0	0	0	0	0	0	0	0	0	0	0	0	0	0	0	0	0	0	0	0
TaDEFL140	TRIAE_CS42_6DL_TGACv1_528312_AA1713210			0	0	0	0	0	0	0	0	0	0	0	0.59	0	0	0	0	0	0	0	0	0	0	0	0	0
TaNAC1	TRIAE_CS42_2BS_TGACv1_147904_AA0488850	darkturquoise		0.015	0.015	0.015	0.115	0.185	0.085	0.075	0.145	0.75	0.075	0.425	4.39	0.435	0.23	0	22.4167	0.663333	0.17	6.18	3.03333	13.4967	7.60667	3.335	2.53	4.64
TaNAC2	TRIAE_CS42_2DS_TGACv1_177687_AA0582480	darkturquoise		0.145	0.575	0.25	0.155	0.975	0.595	0.255	0.535	7.77	0	1.875	6.38	1.48	0.905	0.155	66.2733	1.49333	1.38667	14.3167	7.83	16.5267	9.17333	19.205	16.45	22.88
TaNAC3	TRIAE_CS42_2AS_TGACv1_113086_AA0351020	darkturquoise		0.045	1.14	1.01	0.265	0.485	0.195	0.64	0.54	8.66	0.045	1.775	6.895	2.64	5.795	0	70.4533	0.95	1.23667	15.15	11.5233	13.1367	5.68	5.085	10.695	33.71
TaNAC4	TRIAE_CS42_2AS_TGACv1_112832_AA0345940	greenyellow		0.905	6.105	5.98	0.78	0.56	0.515	1.405	1.015	24.885	0.015	1.365	7.27	4.23	3.345	0.125	40.6567	2.00333	0.6	10.0867	4.81333	7.39	6.53667	12.395	20.12	48.005
TaNAC5	TRIAE_CS42_2BS_TGACv1_146243_AA0460100	darkturquoise		0.145	0.215	0.105	0.095	0.14	0.34	0.215	0.21	1.955	0.11	1.355	3.815	0.665	0.395	0	43.0267	2.59333	2.1	16.05	7.52667	17.1567	12.26	13.865	5.455	16.2
TaLOX3.1	TRIAE_CS42_4BS_TGACv1_328595_AA1090730	purple		103.73	67.825	66.715	7.815	37.27	11.15	19.29	22.365	23.805	14.77	12.135	19.445	87.925	5.78	15.44	7.71333	5.51333	9.17	5.48	18.05	12.68	11.3433	43.23	76.205	34.985
TaLOX3.2	TRIAE_CS42_4BS_TGACv1_329963_AA1105070	darkmagenta		92.315	43.165	42.12	12.52	56.21	7.43	54.475	29.455	36.91	14.77	20.25	36.105	117	29.335	95.965	18.8167	26.4567	23.6767	12.56	31.7633	21.62	21.7367	29.105	36.63	28.42
TaLOX3.3	TRIAE_CS42_4DS_TGACv1_362339_AA1178930	greenyellow		56.005	65.86	60.48	17.52	86.795	27.19	33.135	27.03	92.835	16.62	40.095	37.735	134.635	22.23	187.165	79.5633	15.9433	15.1667	18.6633	68.0967	36.0067	28.09	64.655	126.355	241.105
TaRHT1_D	TRIAE_CS42_4DS_TGACv1_361329_AA1165870		LOC_Os03g49990	19.275	28.53	25.93	45.71	44.915	51.87	16.84	20.535	24.355	33.995	41.715	51.165	22.07	3.07	42.235	86.99	53.9367	50.38	38.2767	21.0733	25.2133	26.2533	28.575	34.945	31.08
TaRHT1_B	TRIAE_CS42_4BS_TGACv1_328892_AA1095100		LOC_Os03g49990	15.665	20.03	20.72	55.85	50.945	41.21	19.77	20.88	19.255	34.36	37.295	45.485	20.31	3.465	91.5	92.2167	30.4567	31.41	35.8567	23.4	26.73	25.68	53.95	45.38	66.56
TaRHT1_A	TRIAE_CS42_4AL_TGACv1_289881_AA0978250		LOC_Os03g49990	24.71	34.015	30.8	59.57	82.73	73.82	22.985	26.93	31.685	45.145	53.325	71.415	27.835	4.97	54.02	86.2133	37.41	41.5267	33.3633	25.84	29.88	33.1633	40.57	58.935	65.76
TaJAZ1A	TRIAE_CS42_2AL_TGACv1_093359_AA0278410	darkorange		47.92	56.845	49.6	44.475	69.27	20.975	28.455	46.76	21.355	88.17	94.33	56.95	41.38	12.115	12.31	23.5567	28.5467	21.7767	26.3	19.1033	24.61	26.17	19.775	28.32	15.71
TaJAZ1B	TRIAE_CS42_2BL_TGACv1_130655_AA0415390	darkorange		23.08	17.31	15.785	12.295	24.19	5.875	14.705	21.785	12.445	41.335	41.75	21	17.97	4.195	8.81	5.49667	12.9467	8.06333	10.9133	8.99333	10.5867	10.2367	13.89	16.07	12.3
TaJAZ1D	TRIAE_CS42_2DL_TGACv1_158112_AA0509530	darkorange		25.41	26.41	24.19	24.245	26.955	10.09	12.725	20.165	8.96	46.575	43.475	25.07	9.52	4.675	1.645	1.49	1.52333	1.45667	1.71667	0.953333	1.10333	1.32333	14.08	17.765	9.91
TaJAZ2B	TRIAE_CS42_4BS_TGACv1_330699_AA1108570			4.465	3.95	4.5	3.88	5.17	5.66	5.475	4.275	5.59	4.14	3.195	3.37	2.595	0.84	0.895	7.76333	12.7167	13.05	5.41333	4.27	5.09667	6.17	3.605	3.065	3.235
TaJAZ2A	TRIAE_CS42_4AL_TGACv1_292093_AA0997710			2.375	2.97	3.075	2.38	3.44	3.54	4.09	3.21	4.9	3.815	2.905	2.86	2.785	0.755	0.85	6.01667	8.18333	6.47	4.02333	3.04333	4.32667	5.17333	3.485	2.355	2.255
TaJAZ2D	TRIAE_CS42_4DS_TGACv1_362282_AA1178510			9.055	10.17	11.085	7.74	10.78	13.91	14.48	12.515	19.295	11.21	7.5	13.585	12.655	3.705	2.5	20.63	27.3467	24.54	18.52	12.26	22.9867	24.0367	19.835	15.47	17.855
TaJAZ3D	TRIAE_CS42_4DS_TGACv1_361237_AA1164060	lightcyan		2.335	2.395	4.375	0.61	3.63	2.63	1.795	4.365	8.3	0.12	0.25	2.355	0.755	0.375	2.97	6.55667	5.3	7.85667	6.84	6.16	10.79	9.42333	8.48	6.8	4.25
TaJAZ3A	TRIAE_CS42_4AL_TGACv1_289139_AA0965740	lightcyan		3.345	4.48	5.135	1.725	2.6	4.995	3.59	5.31	7.855	0.67	1.45	5.145	1.19	0.615	2.555	11.46	9.05	10.61	9.7	9.14	14.5133	13.2733	10.935	9.69	4.835
TaJAZ3B	TRIAE_CS42_4BS_TGACv1_329375_AA1100720			2.74	2.76	3.845	0.72	2.365	3.42	2.645	4.155	6.88	0.165	0.72	3.62	1	0.55	2.645	7.18	6.30667	6.88	5.76	5.40333	9.00667	9.72	7.32	6.455	3.075
TaJAZ4D	TRIAE_CS42_6DS_TGACv1_543297_AA1738120			8.94	7.405	8.355	11.355	7.555	5.515	5.745	6.435	4.3	15.98	10.58	9.58	13.005	3.51	13.095	4.86667	4.44667	6.52333	5.05	4.17667	7.91667	8.18333	4.645	4.025	7.235
TaJAZ4A	TRIAE_CS42_6AS_TGACv1_486623_AA1563330			9.605	7.87	8.295	11.295	7.955	6.27	6.28	6.55	4.49	15.87	12.16	12.11	12.095	3.01	13.57	6.33333	8.33	7.06	4.50667	4.09	6.81333	7.82	5.25	5.5	8.42
TaJAZ4B	TRIAE_CS42_6BS_TGACv1_513579_AA1645090			9.87	8.665	9.64	10.815	7.8	6.47	6.76	7.245	4.455	16.72	11.27	11.255	12.68	3.76	15.935	4.60667	6.06333	7.92333	5.64667	4.46333	7.85333	9.86333	5.94	6.07	8.86
TaJAZ5A	TRIAE_CS42_7AL_TGACv1_559305_AA1799060			5.17	5.185	5.045	5.855	4.78	5.925	5.63	3.785	4.675	8.36	5.745	7.055	6.15	2.535	7.715	7.93	8.42	7.43	4.89667	4.92667	6.2	7.72333	7.22	5.27	5.02
TaJAZ5D	TRIAE_CS42_7DL_TGACv1_603797_AA1989390			6.395	6.25	5.6	7.97	6.61	9.375	6.235	5.955	6.95	11.395	8.02	10.665	7.49	2.325	10.55	5.84	13.2767	10.4133	9.33667	5.75	8.48667	10.79	7.35	6.005	6.125
TaJAZ5B?	TRIAE_CS42_U_TGACv1_643918_AA2135930			7.325	7.805	7.795	10.47	9.445	11.84	8.825	9.215	9.855	12.535	12.53	14.875	11.215	4.335	14.49	7.89667	20.2833	16.11	12.1633	6.67	10.48	14.1867	9.115	6.6	7.485
TaJAZ6A?	TRIAE_CS42_U_TGACv1_643205_AA2128920			0	0	0	0	0	0	0	0	0	0	0.05	8.42	0.035	0.025	0	0	0	0	0.053333	0.023333	0.046667	0	0.01	0.01	0
TaJAZ6B	TRIAE_CS42_6BL_TGACv1_499397_AA1581290			0	0	0	0	0	0	0	0	0	0	0.04	6.785	0	0	0	0	0	0	0	0	0	0	0	0	0
TaJAZ6D	TRIAE_CS42_6DL_TGACv1_526557_AA1687050	magenta		0	0	0	0	0	0	0	0	0	0	0.085	11.065	0.02	0	0.185	0	0.033333	0	0	0.033333	0	0	0	0.03	0
TaJAZ7B	TRIAE_CS42_2BL_TGACv1_129673_AA0392230	darkred		8.985	8.26	7.23	0.46	13.44	0	0.225	5.525	0.81	4.29	0.645	0.395	3.41	0.305	0	0	0	0.2	0.046667	0	0	0.056667	0	0	0
TaJAZ7D	TRIAE_CS42_2DL_TGACv1_158907_AA0528500			2.005	2.195	1.275	0	1.735	0.03	0.06	0.61	0.26	1.005	0.22	0.515	0.16	0.945	0	0	0.05	0	0	0	0	0	0.085	0	0.03
TaJAZ8D	TRIAE_CS42_2DL_TGACv1_160264_AA0548810	darkred		31.98	20.175	19.905	2.885	43.25	0	3.065	13.24	5.08	8.21	4.17	0.845	19.65	0.245	0.065	0.106667	0.016667	0.016667	0.05	0.493333	0.09	0	0.085	0.355	0.055
TaJAZ8A	TRIAE_CS42_2AL_TGACv1_094403_AA0297090	darkred		20.415	14.505	14.76	2.84	28.51	0.015	1.15	13.005	6.525	5.44	2.805	0.385	17.295	0.185	0	0	0.01	0	0	0.283333	0.023333	0.023333	0.04	0.215	0.055
TaJAZ8B	TRIAE_CS42_2BL_TGACv1_131457_AA0428060	purple		32.605	15.455	16.53	1.915	22.475	0	1.36	8.345	2.76	5.92	4.05	0.55	8.755	0.15	0	0.08	0	0	0	0.063333	0.02	0.026667	0.02	0.085	0.015
TaJAZ9D	TRIAE_CS42_5DL_TGACv1_434481_AA1436730			61.05	61.095	67.175	39.28	101.945	28.85	50.055	107.265	75.73	59.76	39.75	131.08	105.395	7.05	18.165	60.06	40.1567	34.1333	32.8767	38.7567	34.99	43.3533	58	61.39	51.215
TaJAZ9A	TRIAE_CS42_5AL_TGACv1_376851_AA1241540			71.585	71.37	85.11	44.18	142.37	30.455	56.145	129.57	74.885	59.885	39.55	105.805	90.19	7.015	14.375	77.45	45.1667	41.96	39.52	39.62	35.3533	44.3033	59.815	57.39	42.82
TaJAZ9B	TRIAE_CS42_5BL_TGACv1_404522_AA1302890			49.765	59.415	68.93	43.23	111.43	20.345	51.53	111.8	58.7	45.49	30.955	86.7	75.765	5.26	16.13	83.9567	37.5333	35.8633	35.54	35.6467	35.9233	45.0167	43.355	44.185	47.94
TaJAZ10D	TRIAE_CS42_4DL_TGACv1_342778_AA1121820			0	0	0	0.02	0	0	0.395	0.065	0	0	0	0.035	0	0	0	0	0.283333	0.233333	0	0	0	0	0.215	0.145	0
TaJAZ11A1	TRIAE_CS42_5AL_TGACv1_375081_AA1215760			0	0	0.07	0.12	0.05	0	2.64	1.96	0	0	0	0.02	0	0	0	0	0.313333	0.113333	0.033333	0.11	0.033333	0.073333	3.3	1.56	0
TaJAZ11A2	TRIAE_CS42_5AL_TGACv1_375081_AA1215750			4.605	6.255	6.205	1.625	1.76	0	1.595	0.795	0	0.465	0.035	0.015	0.53	0.17	0.215	0	0.193333	0.546667	0.15	0.05	0.05	0.05	0.27	0.205	0
TaJAZ12B	TRIAE_CS42_4BL_TGACv1_321048_AA1054380			8.07	8.62	9.59	1.845	1.395	0	1.99	0.18	0.015	0.73	0.02	0.065	0.745	0.29	1.24	0	0	0.09	0	0	0	0.083333	0.04	0.025	0
TaJAZ12D	TRIAE_CS42_4DL_TGACv1_342778_AA1121810			5.635	6.14	5.655	1.49	1.08	0	2.545	0.16	0	0.235	0.015	0	0.05	0.14	0.705	0	0.326667	0.2	0.13	0.023333	0.05	0.306667	0.185	0.145	0
TaJAZ13A	TRIAE_CS42_4AS_TGACv1_307330_AA1019560	darkorange		8.59	6.87	7.265	0.69	5.51	0	0.47	1.395	4.645	3.125	7.99	4.36	13.74	1.095	0.095	0	0.033333	0	0	0.03	0	0	0.02	0.66	0.22
TaJAZ13B	TRIAE_CS42_4BL_TGACv1_320580_AA1043710	purple		14.91	25.85	20.725	2.065	7.695	0	0.535	1.42	0.32	5.73	10.095	16.985	21.02	0.545	0	0	0	0.09	0.043333	0.046667	0.083333	0	0.045	0.06	0.14
TaJAZ13D	TRIAE_CS42_4DL_TGACv1_343139_AA1130400	darkorange		8.045	14.04	11.7	1.86	11.06	0.05	1.225	3.145	0.945	4.975	4.755	7.55	16.96	1.35	0.695	0	0	0	0.033333	0.033333	0	0	0.02	0.04	0.135
TaJAZ14A	TRIAE_CS42_4AS_TGACv1_307330_AA1019590	darkred		69.235	103.65	81.085	21.255	102.27	3.82	15.865	100.73	66.19	51.51	14.8	10.085	66.835	9.09	1.135	5.94667	4.58	2.26667	0.783333	3.72667	0.676667	2.51333	4.215	15.36	12.77
TaJAZ14B	TRIAE_CS42_4BL_TGACv1_320580_AA1043690	darkred		67.105	79.425	58.52	20.83	91.115	1.14	12.615	77.52	57.255	42.565	12.445	7.995	52.48	3.76	1.615	12.4867	6.03	7.71333	3.95	5.96	2.73667	3.79333	10.1	21.925	12.715
TaJAZ14D	TRIAE_CS42_4DL_TGACv1_343139_AA1130420	darkred		45.925	68.54	55.635	20.09	70.155	2.52	14.775	73.99	49.465	43.415	13.66	6.61	50.835	5.53	4.715	6.92333	7.06	3.19	1.86333	5.95	1.95	4.76	3.67	6.5	4.415
TaJAZ15B	TRIAE_CS42_4BL_TGACv1_320580_AA1043700	darkred		24.55	30.02	23.525	1.94	39.3	0.9	1.565	6.855	6.885	4.075	8.765	31.43	21.035	2.095	2.315	3.18667	1.35667	1.04667	1.37333	4.09667	1.33333	0.6	1.2	3.315	3.84
TaJAZ15A	TRIAE_CS42_4AS_TGACv1_307330_AA1019580			0.835	0.79	0.755	0.185	3.91	0	0.045	0.94	0.46	0.625	0.4	3.615	1.925	0.165	0.35	0	0	0.026667	0	0	0	0	0.03	0.025	0.255
TaJAZ15D	TRIAE_CS42_4DL_TGACv1_343139_AA1130410	darkred		31.475	33.825	28.99	4.555	57.295	2.07	5.145	38.23	27.22	14.41	10.64	38.74	55.47	6.69	19.575	11.56	6.77333	4.57	4.70667	5.05	3.73333	4.39333	5.385	11.75	10.735
TaJAZ16D	TRIAE_CS42_2DS_TGACv1_177894_AA0586810	darkred		5.2	7.205	6.18	3.71	16.41	3.19	3.29	11.835	5.085	5.5	4.725	5.275	5.245	0.36	0.725	0.466667	2.27333	1.37	1.68333	3.69667	2.47333	3.46	5.295	5.95	2.905
TaJAZ16A	TRIAE_CS42_2AS_TGACv1_113145_AA0352060	darkred		106.715	137.115	126.545	51.76	291.015	54.52	71.695	191.185	100.955	124.495	75.86	88.44	135.745	18.975	15.95	50.3267	67.1933	54.6133	27.8733	80.3	32.4533	48.6967	68.98	103.525	53.62
TaJAZ16B	TRIAE_CS42_2BS_TGACv1_145930_AA0449790	lightcyan1		150.395	184.52	165.365	60.34	384.905	72.82	107.055	254.015	119.805	141.305	91.015	129.705	176.88	22.165	13.495	60.0933	94.0933	72.2333	42.9633	101.527	43.3267	59.3433	93.7	129.04	59.83
TaJAZ17D	TRIAE_CS42_5DL_TGACv1_436873_AA1463710	darkorange		16.375	22.79	23.68	6.605	126.72	0.735	19.44	102.28	8.475	74.365	18.64	13.88	72.525	1.735	0.145	2.79	5.06667	5.15	2.24333	6.68333	3.91333	5	6.205	14.51	0.855
TaJAZ17A	TRIAE_CS42_5AL_TGACv1_379331_AA1256080	darkorange		12.855	16.83	15.605	7.1	105.04	1.67	20.4	81.76	5.635	62.38	18.32	18.05	43.185	1.845	0.145	4.01333	7.56667	6.61333	1.90667	3	2.90667	4.9	3.49	9.17	1.405
TaJAZ17B	TRIAE_CS42_5BL_TGACv1_408035_AA1361270	darkorange		10.515	14.145	14.88	5.51	89.81	0.685	11.295	77.035	3.975	56.65	12.095	11.915	37.23	1.76	0.02	2.35667	2.52333	2.14333	0.766667	2.73667	1.70667	2.84667	4.795	13.835	1.29
TaJAZ18A	TRIAE_CS42_7AS_TGACv1_569265_AA1811990	purple		13.79	40.575	34.555	5.175	34.5	0	5.28	19.64	2.385	11.05	4.695	0.91	11.145	0.615	0.025	0.066667	0.163333	0.07	0.093333	0.383333	0.113333	0.03	0.115	0.345	0.125
TaJAZ19B	TRIAE_CS42_7BS_TGACv1_593362_AA1950810	purple		8.025	33.925	29.57	3.35	21.43	0	3.205	16.285	1.47	7.505	2.24	0.19	7.74	0.595	0	0.126667	0.203333	0	0	0.193333	0.033333	0	0.145	0.265	0.235
TaJAZ20B	TRIAE_CS42_7BS_TGACv1_592395_AA1937330			0.47	0.925	1.425	0.57	3.085	0.755	1.06	3.025	1.985	0.72	0.94	0.405	0.68	0.115	0.045	1.26667	1.92333	1.94333	1.79333	0.403333	0.323333	0.313333	0.535	0.445	0.345
TaJAZ21B	TRIAE_CS42_7BS_TGACv1_594814_AA1958450	purple		9.565	37.945	32.305	5.715	26.72	0.04	4.16	30.865	7.16	7.27	1.37	0.62	5.905	0.595	0	0	0.36	0	0.053333	0.423333	0.1	0.12	0.29	0.2	0.145
TaJAZ22D	TRIAE_CS42_7DS_TGACv1_621664_AA2022600	purple		21.05	51.435	42.95	5.585	46.875	0.04	6.225	24.105	3.465	13.57	4.275	1.375	19.66	1.455	0.045	0.186667	0.843333	0	0.053333	0.27	0.406667	0.226667	0.41	0.78	0.79
TaJAZ23A	TRIAE_CS42_7AS_TGACv1_569265_AA1812000	darkred		9.83	28.31	27.285	6.52	44.355	0.05	4.61	16.74	2.575	7.095	3.02	0.745	6.74	0.755	0	0	0.24	0.04	0	0.07	0.066667	0.086667	0.145	0.16	0.07
TaJAZ24A	TRIAE_CS42_7AS_TGACv1_569265_AA1812030	purple		9.55	39.835	29.58	6.63	28.025	0	4.485	20.65	2.8	8.705	3.41	0.28	5.625	0.405	0	0.136667	0.25	0	0	0.116667	0.056667	0	0.195	0.28	0.515
TaJAZ24B	TRIAE_CS42_7BS_TGACv1_593141_AA1948530	purple		17.39	62.05	60.255	12.935	58.415	0.205	6.01	41.94	7.43	22.905	9.21	0.915	11.605	0.97	0.07	0.196667	0.52	0	0	0.813333	0.273333	0	0.295	0.64	0.87
TaJAZ25D	TRIAE_CS42_7DS_TGACv1_621664_AA2022610	darkred		11.595	28.65	26.065	6.43	53.665	0.07	6.13	34.675	4.325	10.415	5.62	0.705	11.24	0.4	0.18	0.84	0.733333	0	0.106667	0.78	0.1	0.113333	0.115	0.645	0.905
TaJAZ26D	TRIAE_CS42_7DS_TGACv1_622892_AA2046890	purple		20.385	46.235	41.335	5.81	36.51	0.04	6.875	19.135	1.925	7.13	4.11	1.425	19.93	0.97	0	0.193333	0.316667	0	0.116667	0.056667	0.37	0	0	0.26	0.115
TaJAZ27	TRIAE_CS42_U_TGACv1_642423_AA2117360	purple		12.23	48.935	41.96	6.405	44.26	0.09	5.51	39.9	8.845	15.765	4.295	1.19	8.895	0.85	0.31	0.356667	0.506667	0.113333	0.166667	0.626667	0.58	0.033333	0.195	0.51	0.415
TaJAZ28B	TRIAE_CS42_7BS_TGACv1_593141_AA1948520	darkred		19.16	40.675	37.67	10.73	63.925	0.17	10.455	53.685	14.34	35.26	8.44	1.195	20.845	1.375	1.71	0.433333	0.693333	0.11	0.1	0.616667	0.043333	0.106667	0.115	0.38	0.485
TaJAZ29D	TRIAE_CS42_7DS_TGACv1_623292_AA2051670	darkred		6.315	17.18	11.255	2.39	16.725	0	2.955	14.945	0.205	4.195	1.515	0.235	5.27	0.06	0	0.066667	0.383333	0.463333	0.35	0.64	0.156667	0.363333	0.075	0.145	0.275
TaJAZ30B	TRIAE_CS42_7BS_TGACv1_593141_AA1948510	darkred		16.715	52.395	46.075	9.44	49.42	0.17	8.305	42.535	9.23	28.805	6.705	0.96	11.11	1.385	0	0.11	1.08	0	0.093333	0.65	0.223333	0.146667	0.21	0.605	0.165
TaJAZ31D	TRIAE_CS42_7DS_TGACv1_623292_AA2051660	purple		18.86	46.32	41.595	7.77	36.06	0.035	3.71	20.385	2.055	15.86	3.205	0.365	7.855	0.775	0.365	0	0.343333	0	0.053333	0.26	0	0.103333	0.045	0.255	0.07
CYP	TRIAE_CS42_1AL_TGACv1_001261_AA0027950	ivory		0.06	0.815	0.315	0.06	0.235	0.04	0	0.38	2.465	0	0.025	0.24	0	0.195	0	0.273333	0.566667	0.473333	0.546667	14.94	4.04667	1.81	2.14	3.835	1.645
CYP	TRIAE_CS42_2AL_TGACv1_096963_AA0322310	ivory		0.53	0.775	0.5	0.015	0	0	0	0.115	0.08	0	0	0	0	0	0	0.933333	0.126667	0.266667	0.16	121.847	23.1067	6.66333	0.03	0.125	0.015
CYP	TRIAE_CS42_4AL_TGACv1_290518_AA0986240	ivory		0.205	1.56	1.825	0	0.015	0	0	0	0.03	0.32	0	0	0	0	0	0.136667	0.05	0.073333	0.2	17.0633	3.41667	0.876667	0.11	0.38	0.04
CYP	TRIAE_CS42_5AS_TGACv1_393642_AA1274850	ivory		0.06	32.87	49.975	0.7	0.435	0	0.055	4.975	8.1	0	0	0.665	0.03	0.065	0	2.66333	1.9	1.18333	1.43	296.907	74.5367	13.4467	10.765	13.46	1.225
CYP	TRIAE_CS42_5BL_TGACv1_407549_AA1357830	ivory		0	0.735	0.455	0.105	0.52	0.11	0	0.415	2.92	0.085	0.215	1.715	0.025	0.035	1.165	1.27333	0.64	1.20667	0.636667	124.16	14.2367	2.97	16.56	14.19	6.625
CYP	TRIAE_CS42_5DS_TGACv1_457426_AA1486410	ivory		0	24.995	38.055	0.375	0.26	0	0	2.585	6.28	0	0.015	0.405	0	0.07	0	1.98667	1.27	1.37333	1.16667	251.27	63.4867	12.41	11.42	12.255	2.205
CYP	TRIAE_CS42_7AS_TGACv1_570167_AA1831520	ivory		0	0.02	0	0	0	0	0	0.9	0.615	0	0.03	0	0.03	0	0	0.223333	0.136667	0.026667	0.086667	118.437	3.67667	0.713333	0.19	0.12	0.11
CYP	TRIAE_CS42_7DS_TGACv1_622293_AA2037210	ivory		0	0	0	0	0	0	0	0.81	0.115	0.015	0	0	0	0	0	0.756667	0.073333	0	0.023333	77.99	1.42667	0.13	0.155	0.07	0.145
CYP	TRIAE_CS42_U_TGACv1_641296_AA2091150	ivory		0.1	0.48	0.33	0	0.01	0	0	0.255	0.055	0	0	0.02	0.055	0.03	0.43	0.233333	0	0.016667	0.016667	57.7667	0.273333	0.016667	0.02	0.145	0.22
2-ODD	TRIAE_CS42_2AS_TGACv1_112164_AA0332090	ivory		0.885	2.415	1.7	0.19	1.06	0	0.21	0.56	1.28	0	0.275	0.185	1.09	0.515	0.46	2.99667	0.206667	0.243333	1.90333	24.12	5.77	2.33	0.44	6.725	6.235
2-ODD	TRIAE_CS42_6DL_TGACv1_526747_AA1691320	ivory		84.1	17.26	18.11	1.52	8.25	0.05	2.32	6.555	39.76	0.015	0.13	3.885	1.42	0.6	0.03	78.3433	3.89667	9.37333	16.02	1170.11	467.647	76.51	121.315	92.205	19.605
2-ODD	TRIAE_CS42_7BL_TGACv1_579206_AA1905250	ivory		0.505	0.21	0.14	0.02	0.23	0	0.02	2.75	4.47	0	0.045	2.56	1.47	0.035	0.68	0.756667	0	0.23	0.033333	19.6433	1.86333	0.143333	0.04	0.22	0.18
2-ODD	TRIAE_CS42_7DL_TGACv1_602575_AA1961240	ivory		3.375	1.77	2.83	0.295	3.615	0	0.3	16.25	19.265	0.05	0.255	6.41	3.25	0.42	2.37	10.8333	1.38	2.68667	3.67	312.81	55.24	24.0433	6.665	15.83	4.78
TSA	TRIAE_CS42_7AL_TGACv1_557898_AA1787490	ivory		20.125	33.02	32.74	12.03	9.07	14.515	25.205	14.525	12.94	6.885	8.61	6.895	12.725	7.395	25.085	8.24333	21.0033	17.6133	15.6	278.07	43.0267	11.9633	9.815	10.13	4.895
TSA	TRIAE_CS42_7DL_TGACv1_603499_AA1984840	ivory		21.24	28.625	28.4	11.07	8.305	15.695	16.22	13.58	10.385	8.175	7.09	8.86	12.72	4.825	35.675	10.54	22.9267	16.1667	14.97	169.653	21.2633	13.0167	7.35	6.57	2.545
TSA	TRIAE_CS42_1BL_TGACv1_033329_AA0138800	ivory		19.39	25.17	35.3	13.195	12.535	22.675	30.815	21.205	22.715	10.29	13.17	14.095	20.735	3.375	9.745	10.2733	22.94	15.78	15.9633	320.893	53.1533	26.0767	9.715	9.88	5.675
UGT	TRIAE_CS42_2AS_TGACv1_112552_AA0340670	ivory		0.925	18.01	17.185	0.295	0.175	0	0.085	6.45	15.565	0	0.18	0.65	0.28	0.255	0	13.54	6.32667	3.48667	3.19	423.003	111.447	16.9833	20.1	14.73	6.555
UGT	TRIAE_CS42_2BS_TGACv1_146052_AA0454150	ivory		1.35	2.46	2.215	0.785	1.055	0.44	1.92	1.12	0.955	0.955	1.66	1.07	2.185	0.07	4.205	1.35	1.67667	1.43667	0.766667	40.9967	10.5867	3.02667	0.845	0.905	0.965
UGT	TRIAE_CS42_7DS_TGACv1_624980_AA2064150	ivory		0.05	0.365	0.435	0.015	0.04	0	0.015	0.4	0.055	0.015	0.045	0.155	0.275	0.04	0.115	2.14	0.176667	0.786667	0.77	21.1933	2.93333	0.986667	1.015	2.23	4.485
UGT	TRIAE_CS42_U_TGACv1_641065_AA2083900	ivory		0.12	30.94	26.14	0.155	0.055	0	0.025	4.09	7.595	0	0.04	0.295	0.07	0.06	0	9.00667	3.49333	1.35	1.52	220.343	56.8233	8.77	10.77	8.05	1.725
UGT	TRIAE_CS42_U_TGACv1_641065_AA2084010	ivory		1.06	7.435	6.205	0.105	1.255	0.095	0.045	3.36	9.06	0.095	0.145	0.78	1.47	0.61	34.095	1.35667	0.556667	0.173333	0.5	98.3267	6.79	1.22	9.715	13.8	12.42
